# Supplementary material for: Proteome Profiling by Label‐Free Mass Spectrometry Reveals Differentiated Response of Campylobacter jejuni 81–176 to Sublethal Concentrations of Bile Acids
Source: Proteomics Clin Appl. 2018 Oct 11;13(3):1800083. doi: 10.1002/prca.201800083 (PMC6585709; doi:10.1002/prca.201800083)
Supplement: Supplementary file 3 — Supporting Information [file PRCA-13-na-s003.xlsx]

## Sheet: Suppl. Table 2 Protein IDs
C. jejuni 81-176 protein identifications
Score:	ProteinPilot Software 'Unused Score', i.e. cumulated peptide scores using peptides that are not already completely used by higher scoring winning proteins.
%Cov:	The percentage of matching amino acids from identified peptides having confidence greater than 0 divided by the total number of amino acids in the sequence.
%Cov(95):	The percentage of matching amino acids from identified peptides having confidence greater than or equal to 95% divided by the total number of amino acids in the sequence. The percentage of matching amino acids from identified peptides having confidence greater than or equal to 95% divided by the total number of amino acids in the sequence.
Peptides(95%):	The number of distinct peptides having at least 95% confidence. Multiple modified and cleaved states of the same underlying peptide sequence are considered distinct peptides because they have different molecular formulas. Multiple spectra of the same peptide, due to replicate acquisition or different charge states, only count once.
N	Score	%Cov	%Cov(95)	Peptides(95%)	UniProt Accession	Protein Name
1	169.03	83.1	68.69	265	A1VZC8	Periplasmic nitrate reductase
2	167.09	80.78	72.77	233	A0A0H3PAD0	Pyruvate-flavodoxin oxidoreductase
3	134.32	69.67	52.83	98	A1VYJ4	DNA-directed RNA polymerase subunit beta
4	132.57	70.01	51.68	86	A1VYJ5	DNA-directed RNA polymerase subunit beta'
5	116.32	88.27	69.88	156	A0A0H3PJ24	Isocitrate dehydrogenase, NADP-dependent
6	115.99	91.19	82.57	248	A1W0K4	60 kDa chaperonin
7	114.35	87.38	76.89	152	A0A0H3P9M7	Aconitate hydratase B
8	98.74	59.87	41	56	Q1HG74	Glutamate synthase, large subunit
9	96.25	70.89	51.33	65	A0A0H3PJH5	Carbamoyl-phosphate synthase large chain
10	89.64	60.67	36.83	46	A0A0H3PBI3	Bifunctional protein PutA
11	89.01	71.84	63.25	78	A0A0H3PB33	Biotin sulfoxide reductase
12	83.64	82.63	67.29	118	A1VYJ8	Elongation factor G
13	83.49	84.59	70.63	102	Q0Q7K7	Chaperone protein DnaK
14	82.12	95.74	86.22	177	A1VYI6	Elongation factor Tu
15	82.02	75	64.97	59	A1VYN0	Chaperone protein HtpG
16	81.75	62.27	50.27	61	A0A0H3PAI4	Isoleucine--tRNA ligase
17	80.12	82.47	69.79	255	Q2M5R2	Flagellin
18	79.52	80.58	63.13	62	A0A0H3P9L9	Ribosomal protein S1
19	79.15	82.81	60.48	72	A0A0H3PEF4	Fumarate reductase, flavoprotein subunit
20	77.84	73.51	47.02	45	A0A0H3PBW9	ATP-dependent chaperone protein ClpB
21	76.82	83.4	79.54	172	A1VZQ4	Major cell-binding factor
22	74.5	69.36	42.99	57	A1VYL8	Alanine--tRNA ligase
23	68.85	74.56	68.3	62	A0A0H3P9J6	Phosphate acetyltransferase
24	68.48	83.55	62.61	120	A0A0H3PGM1	Aspartate ammonia-lyase
25	67.12	55.4	33.22	41	A0A0H3PHD8	Valine--tRNA ligase
26	65.77	83.78	61.04	60	A1VXS1	Trigger factor
27	64.78	75.13	72.15	52	A0A0H3PAJ7	Quinone-reactive Ni/Fe-hydrogenase, large subunit
28	64.76	68.31	47.74	42	A0A0H3PHR2	Phenylalanine--tRNA ligase beta subunit
29	64.46	85.96	70.21	45	A0A0H3P9H5	D-3-phosphoglycerate dehydrogenase
30	64.24	90.2	74.23	73	A1W0G5	Elongation factor Ts
31	63.45	84.79	76.34	60	A0A0H3PA99	DNA polymerase III subunit beta
32	63.35	79.18	69.07	47	A0A0H3P9P9	Inosine-5'-monophosphate dehydrogenase
33	63.31	62.32	44.39	42	A0A0H3PAC1	NADH-quinone oxidoreductase, G subunit
34	62.82	53.89	38.81	42	A1W078	Leucine--tRNA ligase
35	60.81	83.59	70.8	53	A1VZR5	Phosphoenolpyruvate carboxykinase [ATP]
36	60.66	79.94	67.07	78	A0A0H3PEW2	Iron ABC transporter, periplasmic iron-binding protein
37	60.47	72.21	58.71	38	Q0Q7I0	Peptide ABC transporter, periplasmic peptide-binding protein
38	60.19	82.29	71.04	64	A0A0H3PIY7	Pyruvate kinase
39	59.51	72.8	50.39	30	A1VYU6	DNA ligase
40	58.11	79.87	65.04	45	A1W0I1	Aspartyl/glutamyl-tRNA(Asn/Gln) amidotransferase subunit B
41	57.99	74.14	45.43	31	A0A0H3PA46	DNA topoisomerase 1
42	57.44	71.93	62.83	60	A0A0H3PAH7	2-oxoglutarate:acceptor oxidoreductase, alpha subunit
43	56.64	67.07	50.1	45	A1VXI8	ATP synthase subunit alpha
44	56.62	75.64	58.15	53	A1VZ00	Aspartate--tRNA(Asp/Asn) ligase
45	56.47	64.78	46.51	31	A1VXT5	Threonine--tRNA ligase
46	56.25	61.13	26.28	27	A0A0H3PB11	DNA helicase
47	56.19	67.47	50.5	45	A1VYC1	Lysine--tRNA ligase
48	55.57	90.96	80.62	86	A1VYP2	Succinyl-CoA ligase [ADP-forming] subunit beta
49	55.19	72.9	56.77	52	A0A0H3P9J4	Arylsulfate sulfotransferase, degenerate
50	55.04	79.7	66.74	40	A1W0S2	Glutamate--tRNA ligase 2
51	54.99	79.95	63.75	59	A0A0H3P9M4	Aspartate aminotransferase
52	54.65	56.66	36.86	28	A0A0H3PEP2	DNA polymerase
53	54.63	69.81	65.7	66	A1VYC2	Serine hydroxymethyltransferase
54	54.48	68.95	49.25	41	A0A0H3P987	Oxaloacetate decarboxylase, alpha subunit, putative
55	54.44	80.81	73.7	83	A0A0H3PI81	Citrate synthase
56	53.9	70.48	62.58	31	A0A0H3PD54	Acetyl-CoA carboxylase, biotin carboxylase
57	53.82	91	89.27	92	A0A0H3PAY1	Succinyl-CoA ligase [ADP-forming] subunit alpha
58	53.23	63.98	41.22	45	A0A0H3PAM0	Chemotaxis protein CheA
59	52.98	69.15	47.83	27	A0A0H3PGK7	Probable cytosol aminopeptidase
60	52.33	68.19	51.67	31	A1VYQ2	Proline--tRNA ligase
61	52.31	69.42	60.33	36	A0A0H3P9Q8	Oxidoreductase, 2-nitropropane dioxygenase family
62	52.29	77.71	61.58	74	A0A0H3PBR9	Cytochrome c551 peroxidase
63	52.23	56.69	43.47	30	A0A0H3P9K7	Methionine--tRNA ligase
64	52.08	75.94	60.07	64	A0A0H3PBQ2	Succinate dehydrogenase, flavoprotein subunit
65	51.77	80.42	74.4	63	A0A0H3P9T1	Glyceraldehyde-3-phosphate dehydrogenase
66	51.38	68.62	55.17	31	A0A0H3PBA4	Oxidoreductase, putative
67	51.31	62.41	37.59	30	A1VZT4	Protein translocase subunit SecA
68	51.19	76.38	73.51	46	A1W048	Glutamyl-tRNA(Gln) amidotransferase subunit A
69	50.52	84	79.2	60	A0A0H3PED8	Major antigenic peptide PEB3
70	50.36	87.57	79.38	46	A1VYV7	Fructose-bisphosphate aldolase
71	50.1	56.78	39.29	35	A0A0H3PCL7	Ribonucleoside-diphosphate reductase
72	49.79	95.02	83.99	64	A0A0H3PEA7	2-oxoglutarate:acceptor oxidoreductase, beta subunit
73	49.54	83.96	64.15	56	A0A0H3PI91	Major outer membrane protein
74	49.34	73.23	52.48	41	A0A0H3PEL1	Methyl-accepting chemotaxis protein
75	48.93	70.63	60.91	55	A0A0H3PHZ1	Fumarate hydratase class II
76	48.85	59.87	43.65	38	Q0Q7I9	Glutamine--fructose-6-phosphate aminotransferase [isomerizing]
77	48.82	88.89	84.34	93	A0A0H3PIW2	Antioxidant, AhpC/Tsa family
78	48.7	68.83	51.11	33	A0A0H3P9P8	Transketolase
79	48.44	84.24	60.84	39	A1VZ24	Argininosuccinate synthase
80	48.12	74.82	50.54	58	A0A0H3PA64	Gamma-glutamyltransferase
81	47.9	56.2	44.33	26	Q1HG73	Uncharacterized protein
82	47.87	89.74	74.36	82	A1VYV6	Putative peptidyl-prolyl cis-trans isomerase Cbf2
83	47.44	94.01	75.08	28	A0A0H3PD50	ADP-L-glycero-D-manno-heptose-6-epimerase
84	47.35	72.27	63.45	56	A0A0H3PHD6	Glutamine synthetase
85	47.15	48.39	18.65	24	A0A0H3P9K6	Type II restriction-modification enzyme
86	47.01	54.41	36.31	36	A0A0H3PCU9	DNA gyrase subunit A
87	47	59.82	38.77	31	A0A0H3PE88	Uncharacterized protein
88	47	63.14	54.66	33	A0A0H3PA52	Protease DO
89	46.72	57.38	33.13	30	A0A0H3PID1	Glycine--tRNA ligase beta subunit
90	46.52	83.54	57.61	37	A0A0H3PDU5	Tyrosine--tRNA ligase
91	46.09	52.93	39.01	32	A0A0H3PA85	DNA gyrase subunit B
92	45.47	59.5	48.42	31	A0A0H3P9M5	Adenylosuccinate lyase
93	45.46	75.91	64.23	43	A0A0H3PID6	NADP-dependent malic enzyme, truncation
94	45.44	48.4	38.81	31	A1W1D6	Acetyl-coenzyme A synthetase
95	45.38	84.34	70.96	50	A1VZ44	Acetate kinase
96	45.18	62.17	40.75	26	A1W0N8	Polyribonucleotide nucleotidyltransferase
97	44.94	63.93	51.68	30	A0A0H3PAK7	Peptidase, M24 family
98	44.58	70.19	58.89	40	A1W1A5	Adenylosuccinate synthetase
99	44.5	62.28	49.38	31	A0A0H3P9S2	S-adenosylmethionine synthetase
100	44.45	76.01	70.62	40	A0A0H3PCQ6	High affinity branched-chain amino acid ABC transporter, periplasmic amino acid-binding protein
101	43.62	85.49	67.36	31	A0A0H3PH73	General glycosylation pathway protein
102	42.9	58.89	38.2	25	A1W0I5	5-methyltetrahydropteroyltriglutamate--homocysteine methyltransferase
103	42.75	91	77.49	52	A0A0H3PAG1	Pyridine nucleotide-disulphide oxidoreductase family protein
104	42.62	67.11	42.19	31	A0A0H3PGQ5	GTP-binding protein TypA
105	42.6	60.04	44.75	32	A1VXA6	CTP synthase
106	42.52	65.57	46.01	38	A0A0H3PCA8	TetO
107	42.45	80.67	65.55	38	A0A0H3PA63	Uncharacterized protein
108	42.4	73.53	49.8	32	A1VZU4	Bifunctional purine biosynthesis protein PurH
109	42.34	74.82	70.8	41	A0A0H3PIA8	Enoyl-[acyl-carrier-protein] reductase [NADH]
110	42.13	72.96	60.52	31	A1W1V4	30S ribosomal protein S3
111	42.13	72.96	60.52	31	A1W1V4	30S ribosomal protein S3
112	41.97	62.41	41.69	23	A1VZ21	ATP-dependent protease ATPase subunit HslU
113	41.67	71.43	59.07	29	A1VY36	Histidinol-phosphate aminotransferase
114	41.3	84.35	74.3	39	A0A0H3PIL4	Histidinol dehydrogenase
115	41.24	76.41	60.33	32	A0A0H3P9K8	Iron-sulfur cluster binding protein
116	41.01	78.6	53.15	23	A0A0H3PJH9	Carboxyl-terminal protease
117	40.99	78.37	62.5	40	A1W1J6	30S ribosomal protein S4
118	40.98	63.43	47.45	27	A0A0H3P9G3	Transcription termination factor Rho
119	40.96	74.71	54.31	42	A0A0H3PCK6	L-asparaginase
120	40.89	80.45	56.66	35	Q29VV6	GDP-L-fucose synthase
121	40.86	65.09	43.21	26	A1W0F9	Arginine--tRNA ligase
122	40.76	47.9	30.45	21	A0A0H3PJ47	Outer membrane protein assembly factor BamA
123	40.48	58.33	46.34	29	A1VYF1	2,3-bisphosphoglycerate-independent phosphoglycerate mutase
124	40.36	55.34	43.36	38	A0A0H3PAN9	Methyl-accepting chemotaxis protein
125	40.36	68.66	49.04	27	A1VZK1	UDP-N-acetylglucosamine 1-carboxyvinyltransferase
126	40.07	87.13	71.29	49	A0A0H3PF03	3-oxoacyl-[acyl-carrier-protein] synthase 2
127	39.84	71.4	55.7	35	A1VXJ0	ATP synthase subunit beta
128	39.72	43.45	34.6	38	A0A0H3PGR5	Dissimilatory sulfite reductase
129	39.66	77.21	59.8	26	A0A0H3PDG0	Ankyrin repeat protein
130	39.58	55.9	33.11	20	A0A0H3P9J5	Invasion antigen B
131	39.53	66.59	45.93	28	A0A0H3PE30	Adenylosuccinate lyase
132	39.48	84.27	65.88	43	A1W1J7	DNA-directed RNA polymerase subunit alpha
133	39.08	86.3	71.78	51	A0A0H3PB06	Methyl-accepting chemotaxis protein
134	38.99	50	39.49	24	Q29W27	Capsular polysaccharide ABC transporter, periplasmic polysaccharide-binding protein
135	38.99	69.4	61.44	30	A0A0H3PA97	TolB protein, putative
136	38.89	72.58	53.76	24	A0A0H3PBA0	Carbamoyl-phosphate synthase small chain
137	38.87	82.16	60.22	45	A0A0H3PAU0	Tungstate ABC transporter, periplasmic tungstate-binding protein, putative
138	38.77	70.41	58.93	25	A0A0H3P9D3	Dihydroorotase, putative
139	38.39	77.28	52.22	23	A0A0H3P9Z7	UDP-N-acetylmuramoyl-L-alanyl-D-glutamate--2,6-diaminopimelate ligase
140	38.36	70.25	54.99	37	A1W0N3	GMP synthase [glutamine-hydrolyzing]
141	38.25	50.91	36.42	20	A0A0H3PI76	Hydrogenase, (NiFe)/(NiFeSe) small subunit family
142	38.02	81.71	77.43	40	A0A0H3P9I3	Lipoprotein, NLPA family
143	37.88	47.94	35.16	29	A1VZU6	Phosphoribosylformylglycinamidine synthase subunit PurL
144	37.86	93.05	85.71	42	A0A0H3PA15	Oxidoreductase, short chain dehydrogenase/reductase family
145	37.82	74.34	55.39	38	A0A0H3PAB0	Uncharacterized protein
146	37.62	68.86	55.7	26	A0A0H3PA82	Phosphomannomutase/phosphoglucomutase
147	37.26	77.88	63.94	28	Q0ZSS3	UDP-GlcNAc/Glc 4-epimerase
148	37.21	50.14	34.52	21	A0A0H3PET5	TonB-dependent receptor, putative, degenerate
149	36.66	46.04	25.33	24	Q0Q7K2	Putative type I restriction-modification system HsdR subunit
150	36.55	56.68	37.28	22	A0A0H3PA98	Uncharacterized protein
151	36.49	77.65	58.53	41	A1VYZ2	Ketol-acid reductoisomerase
152	36.28	88.95	77.33	33	A0A0H3PEH9	Inorganic pyrophosphatase
153	36.27	59.34	40.49	28	A0A0H3P9I8	Arginine decarboxylase
154	36.2	70.21	48.94	26	A0A0H3PAQ5	Threonine synthase
155	36.08	61.45	42.95	27	A0A0H3P9R4	L-serine ammonia-lyase
156	35.98	95.3	85.91	92	A0A0H3PHZ5	Bacterioferritin, putative
157	35.87	62.79	42.62	23	Q1HG72	Glutamate synthase, small subunit
158	35.79	83.16	73.16	56	A0A0H3PCX6	Uncharacterized protein
159	35.74	57.77	39.27	35	A0A0H3PAP4	Oxidoreductase, putative
160	35.66	81.25	60.55	20	A0A0H3PHN8	Amino acid-binding protein
161	35.46	85.44	65.7	31	A0A0H3PA14	Ribose-phosphate pyrophosphokinase
162	35.43	53.15	40.16	25	A0A0H3PCI0	Disulfide bond formation protein, DsbB family
163	35.26	48.56	25.5	19	A1W0X7	Polyphosphate kinase
164	35.16	67.63	49	22	A0A0H3P9G7	Coproporphyrinogen-III oxidase
165	35.09	69.2	59.32	28	A1W0G6	30S ribosomal protein S2
166	35.04	48.49	31.72	20	A0A0H3PA47	Ribonuclease J
167	34.91	65.14	49.52	21	A0A0H3PBB6	Anthranilate synthase component I
168	34.73	73.66	58.28	37	A0A0H3P9P7	Methyl-accepting chemotaxis protein
169	34.63	47.46	22.08	20	A0A0H3PDK8	Uncharacterized protein
170	34.62	84.5	60.21	28	A0A0H3PAV5	Cystathionine beta-lyase
171	34.51	91.03	75.34	35	A0A0H3PBN1	DNA-binding response regulator
172	34.33	84.24	60.77	26	A0A0H3PB14	D-isomer specific 2-hydroxyacid dehydrogenase family protein
173	34.26	57.52	25.16	18	A0A0H3PGW7	Lon protease
174	34.21	61.17	44.41	25	A1VY45	Phosphoserine aminotransferase
175	34.2	78.21	51.75	26	A0A0H3PDV4	Putative methyltransferase
176	34.13	72.55	57.98	27	A0A0H3PJJ8	Chorismate mutase/prephenate dehydratase
177	33.97	57.34	49.44	28	A0A0H3PAF7	Acetyl-CoA carboxylase, biotin carboxylase
178	33.79	74.25	50.25	27	A1W116	Phosphoglycerate kinase
179	33.61	65.5	45.75	18	A0A0H3PF06	Aminotransferase, classes I and II
180	33.31	80.56	69.86	29	A0A0H3PIV6	3,4-dihydroxy-2-butanone 4-phosphate synthase
181	33.04	68	56	24	A0A0H3PB58	Aspartokinase
182	33.01	86.52	76.97	40	A1VY30	50S ribosomal protein L25
183	32.93	46.76	20.4	20	A0A0H3PAT9	UvrABC system protein A
184	32.91	51.31	33.77	20	A0A0H3P9Q2	Cytochrome c-552
185	32.88	82.05	68.59	34	A0A0H3PAE7	Thioredoxin reductase
186	32.75	58.78	43.41	20	A0A0H3PB24	Fibronectin type III domain protein
187	32.7	66.86	58.14	26	Q29VV7	GDP-mannose 4,6-dehydratase
188	32.68	67.75	60.16	28	A0A0H3PD65	High affinity branched-chain amino acid ABC transporter, periplasmic amino acid-binding protein
189	32.09	79.55	57.14	37	Q29VV5	Putative uncharacterized protein
190	32.08	71.84	63.11	26	A0A0H3P9F6	Cpp47
191	32.05	72.15	70.13	39	A1VZF4	4-hydroxy-tetrahydrodipicolinate synthase
192	31.92	52.02	40.15	22	Q0Q7I4	Molybdopterin biosynthesis MoeA protein, putative
193	31.9	81.64	59.38	20	A0A0H3PHE2	Lipoprotein, NLPA family
194	31.85	59.86	49.28	23	A0A0H3PBB5	Phosphoribosylamine--glycine ligase
195	31.72	64.72	52.36	22	A0A0H3PCN0	Uncharacterized protein
196	31.47	71.96	52.91	20	Q939J7	Flagellin modification protein, PseA
197	31.43	56.12	32.87	20	A0A0H3P9D4	Oligoendopeptidase F
198	31.33	90.1	78.13	33	A1VYZ9	Adenylate kinase
199	31.19	76.09	60.51	37	A1W1V7	50S ribosomal protein L2
200	31.11	80.54	51.09	26	A1VYA9	Serine--tRNA ligase
201	30.93	68.56	51.8	20	Q5QKR8	UDP-N-acetylglucosamine 4,6-dehydratase (inverting)
202	30.67	60.57	34.29	22	A0A0H3PF18	ABC transporter, ATP-binding protein
203	30.59	59.78	43.37	23	A0A0H3PAB8	Amidophosphoribosyltransferase
204	30.56	51.47	38.53	19	A0A0H3PJ30	Ribonucleoside-diphosphate reductase subunit beta
205	30.51	77.29	60.87	42	A1W1S4	Enolase
206	30.48	66.98	52.7	16	A0A0H3PBT1	Uncharacterized protein
207	30.42	74.55	45.8	20	A0A0H3PBV6	Cysteine desulfurase, putative
208	30.34	76.36	64.09	39	A0A0H3PA35	Thiol:disulfide interchange protein DsbA
209	30.31	91.62	83.83	49	A0A0H3PIT1	Ferritin
210	30.2	66.67	55.03	17	A0A0H3PEP7	Uncharacterized protein
211	30.2	73.12	48.03	16	A0A0H3P9B9	CjaA protein
212	30.13	81.36	66.1	34	A0A0H3PBG0	Uncharacterized protein
213	29.95	76.89	67.33	38	A0A0H3PI41	Uncharacterized protein
214	29.91	72.54	54.92	19	A0A0H3P9W4	2,3,4,5-tetrahydropyridine-2,6-dicarboxylate N-succinyltransferase
215	29.87	56.03	39.29	20	A0A0H3PAL7	Malate dehydrogenase (quinone)
216	29.77	52.67	30.84	21	Q8GJE2	DNA topoisomerase I
217	29.67	69.48	54.5	24	A0A0H3P9I9	Ribosome-binding ATPase YchF
218	29.61	76.68	61.13	20	A0A0H3PAL5	Uncharacterized protein
219	29.46	79.88	49.56	21	A0A0H3PHA3	Aspartate-semialdehyde dehydrogenase
220	29.44	85.78	63.3	17	A0A0H3P9N6	Conserved domain protein
221	29.37	72.95	55.07	32	A0A0H3PJ41	Response regulator/GGDEF domain protein
222	29.24	83.9	69.07	20	A1VYM4	Phosphoribosylaminoimidazole-succinocarboxamide synthase
223	29.08	49.92	31.02	17	A1W0H2	tRNA uridine 5-carboxymethylaminomethyl modification enzyme MnmG
224	28.99	65.29	46.6	17	A0A0H3PGV5	Molybdopterin oxidoreductase family protein
225	28.92	49.26	29.56	14	A0A0H3PA94	Peptidase, putative
226	28.81	55.96	43.52	19	A0A0H3PB53	ATP-sulfurylase family protein
227	28.81	60.34	38.61	15	A0A0H3P9Q4	Catalase
228	28.7	52.29	39.56	16	A0A0H3PBH6	Amino acid adenylation domain protein
229	28.7	43.84	36.02	24	A0A0H3P9E4	Aminoacyl-histidine dipeptidase
230	28.67	66.67	45.45	18	A1VZN1	Phenylalanine--tRNA ligase alpha subunit
231	28.67	66.67	45.45	18	A1VZN1	Phenylalanine--tRNA ligase alpha subunit
232	28.63	43.29	23.57	18	A0A0H3P9T7	Methyl-accepting chemotaxis protein
233	28.61	62.97	45.19	17	Q939J8	Pseudaminic acid synthase
234	28.57	61.33	45.3	15	A0A0H3PBT4	SPFH domain / Band 7 family protein
235	28.25	72.53	63.09	38	A1VYJ1	50S ribosomal protein L1
236	28.21	57.12	31.15	16	Q2M5Q6	FkbH domain-containing protein
237	28.2	34.04	17.02	15	A0A0H3PB79	RND efflux system, inner membrane transporter CmeB
238	28.19	55.43	33.7	19	A1VZR4	Argininosuccinate lyase
239	28.17	48.91	31.31	18	A0A0H3PIU8	Flagellar hook-associated protein 2
240	28.16	68.62	57.23	26	A1VY04	Transaldolase
241	28.13	56.01	42.4	17	A0A0H3PEJ1	Acetolactate synthase
242	28.01	56.45	48.12	16	A0A0H3P9U7	Surface-exposed lipoprotein
243	27.87	81.4	60	28	A0A0H3PAG3	Succinate dehydrogenase, C subunit
244	27.66	86.23	76.92	23	A0A0H3PBS3	3-oxoacyl-(Acyl-carrier-protein) reductase
245	27.63	55.06	31.01	16	A1VY80	Phosphoglucosamine mutase
246	27.51	71.59	61.25	25	A1VYA4	2-dehydro-3-deoxyphosphooctonate aldolase
247	27.49	36.32	24.64	15	A0A0H3PAK6	TonB-dependent heme receptor
248	27.41	82.89	68.42	28	A0A0H3PEB1	5'-methylthioadenosine/S-adenosylhomocysteine nucleosidase 1
249	27.3	65.27	39.22	14	A1VZ41	4-hydroxy-3-methylbut-2-en-1-yl diphosphate synthase (flavodoxin)
250	27.28	62.39	46.18	19	A0A0H3PAC6	Delta-aminolevulinic acid dehydratase
251	27.26	65.13	54.28	30	A0A0H3PEK3	Branched-chain amino acid aminotransferase
252	27.09	66.04	42.99	26	A0A0H3PJB7	Succinate dehydrogenase, iron-sulfur protein subunit
253	27.07	39.07	33.33	18	A1VX91	Dihydroxy-acid dehydratase
254	27.05	72.24	50.17	23	A1W1J9	ATP phosphoribosyltransferase
255	26.98	65.62	32.36	15	A0A0H3PD97	Signal recognition particle protein
256	26.98	85.14	68.57	45	A0A0H3PAX0	Probable thiol peroxidase
257	26.98	85.03	77.55	21	A1W1U3	30S ribosomal protein S5
258	26.95	59.54	41.03	18	A1VZZ6	3-dehydroquinate synthase
259	26.84	96.32	92.64	120	A0A0H3PAL3	Flavodoxin
260	26.81	70.49	59.72	17	A0A0H3PEH2	Oxidoreductase, Gfo/Idh/MocA family
261	26.78	69.85	43.08	15	A0A0H3PAQ3	Uncharacterized protein
262	26.7	66.54	49.62	16	A0A0H3PAD3	Sulfurtransferase FdhD
263	26.69	64.44	44.92	24	A0A0H3P9E8	Ubiquinol--cytochrome c reductase, cytochrome c1 subunit
264	26.66	64.23	45.26	14	A0A0H3P9I4	Formyltetrahydrofolate deformylase
265	26.56	79.23	61.35	18	A0A0H3PA81	Thymidylate synthase ThyX
266	26.51	53.75	29.64	15	A0A0H3PIX1	Uncharacterized protein
267	26.45	57.93	36.31	15	A0A0H3P9N5	Cytochrome c family protein
268	26.43	64.03	43.41	16	A0A0H3PA86	Peptidase, U32 family
269	26.39	55.41	27.92	17	A1VZF0	Cysteine--tRNA ligase
270	26.33	67.31	60.52	15	A0A0H3PAI3	Uncharacterized protein
271	26.32	63.35	52.59	20	A0A0H3P9J8	CjaC protein
272	26.17	46.14	30.16	17	A0A0H3PHX0	Iron-sulfur cluster-binding domain protein
273	26.14	69.76	49.1	23	A0A0H3PEV5	Uncharacterized protein
274	26.06	44.55	18.71	16	A1VXL9	Translation initiation factor IF-2
275	26.04	91.6	72.52	26	A1W1U6	30S ribosomal protein S8
276	25.87	79.86	41.3	17	Q8GJE5	Uncharacterized protein
277	25.57	56.38	44.68	17	Q5QKR7	UDP-4-amino-4,6-dideoxy-N-acetyl-beta-L-altrosamine transaminase
278	25.44	45.74	25.12	14	A0A0H3P9D5	ATP-dependent zinc metalloprotease FtsH
279	25.26	53.15	36.71	14	A1W038	Succinyl-diaminopimelate desuccinylase
280	25.24	68.63	49.08	19	A0A0H3PHX6	Uncharacterized protein
281	25.23	59.67	44.41	16	A0A0H3PIS5	RND efflux system, membrane fusion protein CmeA
282	25.15	90	90	19	A0A0H3PC13	Uncharacterized protein
283	25.13	69.47	33.89	16	A0A0H3PA02	Peptidase, M16 family
284	25.11	59.21	36.86	16	A0A0H3PIS8	ATP-dependent Clp protease ATP-binding subunit ClpX
285	24.93	41.62	15.13	13	A0A0H3P9Q7	Transcription-repair-coupling factor
286	24.92	49.6	27.42	15	A0A0H3PHF3	Peptidyl-prolyl cis-trans isomerase D, homolog
287	24.9	84.31	51.47	20	A1W1V9	50S ribosomal protein L4
288	24.86	53.65	42.13	15	A0A0H3PE83	PDZ domain protein
289	24.77	86.32	54.74	30	Q29W30	Uncharacterized protein
290	24.67	54.17	32.84	17	A1VZB3	Histidine--tRNA ligase
291	24.67	69.87	62.18	26	A1VYJ7	30S ribosomal protein S7
292	24.64	51.87	40.65	16	A0A0H3PJM2	Saccharopine dehydrogenase
293	24.52	53.24	38.31	13	A1W1L4	Peptide chain release factor 1
294	24.51	32.19	11.01	14	A0A0H3PCT8	Cytochrome c biogenesis protein, CcmF/CycK/CcsA family
295	24.49	62.7	47.02	13	A0A0H3PB64	Tryptophan--tRNA ligase
296	24.45	79.59	64.63	22	A0A0H3PAY8	50S ribosomal protein L13
297	24.4	87.58	76.4	21	A1VY10	Transcription elongation factor GreA
298	24.34	81.94	70.66	166	A0A0H3PBG5	Flagellin
299	24.32	50.41	36.01	18	A0A0H3PDT1	Uncharacterized protein
300	24.17	45.33	19.33	12	A0A0H3PA90	3-octaprenyl-4-hydroxybenzoate carboxy-lyase, putative
301	24.15	82.14	55	16	A1VZI4	Fructose-1,6-bisphosphatase class 1
302	24.12	63.97	50.51	12	A1W0I0	Glycerol-3-phosphate dehydrogenase [NAD(P)+]
303	24.11	65.06	52.61	16	A0A0H3P9K9	Oxidoreductase, short chain dehydrogenase/reductase family
304	24.08	47.47	31.89	16	A0A0H3PET1	Anthranilate phosphoribosyltransferase
305	24.04	65.47	47.98	15	A0A0H3PI95	DNA-binding response regulator
306	23.99	85.41	70.81	37	A0A0H3PEE7	2-oxoglutarate:acceptor oxidoreductase, gamma subunit
307	23.75	56.73	46.2	13	A1VXU6	N-acetyl-gamma-glutamyl-phosphate reductase
308	23.34	54.46	44.6	13	A1W1H0	NADH-quinone oxidoreductase subunit I
309	23.3	59.54	39.14	14	A0A0H3PAR1	NapL protein
310	23.29	76.4	53.93	21	A1W1U5	50S ribosomal protein L6
311	23.24	42.89	35.54	15	A1W1H5	NADH-quinone oxidoreductase subunit D
312	23.18	54.21	37.62	15	A1VZM9	3-phosphoshikimate 1-carboxyvinyltransferase
313	23.13	68.59	19.58	16	A0A0H3PBG2	N-acetylmuramoyl-L-alanine amidase
314	23.04	48.9	38.12	16	A0A0H3PB61	Transcription termination/antitermination protein NusA
315	23.03	69.11	55.69	12	A0A0H3P9D1	Uncharacterized protein
316	22.98	53.83	26.91	13	A1W043	UDP-N-acetylmuramate--L-alanine ligase
317	22.95	58.09	34.68	13	A0A0H3PAM2	Cell shape-determining protein MreB
318	22.9	70.15	43.66	16	A0A0H3PA76	Hemin ABC transporter, periplasmic hemin-binding protein, putative
319	22.89	79.45	69.57	41	A0A0H3PAT0	Cysteine synthase A
320	22.8	64.57	47.24	12	A0A0H3P9S5	CysQ protein
321	22.6	63.84	40.55	12	A1W163	Peptide chain release factor 2
322	22.58	74.7	51	12	A0A0H3PJ16	Molybdenum ABC transporter, periplasmic molybdenum-binding protein
323	22.37	50	40.45	31	A1VXQ2	Superoxide dismutase [Fe]
324	22.32	72.14	50.15	15	A0A0H3PAK2	Nitrogen fixation protein NifU
325	22.23	66.67	46.99	16	A0A0H3P9U1	Uncharacterized protein
326	22.18	55.03	39.11	16	A0A0H3PDJ1	Oxidoreductase, zinc-binding dehydrogenase family
327	22.14	65.15	44.85	13	Q0Q7J3	Probable enterochelin uptake periplasmi-binding protein
328	22.12	67.95	44.79	17	A0A0H3PEV1	Exodeoxyribonuclease III
329	22.09	53.9	42.03	17	A1W085	Aspartate carbamoyltransferase
330	22.04	54.29	31.32	14	A1VZI8	Glutamate--tRNA ligase 1
331	22.03	51.71	44.52	21	A0A0H3P9M3	Fumarylacetoacetate hydrolase family protein
332	21.94	36.35	34.32	15	A0A0H3PD61	Uncharacterized protein
333	21.83	57.63	38.98	17	Q0Q7I7	Aminodeoxyfutalosine synthase
334	21.83	55.71	31.79	17	A0A0H3PB21	Iron-sulfur cluster carrier protein
335	21.76	56.36	30.91	14	A1W0Z5	L-seryl-tRNA(Sec) selenium transferase
336	21.72	67.35	48.69	13	A1W1S5	Protein RecA
337	21.68	75.34	59.19	15	A0A0H3PAG6	Triosephosphate isomerase
338	21.63	87.22	72.22	19	A0A0H3PDD3	Molybdenum cofactor biosynthesis protein
339	21.63	58.25	35.61	20	A1VZJ6	Glutamate-1-semialdehyde 2,1-aminomutase
340	21.57	100	78.87	25	A0A0H3PB55	Uncharacterized protein
341	21.53	73.38	39.57	12	A0A0H3P9M8	Chromosome partitioning protein, ParB family
342	21.46	62.21	45.28	13	A1VYQ4	Porphobilinogen deaminase
343	21.44	59.07	34.07	12	A0A0H3P999	Uncharacterized protein
344	21.43	52.2	37.74	14	A0A0H3PBE4	Chemotaxis protein CheV
345	21.3	50.45	33.63	13	A0A0H3PB69	MmgE/PrpD family protein
346	21.25	48.73	29.55	12	A1W1X2	2-isopropylmalate synthase
347	21.21	41.83	21.67	12	A0A0H3PAF2	Protein translocase subunit SecD
348	21.11	32.83	9.75	12	A0A0H3PDC4	DNA-directed DNA polymerase
349	21.11	66.42	48.13	11	A0A0H3PBM5	Uncharacterized protein
350	21.11	55.12	37.65	13	A0A0H3PAA5	Lipoprotein, putative
351	20.94	60.85	15.11	12	A0A0H3PJL7	GTP-binding protein
352	20.92	72.73	45.45	15	Q8GJC6	Uncharacterized protein
353	20.9	72.77	44.5	28	A0A0H3PCH6	Ribosomal protein L3
354	20.85	78.57	64.29	48	A0A0H3ADZ7	DNA-binding protein HU
355	20.84	72.22	58.17	17	A0A0H3PB04	Malonyl CoA-acyl carrier protein transacylase
356	20.81	56.65	41.44	14	A0A0H3PI37	NADH-quinone oxidoreductase
357	20.81	55.35	33.26	16	A1VYG9	Phosphomethylpyrimidine synthase
358	20.76	39.85	31.62	11	A0A0H3PBW5	Glutathionylspermidine synthase family protein
359	20.71	42.7	31.12	17	A0A0H3PH47	Uncharacterized protein
360	20.67	54.62	45.1	18	A0A0H3PAA8	DegT/DnrJ/EryC1/StrS aminotransferase family
361	20.64	74.07	64.55	25	A1VYR0	Elongation factor P
362	20.62	47.93	45.17	16	A0A0H3P979	Hydrolase, carbon-nitrogen family
363	20.49	65.2	45.6	12	A0A0H3PI11	Uncharacterized protein
364	20.38	58.06	30.68	10	A0A0H3PA44	Lipoprotein, putative
365	20.36	75.19	68.22	24	A0A0H3PAS6	Lipoprotein, NLPA family
366	20.33	45.75	22.33	16	Q0Q7K6	Putative type I restriction-modification system HsdM subunit
367	20.25	61.89	44.53	16	A0A0H3PAB4	Uncharacterized protein
368	20.14	56.99	31.09	12	A0A0H3PAU4	Molybdopterin biosynthesis MoeA protein, putative
369	20.13	61.88	46.74	18	A0A0H3P9U4	Hippurate hydrolase
370	20.09	72.4	56.11	13	A0A0H3PAD1	TenA/Thi-4 family protein
371	20.07	43.26	27.9	13	A0A0H3PAL0	Fibronectin-binding protein
372	19.95	62.42	40.85	13	A1VZY2	Ornithine carbamoyltransferase
373	19.84	71.75	54.55	18	A0A0H3P9Y9	L-lactate dehydrogenase
374	19.74	69.11	63.35	27	A0A0H3PAZ2	Peptidyl-prolyl cis-trans isomerase
375	19.66	49.43	34.6	10	A1VXZ8	Acyl-[acyl-carrier-protein]--UDP-N-acetylglucosamine O-acyltransferase
376	19.63	49.55	33.18	13	A0A0H3PHE7	Phospho-2-dehydro-3-deoxyheptonate aldolase
377	19.59	65.55	49.92	39	A0A0H3PEF7	Methyl-accepting chemotaxis protein
378	19.55	48.7	14.07	11	A0A0H3PCX2	Uncharacterized protein
379	19.47	83.77	72.08	19	A1VYA3	6,7-dimethyl-8-ribityllumazine synthase
380	19.43	49.63	31.92	13	A0A0H3PAB7	Putative sugar transferase
381	19.4	58.92	53.11	22	A0A0H3PEZ1	Succinate dehydrogenase iron-sulfur subunit
382	19.38	63.04	43.48	17	A0A0H3PAI7	Uncharacterized protein
383	19.3	61.88	50.83	17	Q29VV4	Putative nucleotide-sugar epimerase-dehydratase
384	19.28	59.75	52.97	12	A0A0H3PCR9	Conserved domain protein
385	19.24	65.89	39.92	11	A1W035	Thiazole synthase
386	19.1	41.04	31.59	13	A0A0H3PJ93	Diaminopimelate decarboxylase
387	19.01	48.03	21.05	12	Q2M5R1	Motility accessory factor
388	18.94	96	90.4	27	A1VYJ3	50S ribosomal protein L7/L12
389	18.88	50	25.88	9	A0A0H3PB10	Nicotinate phosphoribosyltransferase
390	18.88	58.74	34.73	13	A1VZG5	Bifunctional protein GlmU
391	18.77	56.19	46.49	13	A0A0H3PBE5	Lipoprotein, putative
392	18.66	47.75	15.59	10	A0A0H3PAK5	RNA polymerase sigma factor RpoD
393	18.57	67.44	56.28	13	A0A0H3PC48	Phosphoribosylformylglycinamidine synthase subunit PurQ
394	18.56	76.73	65.35	13	A1VXV5	Orotate phosphoribosyltransferase
395	18.54	36.94	24.17	12	A0A0H3PAE3	Quinone-reactive Ni/Fe-hydrogenase, small subunit
396	18.53	43.55	39.37	15	A1VZ59	Glycine--tRNA ligase alpha subunit
397	18.51	62.01	42.46	15	A0A0H3PA01	Uncharacterized protein
398	18.49	51.54	32.41	10	A1VY47	3-oxoacyl-[acyl-carrier-protein] synthase 3
399	18.44	55.26	23.99	11	A1W1K9	Bifunctional enzyme IspD/IspF
400	18.4	75.42	61.02	21	A1VZ69	50S ribosomal protein L19
401	18.31	60	40.68	11	A0A0H3PE72	DNA-binding response regulator, putative
402	18.29	69.29	43.07	12	A0A0H3P9B6	Thiamine biosynthesis protein ThiF
403	18.23	82.31	61.9	13	A1VZ23	50S ribosomal protein L9
404	18.22	85.71	66.23	35	A1VYF9	Acyl carrier protein
405	18.19	48.46	26.85	10	A0A0H3PBL4	Hydrogenase expression/formation protein HypE
406	18.16	73.58	59.75	19	A1VYJ2	50S ribosomal protein L10
407	18.11	40.22	34.08	12	A0A0H3PGS5	3-isopropylmalate dehydrogenase
408	18.09	72.04	60.22	20	A0A0H3PCA0	Cpp12
409	18.09	68.03	50	21	A1W1V0	50S ribosomal protein L14
410	18.08	50.47	38.01	13	A0A0H3PDQ6	Uncharacterized protein
411	18.07	65.1	50.59	18	A1W1E0	UPF0271 protein CJJ81176_1526
412	18.07	48.53	26.47	13	A1W0M7	Uroporphyrinogen decarboxylase
413	18.03	30.14	20.38	16	A0A0H3P9J9	Methyl-accepting chemotaxis protein
414	18.03	70	59.5	11	A1W1W9	3-isopropylmalate dehydratase small subunit
415	18.03	79.56	64.64	24	A1W1U8	50S ribosomal protein L5
416	18.02	69.34	64.96	19	A0A0H3PHJ0	5-hydroxyisourate hydrolase
417	18.02	78.81	55.08	18	A1W1U4	50S ribosomal protein L18
418	17.93	74.87	49.21	20	A0A0H3PEN1	Putative cytochrome C-type haem-binding periplasmic protein
419	17.83	78.02	58.79	11	A1VZR0	Adenine phosphoribosyltransferase
420	17.81	40.65	27.83	13	A0A0H3PH92	Glycolate oxidase, subunit GlcD
421	17.68	57.92	41.63	12	A0A0H3PAC3	CMP-Neu5Ac synthetase
422	17.68	30.68	18.94	10	A0A0H3P9J1	Membrane protein insertase YidC
423	17.64	68.31	39.89	20	A0A0H3PCH2	Rubrerythrin
424	17.59	71.55	52.72	10	A0A0H3PAA2	Uncharacterized protein
425	17.58	62.7	36.76	17	A1VXV6	Ribosome-recycling factor
426	17.56	45.17	31.07	9	A0A0H3PGI9	Uncharacterized protein
427	17.5	44.17	30.27	12	A0A0H3PHQ7	Threonine dehydratase
428	17.43	55.42	22.29	10	A0A0H3PJI4	DNA repair protein RecN
429	17.41	47.77	35.71	10	A0A0H3PBF3	DNA-binding response regulator
430	17.33	88.37	87.21	36	A1W0K3	10 kDa chaperonin
431	17.26	62.35	43.53	13	A0A0H3PE18	Imidazole glycerol phosphate synthase subunit HisF
432	17.25	42.78	30.88	12	Q2M5Q5	3-oxoacyl-(Acyl-carrier-protein) synthase, putative
433	17.25	45.56	28.47	10	A1W162	Ribosomal protein S12 methylthiotransferase RimO
434	17.22	52.02	23.2	11	A0A0H3PJK4	GTP-binding protein
435	17.18	66.82	20.04	10	A0A0H3PCJ6	Uncharacterized protein
436	17.13	35	24.25	11	A0A0H3P9L7	Uncharacterized protein
437	16.97	29.13	23.26	10	A0A0H3P9L6	Cell division protein FtsA
438	16.77	84.62	40	18	A0A0H3PI52	50S ribosomal protein L15
439	16.77	53.41	22.44	8	A1VYR7	Gamma-glutamyl phosphate reductase
440	16.74	49.89	20.82	8	A1W0D6	Bifunctional protein HldE
441	16.68	69.65	40.8	9	A0A0H3P9T4	Nitroreductase family protein
442	16.64	44.27	26.04	9	A0A0H3PHG1	Phosphopantothenoylcysteine decarboxylase/phosphopantothenate--cysteine ligase
443	16.58	42.53	24.14	9	A0A0H3PJ06	Cyclic dehypoxanthine futalosine synthase
444	16.56	61.7	32.52	9	Q0Q7K3	Uncharacterized protein
445	16.56	69.88	57.83	14	A1W1V1	30S ribosomal protein S17
446	16.45	52.6	34.97	12	A0A0H3PAN1	Sialic acid synthase
447	16.31	60.77	36.92	8	A0A0H3PG98	Cpp45
448	16.27	58.95	44.91	9	A0A0H3PJ65	Uncharacterized protein
449	16.23	67.27	63.64	28	A0A0H3PEW6	Uncharacterized protein
450	16.17	58.68	38.02	9	A1VXS5	4-hydroxy-tetrahydrodipicolinate reductase
451	16.17	62.93	38.78	11	A1VXI9	ATP synthase gamma chain
452	16.15	59.91	41.44	10	Q8GJC7	Para protein
453	16.11	76.86	51.24	14	A1W1J4	30S ribosomal protein S13
454	16.05	73.81	49.21	9	A0A0H3PA65	Methionine aminopeptidase
455	16.03	66.67	37.4	11	A0A0H3P9A5	Cysteine-rich domain protein
456	16	64.89	40.08	9	A1W0M1	Pyridoxine 5'-phosphate synthase
457	15.95	41.87	25.41	13	A0A0H3PAE4	RND efflux system, outer membrane lipoprotein CmeC
458	15.93	69.11	45.12	12	A0A0H3PHL6	Major antigenic peptide PEB2
459	15.92	61.87	51.08	18	A0A0H3PDB4	Uncharacterized protein
460	15.92	58.64	17.45	10	A0A0H3PD77	Uncharacterized protein
461	15.91	48.59	33.33	8	A1W1D0	Diaminopimelate epimerase
462	15.88	37.52	6.32	9	A0A0H3PA27	Uncharacterized protein
463	15.83	81.63	56.46	15	A0A0H3PIZ2	GatB/Yqey family protein
464	15.81	78.53	45.4	9	A1VY95	UPF0234 protein CJJ81176_0398
465	15.78	54.21	40.5	11	A0A0H3PAD5	UDP-3-O-acylglucosamine N-acyltransferase
466	15.76	48.02	21.04	10	Q2M5Q3	Putative uncharacterized protein
467	15.73	47.57	34.86	12	A0A0H3PDA2	Cell division protein FtsZ
468	15.71	92.11	64.47	14	A0A0H3PAP9	Uncharacterized protein
469	15.68	49.51	15.91	8	A0A0H3PH67	DNA polymerase III, gamma/tau subunits
470	15.62	61.43	32.33	11	A0A0H3P9R8	Sigma-54 dependent DNA-binding response regulator
471	15.57	85.82	60.99	22	A1VYJ0	50S ribosomal protein L11
472	15.55	56.65	53.76	13	A0A0H3PA74	Periplasmic nitrate reductase, electron transfer subunit
473	15.48	62.65	55.42	13	A1VY70	Tryptophan synthase alpha chain
474	15.47	36.3	22.12	11	Q2M5R0	Uncharacterized protein
475	15.42	69.79	34.04	12	A1W0F6	Probable transcriptional regulatory protein CJJ81176_1187
476	15.34	52.31	45.38	10	Q8GJA7	Uncharacterized protein
477	15.34	66.12	36.36	9	A0A0H3PEX7	Uncharacterized protein
478	15.31	64.98	26.6	9	A0A0H3PBF1	Polyprenyl synthetase family protein
479	15.28	45.44	17.91	10	A0A0H3PED2	McrBC restriction endonuclease system, McrB subunit, putative
480	15.28	48.76	16.53	8	A0A0H3P9N0	Flagellar biosynthetic protein FlhF
481	15.22	51.62	30.38	9	A0A0H3PDW4	Capsular biosynthesis sugar kinase, putative
482	15.21	65.7	48.31	15	A0A0H3PA50	Lipoprotein, putative
483	15.16	87.95	87.95	14	A0A0H3PBJ6	Uncharacterized protein
484	15.09	71.01	43.84	11	Q2TJD3	Cj1132c
485	15.08	73.38	65.58	14	A0A0H3PBV0	Acetolactate synthase, small subunit
486	15.01	84.76	70.12	20	Q3I354	S-ribosylhomocysteine lyase
487	14.94	61.57	33.33	9	A0A0H3PAQ8	HAD-superfamily hydrolase, subfamily IIA
488	14.93	52.92	31.75	8	Q29W37	3-methyl-2-oxobutanoate hydroxymethyltransferase
489	14.9	63.8	40.72	14	A0A0H3P9R9	Cytochrome c oxidase, cbb3-type, subunit II
490	14.88	56.45	52.26	14	A0A0H3PBD1	Cbb3-type cytochrome c oxidase subunit
491	14.85	63.23	54.26	13	A0A0H3P9H3	Thiol:disulfide interchange protein DsbA, putative
492	14.84	74.3	42.06	12	A0A0H3P9C5	Outer membrane liproprotein MapA
493	14.79	51.62	25.37	9	A0A0H3PD99	Uncharacterized protein
494	14.74	70.59	61.76	13	A1VXH7	50S ribosomal protein L21
495	14.71	24.11	13.37	11	A0A0H3PGP7	Flagellar hook protein FlgE
496	14.7	77.04	74.81	8	A0A0H3PBP8	Uncharacterized protein
497	14.61	47.86	24.57	9	A1W1X0	3-isopropylmalate dehydratase large subunit
498	14.58	70.71	64.85	23	A1W0Q9	Uridylate kinase
499	14.57	92.31	92.31	43	A0A0H3PAP0	Thioredoxin
500	14.54	46.26	21.66	8	A0A0H3P9P3	UDP-N-acetylglucosamine 2-epimerase
501	14.5	60.3	40.7	15	A0A0H3P9M6	Uncharacterized protein
502	14.5	90.51	78.83	35	A1VY51	Nucleoside diphosphate kinase
503	14.42	59.66	42.05	8	Q0Q7K8	Protein GrpE
504	14.37	40.22	13.2	8	A0A0H3PEW9	RNB-like protein
505	14.35	39.77	24.15	7	A0A0H3PA89	Dihydroorotate dehydrogenase (quinone)
506	14.29	67.66	33.53	8	A0A0H3PHB9	Ubiquinol-cytochrome c reductase iron-sulfur subunit
507	14.2	46.96	29.57	12	A1VYA6	GTPase Der
508	14.15	40.23	15.47	12	A1W0J3	Ribonuclease Y
509	14.06	34.62	18.73	8	A1W018	Elongation factor 4
510	14.05	58.6	47.31	10	A0A0H3P9T0	Phosphoheptose isomerase
511	14.03	94.04	73.51	13	Q5QKR5	Acetyl-CoA carboxylase, biotin carboxyl carrier protein
512	14.01	63.68	56.32	7	A0A0H3PAA1	Uncharacterized protein
513	14.01	62.42	48.48	10	A0A0H3P9C4	Methyl-accepting chemotaxis protein
514	13.98	36.33	20.65	7	A0A0H3P989	Single-stranded-DNA-specific exonuclease RecJ
515	13.96	32.68	12.68	9	A1VY40	1-deoxy-D-xylulose-5-phosphate synthase
516	13.92	62.5	42.76	10	Q8GJE0	Single-stranded DNA-binding protein
517	13.91	46.57	25.53	9	A0A0H3PCM5	Homoserine O-acetyltransferase
518	13.73	74.17	38.01	8	A0A0H3PAG9	Hydrolase, TatD family
519	13.72	64.18	34.33	8	A1W0U9	Imidazole glycerol phosphate synthase subunit HisH 1
520	13.69	41.03	23.72	7	A0A0H3PIU3	Uncharacterized protein
521	13.68	36.83	26.35	8	Q29VH0	Arabinose-5-phosphate isomerase
522	13.66	39.18	30.93	9	A1VXS0	ATP-dependent Clp protease proteolytic subunit
523	13.63	45.7	28.76	10	A0A0H3PBJ1	Capsular polysaccharide ABC transporter
524	13.58	65.67	43.28	15	A0A0H3P9L0	Cytokinin riboside 5'-monophosphate phosphoribohydrolase
525	13.57	67.52	46.58	12	A0A0H3PBN8	Uncharacterized protein
526	13.54	69.66	57.24	11	A0A0H3P982	Ribose 5-phosphate isomerase B
527	13.5	52.71	32.95	8	A1VYK3	Indole-3-glycerol phosphate synthase
528	13.44	37.56	17.91	7	A1VYE9	UDP-N-acetylmuramoylalanine--D-glutamate ligase
529	13.43	26.51	16.81	8	A0A0H3P9Z9	Invasion phenotype protein
530	13.4	57.52	24.56	9	Q2M5Q7	Uncharacterized protein
531	13.38	77.62	46.19	10	A1W068	Thiamine-phosphate synthase
532	13.34	27.88	16.83	9	A0A0H3PCR0	Cytochrome b
533	13.26	77	49	25	A0A0H3P9B7	Cytochrome c553
534	13.14	53.54	31.42	9	A1VYA1	Orotidine 5'-phosphate decarboxylase
535	13.13	56.88	32.97	9	A0A0H3PBF4	Flagellar assembly protein FliH, putative
536	13.03	55.87	22.96	8	A0A0H3PJ52	Conserved domain protein
537	13	51.85	28.28	8	A0A0H3PJB0	Oxidoreductase, molybdopterin binding, putative
538	12.97	51.79	42.56	7	A0A0H3PAK3	Imidazole glycerol phosphate synthase subunit HisH
539	12.94	47.32	11.83	10	A0A0H3P9Z2	Soluble lytic murein transglycosylase, putative
540	12.86	36.36	27.27	8	A0A0H3P9A4	Aspartate racemase, putative
541	12.77	57.14	36.67	9	A0A0H3PA08	Uncharacterized protein
542	12.74	45.23	21.85	8	A0A0H3PA26	Peptidyl-arginine deiminase family protein
543	12.72	53.21	28.85	9	A1VYG1	Acetyl-coenzyme A carboxylase carboxyl transferase subunit alpha
544	12.71	76.64	31.56	8	A0A0H3PA24	Peptidase, M23/M37 family
545	12.71	29.57	21.95	8	A1VZN9	Alanine racemase
546	12.66	66.67	50.85	9	A0A0H3PER6	Transcription termination/antitermination protein NusG
547	12.66	57.67	46.03	7	A0A0H3PAP1	4-methyl-5(B-hydroxyethyl)-thiazole monophosphate biosynthesis enzyme
548	12.62	73.5	41.03	12	A1W1J8	50S ribosomal protein L17
549	12.52	42.01	18.6	11	A0A0H3PIR6	Peptidase, M23/M37 family
550	12.51	90	72.5	14	A0A0H3PGY0	Peptidyl-prolyl cis-trans isomerase
551	12.41	75	40.96	7	A0A0H3PBG9	Phosphoribosylglycinamide formyltransferase
552	12.38	91.91	54.34	11	A0A0H3PAG7	Purine-binding chemotaxis protein CheW
553	12.28	42.75	15.27	7	A0A0H3PJ70	Acetylornithine aminotransferase
554	12.27	49.24	37.99	16	Q0Q7I1	Phosphoribosylformylglycinamidine cyclo-ligase
555	12.24	35.98	8.37	6	A0A0H3P9N4	Potassium-transporting ATPase ATP-binding subunit
556	12.22	65.05	44.66	8	A0A0H3P9X6	Nitroreducatase family protein, authentic frameshift
557	12.15	30.89	12.69	8	Q7X518	PseD
558	12.12	76.47	68.91	10	A0A0H3PCT3	Methionine-R-sulfoxide reductase
559	12.11	69.4	30.17	7	A0A0H3PAJ8	High affinity branched-chain amino acid ABC transporter, ATP-binding protein
560	12.1	45.49	25.19	7	A0A0H3PHN4	Phosphatidylserine decarboxylase
561	12.1	38.2	9.645	8	A0A0H3PAU5	Paralyzed flagella protein PflA
562	12.09	49.48	48.96	11	A0A0H3PAH9	Flavodoxin-like fold domain protein
563	12.09	71.79	43.59	15	A1VXW7	50S ribosomal protein L20
564	12.06	45.41	36.24	7	Q2A947	Deoxyuridine triphosphatase domain protein
565	12.06	45.47	18.52	8	A0A0H3PES2	Phosphatase, Ppx/GppA family
566	12.06	53.96	33.45	10	A1W1T3	Biotin synthase
567	12.03	63.58	46.36	7	A0A0H3PBY8	Antioxidant, AhpC/Tsa family
568	12.03	80.77	56.92	11	A1W0A5	Chemotaxis protein CheY homolog
569	12.01	36.13	24.82	6	A0A0H3PC06	Uncharacterized protein
570	12.01	40.91	19.93	6	A1VZ01	NAD kinase
571	12	87.23	87.23	16	A0A0H3PB91	Ferredoxin, 4Fe-4S
572	11.95	36.78	10.92	8	A0A0H3P9T5	Iron permease, FTR1 family
573	11.92	44.09	40.32	6	A0A0H3PA20	Deoxycytidine triphosphate deaminase
574	11.92	69.66	29.21	8	A1W0W2	1-deoxy-D-xylulose 5-phosphate reductoisomerase
575	11.88	44.21	32.63	7	A1VXS2	GTP cyclohydrolase 1
576	11.81	54.47	30.89	9	A1VZF8	NH(3)-dependent NAD(+) synthetase
577	11.81	65.94	25.94	9	A1VXP5	Cyclic pyranopterin monophosphate synthase
578	11.8	55.36	29.18	6	A0A0H3PCI2	Uncharacterized protein
579	11.78	38.95	21.27	7	A0A0H3PD19	Competence/damage-inducible domain protein
580	11.76	63.33	34.29	8	A0A0H3PHP5	Uncharacterized protein
581	11.75	68.6	33.72	7	A1W059	30S ribosomal protein S18
582	11.71	57.31	22.69	7	A1W0X9	Holliday junction ATP-dependent DNA helicase RuvB
583	11.7	35.23	15.34	6	A1W1K1	Histidine biosynthesis bifunctional protein HisB
584	11.65	43.25	16.53	6	A0A0H3PBG3	Hydrogenase expression/formation protein HypD
585	11.62	43.19	15.94	7	A1VYH4	tRNA-2-methylthio-N(6)-dimethylallyladenosine synthase
586	11.57	35.36	11.96	7	A0A0H3PF34	Flagellar M-ring protein
587	11.55	67.46	35.89	10	A0A0H3P991	Uncharacterized protein
588	11.54	57.61	40.33	10	A1W1K3	1-(5-phosphoribosyl)-5-[(5-phosphoribosylamino)methylideneamino] imidazole-4-carboxamide isomerase
589	11.5	83.78	77.03	14	A1W0Q8	DNA-directed RNA polymerase subunit omega
590	11.43	56.67	42.59	12	A0A0H3PH15	Phosphomethylpyrimidine kinase
591	11.42	39.6	17.34	6	A1VZE6	D-alanine--D-alanine ligase
592	11.31	50.38	33.46	7	A0A0H3PEI3	Rare lipoprotein A
593	11.28	72.5	52.5	7	A0A0H3PEN5	Uncharacterized protein
594	11.25	58.17	27.49	6	A0A0H3PJ11	PP-loop family protein
595	11.2	65.89	58.14	6	A1VXJ1	ATP synthase epsilon chain
596	11.17	56.04	34.62	10	A0A0H3PH83	Single-stranded DNA-binding protein
597	11.1	53.67	26.64	7	A0A0H3PDN2	Putative methyltransferase
598	11.07	50.92	30.77	7	A0A0H3PA78	Flagellar motor switch protein
599	11.05	70.83	48.61	9	A0A0H3PJE6	DNA/RNA non-specific endonuclease
600	11.03	49.65	39.36	8	A1VZJ8	Bifunctional protein FolD
601	11.01	51.18	21.78	7	A0A0H3P9B2	ThiH protein
602	10.89	82.4	47.2	7	A1W057	30S ribosomal protein S6
603	10.89	35.54	21.07	6	A1VZQ5	Probable ABC transporter ATP-binding protein PEB1C
604	10.87	30.6	15.66	8	A0A0H3PC31	Homoserine dehydrogenase
605	10.84	32.98	16.23	9	A0A0H3PBH7	Carboxynorspermidine/carboxyspermidine decarboxylase
606	10.82	69.77	47.09	10	A0A0H3PIE6	Uncharacterized protein
607	10.82	65.7	38.95	6	A1VXT6	Translation initiation factor IF-3
608	10.62	38.18	22.64	14	A0A0H3PIV9	Cation ABC transporter, periplasmic cation-binding protein
609	10.59	59.48	22.7	6	A0A0H3P9N1	Uncharacterized protein
610	10.47	66.99	42.72	9	A1W1W1	30S ribosomal protein S10
611	10.45	44.54	29.69	11	A0A0H3PB67	Uncharacterized protein
612	10.44	85.25	73.77	16	A1W1V2	50S ribosomal protein L29
613	10.35	62.84	26.35	5	A0A0H3PAM7	Acetyltransferase, GNAT family
614	10.22	64.96	30.66	5	A0A0H3PAV3	CoA-binding domain protein
615	10.18	51.69	35.96	7	A0A0H3PHJ5	Uncharacterized protein
616	10.17	36.87	15.01	6	A0A0H3P9Q6	Cytochrome P450 family protein
617	10.16	43.5	19.94	5	A0A0H3PEG8	Phosphate ABC transporter, periplasmic phosphate-binding protein, putative
618	10.16	39.27	20.24	5	A0A0H3PAZ6	Hydrogenase accessory protein HypB
619	10.14	32.39	25.1	5	A0A0H3PE69	Glutamate racemase
620	10.13	46.53	36.81	10	A0A0H3P984	Uncharacterized protein
621	10.11	44.24	34.55	20	A0A0H3PEU8	Peptidoglycan-associated lipoprotein Omp18
622	10.08	78.89	54.44	15	A1VZL9	30S ribosomal protein S15
623	10.07	37.82	27.98	5	A0A0H3PBQ0	6-pyruvoyl tetrahydrobiopterin synthase, homolog
624	10.03	53.82	33.73	6	A0A0H3PDD9	Flagellin subunit protein FlaC
625	10.03	42.08	22.17	5	A0A0H3P9R0	DNA-binding response regulator
626	10.03	71.1	35.26	7	A1VXI7	ATP synthase subunit delta
627	10.02	28.29	20.72	5	A0A0H3PCG8	Cytochrome c551 peroxidase
628	10.01	28.78	16.19	6	A0A0H3PC19	Uncharacterized protein
629	10.01	64.6	39.82	8	A0A0H3P9I1	Uncharacterized protein
630	10.01	57.36	42.64	14	A1W187	30S ribosomal protein S9
631	10	74.15	51.02	9	A0A0H3P9Z1	Nucleotide phosphoribosyltransferase, putative
632	10	65.33	45.33	11	A0A0H3P9S8	Conserved domain protein
633	10	72.34	69.15	6	A1VYB8	Aspartyl/glutamyl-tRNA(Asn/Gln) amidotransferase subunit C
634	9.86	74.85	38.6	7	A0A0H3PCP8	Lipoprotein, putative
635	9.79	41.67	41.67	8	A0A0H3PAJ2	Cytochrome c family protein
636	9.72	20.36	15.54	10	A0A0H3PGP1	L-lactate permease
637	9.68	44.81	36.1	6	A0A0H3P9L3	GTP cyclohydrolase 1 type 2 homolog
638	9.66	30.22	12.5	7	Q7X517	PseE
639	9.61	35.94	9.619	6	A1VZM0	DNA translocase FtsK
640	9.6	47.28	29.89	7	A0A0H3PA34	Protein-glutamate methylesterase CheB
641	9.59	53.97	25.93	6	A0A0H3PHT3	Toluene tolerance protein, putative
642	9.55	41.44	19.86	5	A1VXL7	Homoserine kinase
643	9.53	49	26	9	A0A0H3PBR0	Malate dehydrogenase
644	9.49	47.97	32.43	6	A0A0H3PAG4	Molybdopterin converting factor, subunit 2
645	9.49	64.29	39.68	5	A0A0H3P981	Uncharacterized protein
646	9.44	56.49	27.2	7	A0A0H3PDH6	3-deoxy-manno-octulosonate cytidylyltransferase
647	9.42	76.67	47.22	8	A1VZ22	ATP-dependent protease subunit HslV
648	9.41	48.54	35.04	8	A0A0H3PB56	UTP--glucose-1-phosphate uridylyltransferase
649	9.37	52.81	31.6	7	A0A0H3PHF9	Uncharacterized protein
650	9.37	56.03	37.59	6	A0A0H3PGG1	Single-stranded DNA-binding protein
651	9.35	36.16	24.55	6	A1VX95	7-cyano-7-deazaguanine synthase
652	9.33	44.94	22.02	7	A0A0H3PHE3	Methionine import ATP-binding protein MetN
653	9.27	60.19	23.3	5	A0A0H3PI47	HAD-superfamily hydrolase, subfamily IA, variant 1 family protein
654	9.23	43.18	33.18	9	A0A0H3PBB0	Uncharacterized protein
655	9.2	58.29	46.52	6	A0A0H3PHL1	Flavin prenyltransferase UbiX
656	9.18	43.23	17.9	9	A0A0H3PER2	Replicative DNA helicase
657	9.14	19.9	10.95	5	A0A0H3PB47	Membrane protein, putative
658	9.1	62.96	37.96	7	A0A0H3PAL9	Ribosomal silencing factor RsfS
659	9.08	51.14	14.49	6	A0A0H3PAU2	MloB
660	9.03	35.34	11.13	5	Q29VV3	Putative glycosyl transferase
661	9.01	50.39	24.42	6	A0A0H3PAM8	Hydrolase, carbon-nitrogen family
662	9	46.88	19.1	6	A0A0H3PCJ0	Site-determining protein
663	8.94	38.73	32.95	6	A0A0H3PJF3	Pyrazinamidase/nicotinamidase, putative
664	8.92	70.65	40.8	11	Q29VW1	Phosphoheptose isomerase
665	8.87	61.19	35.66	10	A0A0H3PA93	1,4-dihydroxy-6-naphtoate synthase
666	8.86	36.27	9.322	5	A0A0H3P9F0	General glycosylation pathway protein
667	8.84	58.28	36.2	6	A0A0H3PHM5	Molybdopterin-guanine dinucleotide biosynthesis protein MobB
668	8.83	41.98	22.52	5	A0A0H3PIY4	Shikimate dehydrogenase (NADP(+))
669	8.82	50.26	16.33	7	A1VY69	Tryptophan synthase beta chain
670	8.82	82.14	40.48	8	A1VXH8	50S ribosomal protein L27
671	8.72	47	35.02	6	A0A0H3PBY2	ThiF family protein
672	8.7	46.84	32.91	6	A1VZB5	Phosphopantetheine adenylyltransferase
673	8.66	46.61	15.61	8	A1VZU7	tRNA modification GTPase MnmE
674	8.59	46.45	13.91	5	A1VXD7	tRNA-specific 2-thiouridylase MnmA
675	8.51	23.44	10.05	7	A0A0H3PJB3	Mechanosensitive ion channel family protein
676	8.5	62.62	41.12	5	A0A0H3P968	Cpp29
677	8.45	35.66	14.73	4	A0A0H3PAV1	Chemotaxis protein MotA, putative
678	8.42	69.89	54.84	8	A1W1V8	50S ribosomal protein L23
679	8.38	48.15	23.05	5	A0A0H3PCU6	Pyrroline-5-carboxylate reductase
680	8.33	53.66	35.98	7	A0A0H3PD90	N5-carboxyaminoimidazole ribonucleotide mutase
681	8.32	87.59	43.45	5	A0A0H3PIQ2	Uncharacterized protein
682	8.26	50.19	32.57	6	A0A0H3P9B0	Chromosome partitioning protein, ParA family
683	8.22	51.95	21.65	5	A1VXG9	Uracil-DNA glycosylase
684	8.21	51	23.5	5	A0A0H3PAV9	Class I glutamine amidotransferase, putative
685	8.21	39.57	25.11	6	A1VY43	Ubiquinone/menaquinone biosynthesis C-methyltransferase UbiE
686	8.2	40.28	20.85	4	A0A0H3PHT8	Uncharacterized protein
687	8.17	37.91	25.27	4	A0A0H3PB85	Transferase, hexapeptide repeat family
688	8.15	81.63	31.97	12	A1W1V5	50S ribosomal protein L22
689	8.12	34.04	10.7	7	A0A0H3PJ78	ATPase, AAA family protein
690	8.07	37.68	20.77	4	A0A0H3PAJ4	Histidine biosynthesis bifunctional protein HisIE
691	8.06	43.47	8.559	5	A0A0H3PIL0	Uncharacterized protein
692	8.03	88	88	6	A0A0H3P9W6	Uncharacterized protein
693	8.02	46.3	24.69	5	A0A0H3PAC8	Phosphatase, YrbI family
694	8.02	62.5	59.38	8	A1VYG6	50S ribosomal protein L28
695	8.01	52.34	20.31	9	A1VYJ6	30S ribosomal protein S12
696	8.01	39.8	21.89	9	A1VY92	UPF0323 lipoprotein CJJ81176_0395
697	8.01	57.14	31.43	5	A1VY90	30S ribosomal protein S21
698	7.99	22.69	11.64	4	A0A0H3PAU6	Dihydroorotase
699	7.92	42.69	18.58	4	A0A0H3PBC8	Putative sugar-1-phosphate nucleotidyltransferase
700	7.87	46.86	29.47	7	A0A0H3PH94	Guanylate kinase
701	7.71	72.73	64.46	11	A0A0H3PHF5	HIT family protein
702	7.64	57.06	32.94	5	A0A0H3P9L8	ATP synthase subunit b
703	7.62	17.79	10.34	6	A0A0H3PDM3	Serine transporter
704	7.55	38.46	20.19	4	A1W0S0	Uracil phosphoribosyltransferase
705	7.47	46.27	24.71	7	A1W091	4-diphosphocytidyl-2-C-methyl-D-erythritol kinase
706	7.41	47.51	12.58	4	A0A0H3PAR2	Flagellum-specific ATP synthase FliI
707	7.3	72.86	34.29	6	Q0Q7H5	Flavohemoprotein, truncation
708	7.3	36.87	11.8	4	A0A0H3PDD6	Sensor histidine kinase
709	7.29	16.74	9.05	6	A0A0H3PA60	Anaerobic C4-dicarboxylate transporter
710	7.25	38.79	31.03	4	A0A0H3PJA6	Endoribonuclease L-PSP family protein
711	7.17	13.5	9.705	6	A0A0H3PA66	Anaerobic C4-dicarboxylate transporter
712	7.12	40.4	31.82	5	A0A0H3PBB8	NUDIX domain protein
713	7.1	89.52	61.9	8	A0A0H3PIW6	Uncharacterized protein
714	7.05	50	24.44	7	A1VXH9	GTPase Obg
715	7.01	67.55	36.42	5	A0A0H3PAT8	Low molecular weight phosphotyrosine protein phosphatase family protein
716	7.01	33.08	24.62	9	A1W1J5	30S ribosomal protein S11
717	6.99	34.54	10.58	5	A0A0H3P9L2	Flagellar motor switch protein FliM
718	6.95	57.76	16.97	5	A1VZM8	4-hydroxy-3-methylbut-2-enyl diphosphate reductase
719	6.94	36.86	21.17	6	A1W0U6	UDP-2,4-diacetamido-2,4,6-trideoxy-beta-L-altropyranose hydrolase
720	6.91	17.35	7.112	7	A0A0H3PCE2	Carbon starvation protein A
721	6.89	35.47	11.01	4	A0A0H3PAW0	Magnesium transport protein CorA
722	6.89	37.11	16.84	4	A1VZW5	tRNA U34 carboxymethyltransferase
723	6.88	39.53	26.05	4	A0A0H3P9C8	Outer membrane protein assembly factor BamD
724	6.85	54.62	16.25	6	A1VZH5	tRNA/tmRNA (uracil-C(5))-methyltransferase
725	6.82	59.6	28.28	5	A1VZ10	Probable GTP-binding protein EngB
726	6.81	32.12	20.44	4	A0A0H3PA30	Thioesterase family protein
727	6.8	45.6	15.11	5	A0A0H3PEG0	Lipid-A-disaccharide synthetase
728	6.72	37.65	26.47	6	A0A0H3PD33	Phosphohistidine phosphatase SixA
729	6.71	26.06	18.79	4	A1VYZ7	Peptide methionine sulfoxide reductase MsrA
730	6.66	46.46	18.14	4	A0A0H3PAI2	Uncharacterized protein
731	6.64	57.25	21.74	8	A0A0H3PDT4	Uncharacterized protein
732	6.6	45.19	16.32	4	Q2M5Q9	Uncharacterized protein
733	6.56	59.56	19.13	4	A1VYL9	Maf-like protein CJJ81176_0535
734	6.48	53.25	14.63	4	A0A0H3PGX2	Uncharacterized protein
735	6.44	47.89	42.96	6	A0A0H3PAW3	Uncharacterized protein
736	6.44	69.44	34.03	4	A0A0H3PAM9	Uncharacterized protein
737	6.42	67.74	55.91	12	A1W1V6	30S ribosomal protein S19
738	6.37	34	8.4	4	A0A0H3PIA1	Type I restriction-modification system, M subunit
739	6.3	56.13	17.39	4	A0A0H3PAL1	Uncharacterized protein
740	6.29	41.63	8.128	3	A0A0H3PAP2	Glucose-6-phosphate isomerase
741	6.26	39.64	23.93	5	A0A0H3PBU8	Acetyl-coenzyme A carboxylase carboxyl transferase subunit beta
742	6.22	92	64	10	A1VZ65	30S ribosomal protein S16
743	6.21	52.03	21.14	4	A0A0H3P9V8	Uncharacterized protein
744	6.21	29.78	23.6	4	A0A0H3P9S3	Hydrogenase maturation protease HydD
745	6.19	72.15	50.63	11	A0A0H3PA75	Competence protein ComEA
746	6.18	51.94	51.94	7	A1W062	Flagellar assembly factor FliW
747	6.17	32.61	17.39	3	A0A0H3P994	MotA/TolQ/ExbB proton channel family protein
748	6.16	38.65	13.12	4	A1VY17	Pantothenate synthetase
749	6.15	46.24	37.63	3	A0A0H3PC09	Hydrogenase assembly chaperone HypC/HupF
750	6.15	59.84	25.2	5	A1W1X5	NADPH-dependent 7-cyano-7-deazaguanine reductase
751	6.09	46.8	19.21	4	A0A0H3PCS4	Riboflavin synthase, alpha subunit
752	6.08	48.12	13.39	3	A1W023	Putative arginyl-tRNA--protein transferase
753	6.06	54.34	19.65	4	A0A0H3PI86	Lipoprotein, putative
754	6.05	46.61	15.38	4	Q0Q7K4	Putative uncharacterized protein
755	6.03	88.89	35.8	4	A0A0H3PBK5	Phosphoribosylformylglycinamidine synthase subunit PurS
756	6.03	80	48.7	10	A0A0H3PAF3	Uncharacterized protein
757	6.02	30.59	14.71	3	Q6QNL8	Putative integral membrane protein
758	6.02	27.17	13.39	3	A0A0H3PCC6	Cpp45
759	6.02	42.62	27.05	3	A0A0H3PA88	Lipoprotein, putative
760	6.01	72.22	50	6	A0A0H3PDU8	NifU family protein
761	6.01	68.97	37.93	4	A0A0H3P9E6	Uncharacterized protein
762	6.01	66.67	58.33	4	A1W1J2	Translation initiation factor IF-1
763	6	46.58	41.1	7	Q2M5Q4	AccP
764	6	55.17	44.83	6	A0A0H3PIY1	Uncharacterized protein
765	6	55.07	39.13	4	A0A0H3PIS1	PhnA domain protein
766	6	30.27	21.08	4	A0A0H3PH37	Lipoprotein, putative
767	6	32.38	15.71	4	A0A0H3PED0	Transcriptional regulator, TetR family
768	6	83.33	57.58	5	A1VXN9	50S ribosomal protein L31
769	5.97	38.24	15.88	3	A0A0H3PB78	Adenylylsulfate kinase
770	5.95	52.1	13.29	4	A0A0H3PAU3	Uncharacterized protein
771	5.89	29.27	10.98	3	A0A0H3PA51	Ferredoxin-type protein NapG
772	5.87	32.02	18.23	4	A0A0H3PAD9	General glycosylation pathway protein
773	5.83	77.5	46.25	3	A0A0H3PAS3	Conserved domain protein
774	5.79	35.62	24.66	4	A1VXZ7	3-hydroxyacyl-[acyl-carrier-protein] dehydratase FabZ
775	5.77	36.26	13.45	5	A0A0H3PAL4	Flagellar motor switch protein FliG
776	5.75	41.83	22.6	3	A0A0H3PEB4	Endonuclease III
777	5.72	29.5	14	4	A0A0H3P9C2	Thioredoxin domain protein
778	5.68	41.75	12.46	4	A0A0H3PB76	Co-chaperone protein DnaJ
779	5.67	36.16	16.96	5	A0A0H3P9T3	Capsular biosynthesis nucleotidyltransferase, putative
780	5.62	71.23	43.84	4	A0A0H3PDS7	Uncharacterized protein
781	5.57	41.33	10.86	7	A0A0H3PH13	ATP-dependent Clp protease, ATP-binding subunit ClpA
782	5.53	51.18	31.75	9	A0A0H3PBZ1	Conserved domain protein
783	5.53	29.94	19.16	3	A1W1H7	NADH-quinone oxidoreductase subunit B
784	5.5	48.71	24.57	5	Q2M5Q2	Pseudaminic acid cytidylyltransferase
785	5.5	30.05	16.39	3	A1VZE7	Holliday junction ATP-dependent DNA helicase RuvA
786	5.49	57.35	50	4	A0A0H3PAM5	4-oxalocrotonate tautomerase family protein
787	5.48	28.18	13.18	3	A0A0H3PDF2	DNA-binding response regulator
788	5.41	48.28	36.78	3	A0A0H3PEL5	Uncharacterized protein
789	5.38	50.56	32.02	4	A0A0H3PIF6	Flagellar protein FliL
790	5.36	48.39	14.34	4	A1VXU8	Acetylglutamate kinase
791	5.35	34.4	5.784	4	A0A0H3PAS0	UvrABC system protein B
792	5.33	32.92	23.6	3	A0A0H3PJA2	Hit family protein
793	5.33	36.19	20.15	3	A1VXG4	Cytolethal distending toxin subunit A
794	5.32	38.74	6.971	6	A0A0H3PIR1	Formate dehydrogenase, alpha subunit, selenocysteine-containing
795	5.3	37.64	11.03	3	A0A0H3PA70	Glutamate 5-kinase
796	5.24	35.83	16.58	4	A0A0H3PBD3	CvpA family protein
797	5.24	31.71	15.85	3	A0A0H3P9R5	Methyl-accepting chemotaxis protein
798	5.21	35.5	3.104	3	A0A0H3PIG5	Type I restriction-modification enzyme, R subunit
799	5.19	58.16	19.86	5	A1W1V3	50S ribosomal protein L16
800	5.15	45.06	17.17	4	A0A0H3PB93	ModE repressor domain protein
801	5.1	47.85	25.27	5	A0A0H3PH05	D,D-heptose 1,7-bisphosphate phosphatase
802	5.07	48.33	20.57	4	A0A0H3PIU0	Protein-L-isoaspartate O-methyltransferase
803	5.06	68.82	23.66	4	A0A0H3P9T6	GTP cyclohydrolase-2
804	5.03	17.36	9.811	3	A0A0H3PCL3	Cytolethal distending toxin, subunit B
805	5.01	37.5	8.102	4	A1VYQ1	Glutamyl-tRNA reductase
806	4.99	42.21	14.57	3	A0A0H3PB89	Non-heme iron protein, hemerythrin family
807	4.97	31.74	13.91	4	A0A0H3PGQ1	RNA polymerase sigma factor, sigma-F
808	4.94	60.22	38.71	3	Q6QNL7	Plasmid stabilization system protein, RelE/ParE family
809	4.93	35.96	9.357	3	A1VYT7	S-adenosylmethionine:tRNA ribosyltransferase-isomerase
810	4.86	10.71	6.263	3	A0A0H3PAC7	NADH-quinone oxidoreductase, M subunit
811	4.84	33.26	8.431	3	A0A0H3PBD0	Adenosylmethionine--8-amino-7-oxononanoate aminotransferase
812	4.78	64.02	35.37	6	A0A0H3P9H6	Outer-membrane lipoprotein carrier protein
813	4.78	49.48	19.79	4	A1VZB4	Thymidylate kinase
814	4.75	42.19	10.71	4	A0A0H3PAY9	Radical SAM domain protein
815	4.74	53.92	13.82	3	A0A0H3P9Y5	Cpp21
816	4.73	30.64	3.577	3	A0A0H3PEV8	Penicillin-binding protein 1A
817	4.73	49.78	22.03	4	A0A0H3PEC2	RNA methyltransferase, TrmH family
818	4.71	41.19	12.18	4	A0A0H3P9Y0	Peptidase, M23/M37 family
819	4.7	27.9	14.16	3	A0A0H3PD29	NAD-dependent protein deacylase
820	4.69	34.6	22.75	3	A0A0H3PAX6	Carbonic anhydrase
821	4.67	29.37	8.125	4	A0A0H3PAI8	Uncharacterized protein
822	4.66	33.02	11.16	3	A0A0H3PBF9	Ribulose-phosphate 3-epimerase
823	4.63	41.84	10.97	5	A1W0R3	tRNA (guanine-N(7)-)-methyltransferase
824	4.61	34.01	9.312	2	A0A0H3PBX6	Chemotaxis protein MotB, putative
825	4.6	42.18	18.91	5	A0A0H3PAH1	Prephenate dehydrogenase
826	4.57	51.85	35.8	3	A0A0H3PA31	S4 domain protein
827	4.57	69.44	52.78	3	A0A0H3P973	Conserved domain protein
828	4.54	33.85	1.915	4	A0A0H3P9Z0	Cpp14
829	4.54	43.44	13.11	3	A0A0H3P986	Conserved domain protein
830	4.52	67.5	20	3	A0A0H3PBP0	HIT family protein
831	4.5	50.29	27.49	6	A0A0H3PC80	Uncharacterized protein
832	4.49	25.25	18.69	3	A0A0H3PD80	Metallo-beta-lactamase family protein
833	4.48	15.99	11.22	3	A0A0H3P992	Basal-body rod modification protein FlgD
834	4.47	36.67	25.83	4	A0A0H3PAZ8	DnaK suppressor protein, putative
835	4.46	33.01	7.524	3	A0A0H3PJC9	Lipoprotein, putative
836	4.46	44.86	11.11	3	A0A0H3PHU2	Mannosyl-glycoprotein endo-beta-N-acetylglucosamidase domain protein
837	4.46	65	53.75	3	A0A0H3PHH8	Uncharacterized protein
838	4.42	13.63	4.593	3	A0A0H3PB07	LPS-assembly protein LptD
839	4.37	45.85	8.3	2	A0A0H3PED7	DNA polymerase III subunit epsilon
840	4.37	73.39	35.78	5	A0A0H3PAS8	Uncharacterized protein
841	4.37	30.17	8.314	4	A0A0H3P9U0	Glycolate oxidase iron-sulfur subunit
842	4.36	47.79	23.53	3	A0A0H3PDG2	RrF2 family protein, putative
843	4.34	32.26	3.041	2	Q29VW3	Putative sugar transferase
844	4.32	84.21	52.63	3	A0A0H3P9D2	Exodeoxyribonuclease 7 small subunit
845	4.32	52.83	33.33	3	A1VXF1	3-dehydroquinate dehydratase
846	4.3	49.9	15.62	8	A0A0H3P9V0	Putative sugar transferase
847	4.29	26.15	10.77	5	A0A0H3PEJ9	Fumarate reductase, cytochrome b subunit
848	4.27	27.43	10.86	3	A0A0H3PBL2	Peptide deformylase
849	4.27	33.55	9.462	5	A0A0H3PAJ5	Uncharacterized protein
850	4.25	36.81	6.597	2	A0A0H3P9Y3	Signal recognition particle receptor FtsY
851	4.25	46.41	22.1	3	A1VY31	Peptidyl-tRNA hydrolase
852	4.24	81.33	26.67	3	A0A0H3P9Q3	Carbon storage regulator
853	4.22	27.5	7.273	2	A1VX79	Chromosomal replication initiator protein DnaA
854	4.16	30.03	7.167	2	A0A0H3PB49	Methyl-accepting chemotaxis protein
855	4.14	23.77	8.607	6	A0A0H3P9J0	Amino acid carrier protein
856	4.12	30.53	7.895	2	A0A0H3PEI7	Dihydropteroate synthase
857	4.11	63.01	26.03	2	A0A0H3PIC7	ThiS family protein
858	4.11	45	29.17	3	A0A0H3PBB3	Ribosome-binding factor A
859	4.1	24.78	3.947	2	A0A0H3PJ97	Bifunctional NAD(P)H-hydrate repair enzyme
860	4.1	27.04	2.721	2	A0A0H3PAE0	RloH
861	4.09	38.08	5.573	2	A0A0H3PAN7	Protein-export membrane protein SecF
862	4.07	36.31	16.56	6	A0A0H3PBL7	Ferric uptake regulation protein
863	4.05	23.36	4.367	3	A0A0H3PBU4	Iron-sulfur cluster-binding domain protein
864	4.05	39.55	10.45	2	A0A0H3PB29	Membrane protein, putative
865	4.04	10	6.8	2	A0A0H3PGI3	Amino acid ABC transporter, permease protein PEB1
866	4.04	33.93	25.89	2	A0A0H3P9M1	NapD protein
867	4.04	51.8	10.16	2	A1VXI1	Methionyl-tRNA formyltransferase
868	4.03	24.7	8.502	2	A0A0H3PE85	Uncharacterized protein
869	4.02	71.26	26.44	5	A1W1L3	30S ribosomal protein S20
870	4.01	39.72	14.89	2	A0A0H3PCZ7	Acetyltransferase, GNAT family
871	4.01	28.98	19.32	3	A0A0H3P9A3	Acetyltransferase, GNAT family
872	4.01	64.18	32.84	5	A0A0H3P977	Conserved domain protein
873	4	76.79	33.93	2	Q8GJE6	Uncharacterized protein
874	4	51.85	51.85	2	A0A0H3PGW3	Uncharacterized protein
875	4	21.84	21.84	2	A0A0H3PGE8	Cpp23
876	4	29.27	22.76	2	A0A0H3PEE2	Preprotein translocase, SecG subunit
877	4	7.658	4.73	2	A0A0H3PA18	Transporter
878	4	41.89	32.43	3	A0A0H3P9P2	Acyl carrier protein, putative
879	4	41.11	32.22	3	A0A0H3P9B1	Preprotein translocase, YajC subunit
880	4	64.94	35.06	6	A1W1U9	50S ribosomal protein L24
881	4	39.1	19.23	4	A1VYU1	RNA pyrophosphohydrolase
882	3.94	29.54	10.57	4	A0A0H3PBE2	Conserved domain protein
883	3.93	55.97	16.42	3	Q8GJA8	Uncharacterized protein
884	3.91	11.48	7.724	4	A0A0H3PAC4	Cryptic C4-dicarboxylate transporter DcuD, authentic frameshift
885	3.88	46.98	8.621	2	A0A0H3PB02	Uncharacterized protein
886	3.81	47.33	28.24	3	A0A0H3P9D8	Uncharacterized protein
887	3.77	42.4	9.2	3	A0A0H3PHN0	RNA pseudouridine synthase family protein
888	3.7	40	14.4	2	A0A0H3PI03	Uncharacterized protein
889	3.68	21.05	15.79	2	A0A0H3PI21	Cytochrome c-type protein
890	3.64	47.51	12.22	3	A0A0H3PE93	Lipoprotein releasing system ATP-binding protein LolD
891	3.57	34.78	20.29	3	A0A0H3PAC0	Uncharacterized protein
892	3.55	30.69	16.34	3	A0A0H3PA72	Potassium-transporting ATPase KdpC subunit
893	3.54	16.06	3.854	3	A0A0H3PBF8	Membrane protein, putative
894	3.47	55.65	16.13	2	A0A0H3PB37	Transcriptional regulator, MerR family
895	3.47	31.58	9.211	2	A0A0H3P971	Cpp4
896	3.46	23.37	6.873	2	A1VZ20	GTPase Era
897	3.45	46.63	14.72	3	A1VZY1	UPF0763 protein CJJ81176_1011
898	3.41	26.12	11	4	A0A0H3P9T9	Alpha-2,3-sialyltransferase
899	3.37	48.1	29.11	2	A1W0G0	Sec-independent protein translocase protein TatA
900	3.35	28.42	5.943	2	A0A0H3PGV9	Cyclopropane-fatty-acyl-phospholipid synthase, putative
901	3.32	33.87	12.9	2	A0A0H3P9J3	Thioesterase family protein
902	3.28	14.01	5.797	2	A0A0H3PBI8	Phosphoserine phosphatase SerB
903	3.21	50	10.67	4	A0A0H3PA59	Radical SAM domain protein
904	3.2	44.63	16.53	2	A0A0H3PBK9	Flagellar protein FlaG
905	3.15	36.59	8.293	2	A0A0H3PAE2	Phosphatidylserine decarboxylase-related protein
906	3.09	25.99	12.84	5	A0A0H3PAW5	Uncharacterized protein
907	3.08	32.57	10.09	2	A0A0H3PAE1	Ribosomal RNA small subunit methyltransferase E
908	3.03	54.61	26.24	4	A0A0H3P9J7	ATP synthase F0, B' subunit
909	3.01	39.04	6.684	2	A1W0P5	Chaperone protein DnaJ
910	2.88	28.03	7.576	3	A0A0H3PBN0	Carboxypeptidase
911	2.88	31.55	3.648	2	A0A0H3PAL8	TrkA domain protein
912	2.87	30.61	8.571	2	A0A0H3PAQ2	Amino acid ABC transporter, ATP-binding protein
913	2.85	34.26	14.81	3	A0A0H3PE25	ABC transporter, ATP-binding protein
914	2.83	55.56	44.44	2	A0A0H3PHH2	Uncharacterized protein
915	2.66	65.93	27.47	3	A0A0H3P9G9	Cpp35
916	2.65	18.52	4.066	3	A0A0H3PBE0	Oligopeptide transporter, OPT family
917	2.63	23.01	15.93	2	A0A0H3PGL6	Uncharacterized protein
918	2.54	57.98	26.05	3	Q0Q7G8	Uncharacterized protein
919	2.53	24.81	17.83	2	A0A0H3PDJ4	NADH-quinone oxidoreductase subunit
920	2.51	17.81	12.33	2	A0A0H3PAS4	Uncharacterized protein
921	2.49	53.77	24.53	2	A0A0H3PE81	Uncharacterized protein
922	2.47	35.33	20.67	2	A0A0H3PAF1	Uncharacterized protein
923	2.45	38.18	7.095	2	A0A0H3PBI5	ABC transporter, periplasmic substrate-binding protein, putative
924	2.4	56.28	11.06	2	A0A0H3PJK7	N-(5'-phosphoribosyl)anthranilate isomerase
925	2.39	25.64	5.828	2	A0A0H3PAT4	ABC transporter, permease protein
926	2.37	33	9.5	3	A1W0Z2	Non-canonical purine NTP pyrophosphatase
927	2.35	45.31	7.813	1	A0A0H3PBR7	Uncharacterized protein
928	2.34	36.36	27.27	3	A1VYA2	N utilization substance protein B homolog
929	2.31	32.46	4.265	2	Q0Q7K5	Putative type I restriction-modification system HsdS subunit
930	2.31	35.07	10.14	4	A0A0H3P9R1	General glycosylation pathway protein
931	2.31	17.8	7.443	2	A1VYL5	Ferrochelatase
932	2.28	36.42	7.029	2	A0A0H3PHG6	Uncharacterized protein
933	2.25	29.53	9.732	2	Q2M5Q0	Uncharacterized protein
934	2.22	28.04	5.841	2	A0A0H3PJE1	Transporter, putative
935	2.21	23.08	3.846	2	A0A0H3PDC1	RNA polymerase sigma-54 factor
936	2.2	42.92	1.866	1	A0A0H3PDE7	ABC transporter, ATP-binding protein
937	2.19	35.83	12.5	2	A0A0H3PAB9	Endoribonuclease L-PSP, putative
938	2.18	35.26	5.449	1	A0A0H3PIF4	HrEpiB
939	2.17	20.7	5.539	2	Q0Q7K1	Putative uncharacterized protein
940	2.17	26.05	8.684	5	A0A0H3PHS4	HsdS
941	2.16	36.94	5.158	3	A0A0H3PDV7	Selenocysteine-specific elongation factor
942	2.16	30.72	8.497	2	A0A0H3PBM4	OstA family protein
943	2.15	41.3	9.13	2	A0A0H3PEX3	1-acyl-sn-glycerol-3-phosphate acyltransferase
944	2.14	58.56	9.009	1	Q8GJB0	Uncharacterized protein
945	2.13	53.94	7.874	2	A0A0H3PB39	Uncharacterized protein
946	2.13	28.69	5.63	1	A1VZZ8	Queuine tRNA-ribosyltransferase
947	2.12	40.63	23.44	2	A0A0H3PEY5	Flagellar protein FliS
948	2.11	33.02	4.151	2	A0A0H3PCF8	Membrane protein, putative, degenerate
949	2.09	32.46	7.895	2	A0A0H3P9V7	Endonuclease III
950	2.08	39.21	9.677	4	A0A0H3PII9	Uncharacterized protein
951	2.08	50	22.73	5	A1VZV2	50S ribosomal protein L34
952	2.07	35.85	5.031	1	A0A0H3PGJ3	Acetyltransferase, GNAT family
953	2.06	46.64	3.557	1	A0A0H3PGN8	Pseudouridine synthase
954	2.06	39.33	11.24	1	A0A0H3PAH4	Conserved domain protein
955	2.06	42.47	2.419	1	A1W165	tRNA pseudouridine synthase D
956	2.06	71.15	25	3	A1VYI7	50S ribosomal protein L33
957	2.04	66.36	12.73	1	A0A0H3PGL0	Uncharacterized protein
958	2.04	42.97	3.125	1	A0A0H3P9B5	High affinity branched-chain amino acid ABC transporter, ATP-binding protein
959	2.04	55.61	9.417	2	A1W0R9	Chorismate dehydratase
960	2.03	28.51	6.36	3	A0A0H3PB43	Outer membrane efflux protein
961	2.03	33.2	5.668	2	A0A0H3PAN0	7-carboxy-7-deazaguanine synthase
962	2.03	14.23	2.308	1	A0A0H3PA38	Cytochrome d ubiquinol oxidase, subunit I
963	2.03	86.15	46.15	2	A0A0H3P9X3	Uncharacterized protein
964	2.03	33.59	5.426	2	A1VY44	Exodeoxyribonuclease 7 large subunit
965	2.02	60.2	10.2	1	A0A0H3PIZ8	Flagellar hook-basal body complex protein FliE
966	2.02	68.18	19.32	1	A0A0H3PGF2	Cpp13
967	2.02	38.71	7.527	1	A0A0H3PGD3	Cpp19
968	2.02	50	18.52	1	A0A0H3PDH2	Uncharacterized protein
969	2.02	21.24	2.317	1	A0A0H3PD74	Ferredoxin-type protein NapH
970	2.02	38.83	32.04	3	A0A0H3PBV9	2-oxoglutarate:acceptor oxidoreductase, delta subunit
971	2.02	36.68	4.02	1	A0A0H3PBJ8	DNA polymerase III, delta prime subunit, homolog
972	2.02	13.58	2.116	1	A0A0H3PBJ5	Thiol:disulfide interchange protein DsbD
973	2.02	94.2	18.84	1	A0A0H3PB83	Tautomerase
974	2.02	38.43	1.338	1	A0A0H3P966	Uncharacterized protein
975	2.02	47.64	4.712	1	A1W0W6	Molybdenum cofactor guanylyltransferase
976	2.02	38.71	6.048	1	A1W0U8	Putative imidazole glycerol phosphate synthase subunit hisF2
977	2.02	14.93	7.463	1	A1VXK4	Endoribonuclease YbeY
978	2.01	29.76	3.869	1	A0A0H3PJC1	Uncharacterized protein
979	2.01	20.64	4.982	1	A0A0H3PHW0	Geranyltranstransferase
980	2.01	57.14	14.29	2	A0A0H3PHC3	Thiamine biosynthesis protein ThiS
981	2.01	55.42	12.05	1	A0A0H3PH34	Uncharacterized protein
982	2.01	19.31	5.517	2	A0A0H3PGY5	Uncharacterized protein
983	2.01	36.89	4.889	1	A0A0H3PDX5	Ribonuclease 3
984	2.01	42.65	22.06	2	A0A0H3PCQ2	Conserved domain protein
985	2.01	10.61	5.051	1	A0A0H3PCE6	DedA family protein
986	2.01	38.24	14.71	2	A0A0H3PAJ0	Flagellar switch protein FliN
987	2.01	39.37	7.087	1	A0A0H3PAA3	Uncharacterized protein
988	2.01	8.402	5.123	2	A0A0H3PA68	Cytochrome c oxidase, cbb3-type, subunit I
989	2.01	26.42	4.528	1	A0A0H3P9Y1	Conserved domain protein
990	2	9.333	9.333	3	Q2M5Q8	AccP
991	2	38.57	7.143	1	A0A0H3PJ75	Uncharacterized protein
992	2	4.149	4.149	1	A0A0H3PIB3	Phosphatidate cytidylyltransferase
993	2	26.64	10.81	1	A0A0H3PF31	Uncharacterized protein
994	2	24.69	11.11	1	A0A0H3PEH5	Ferredoxin, 4Fe-4S
995	2	15.49	5.634	1	A0A0H3PE58	HAD-superfamily hydrolase, subfamily IA, variant 1 family protein
996	2	25.93	8.466	1	A0A0H3PCP5	Cytolethal distending toxin, subunit C
997	2	26.77	18.11	1	A0A0H3PBJ9	Uncharacterized protein
998	2	18.54	6.742	1	A0A0H3PB96	Uncharacterized protein
999	2	36.75	16.24	2	A0A0H3PAX9	Uncharacterized protein
1000	2	44.17	7.975	1	A0A0H3PAU9	Uncharacterized protein
1001	2	20.69	3.941	1	A0A0H3PAS5	Uncharacterized protein
1002	2	3.653	3.653	1	A0A0H3PA28	Amino acid ABC transporter, permease protein PEB1
1003	2	2.045	2.045	1	A0A0H3PA17	Sodium/proline permease
1004	2	8.333	4.762	1	A0A0H3P9E2	Membrane protein, putative
1005	2	18.92	18.92	1	A1W1J3	50S ribosomal protein L36
1006	2	13.54	9.375	1	A1W094	ATP-dependent Clp protease adapter protein ClpS
1007	2	31.85	5.732	1	A1VXX6	Cyclic pyranopterin monophosphate synthase accessory protein
1008	1.96	22.01	10.53	1	A0A0H3PJF7	Type III pantothenate kinase
1009	1.96	10.18	3.097	1	A1W0I8	ATP synthase subunit a
1010	1.93	33.21	6.786	3	Q29VV2	Putative glycosyl transferase
1011	1.91	84.85	21.21	2	Q8GJE8	Uncharacterized protein
1012	1.91	19.6	0.9606	1	Q0Q7J0	Putative subtilase family serine protease
1013	1.9	16.4	1.451	2	A0A0H3P9A8	Cytochrome c family protein
1014	1.87	28.97	5.641	2	A0A0H3PEA5	Macrolide-specific efflux protein macA
1015	1.87	44	12	2	A1W092	SsrA-binding protein
1016	1.84	55	16.25	1	A0A0H3P9M2	Uncharacterized protein
1017	1.83	27.8	2.242	1	A0A0H3PAG5	DNA repair protein RadA
1018	1.79	33.88	3.306	1	A0A0H3PA42	Amino acid ABC transporter, ATP-binding protein
1019	1.76	20.72	1.316	1	A0A0H3PDL6	Flagellar hook-associated protein FlgK, putative
1020	1.7	25	6.461	2	Q9KIS1	VirB9
1021	1.7	21.51	3.019	1	A0A0H3PEG3	Conserved domain protein
1022	1.67	63.81	2.413	1	Q8GJC5	Uncharacterized protein
1023	1.67	46.67	4.848	1	A0A0H3PBL5	Shikimate kinase
1024	1.66	27.12	10.17	1	A0A0H3PC33	Protein translocase subunit SecE
1025	1.64	48.9	9.926	3	A0A0H3P980	Uncharacterized protein
1026	1.64	52.14	20.71	2	A1VXM1	Ribosome maturation factor RimP
1027	1.63	54.26	6.977	1	A0A0H3P9N8	TonB system transport protein ExbD, putative
1028	1.62	29.82	7.339	2	A0A0H3PDZ1	Uncharacterized protein
1029	1.61	12.01	3.15	2	A0A0H3PCZ1	Phosphate transporter
1030	1.6	13.33	4.667	1	A0A0H3PJP9	Uncharacterized protein
1031	1.56	36.3	5.926	1	A0A0H3PAY0	Sec-independent protein translocase protein TatB
1032	1.41	25.53	4.787	1	A1VZY5	Ribosomal RNA small subunit methyltransferase G
1033	1.38	53.97	14.29	1	A0A0H3PJJ4	Uncharacterized protein
1034	1.37	29.06	3.846	1	A1VZ68	tRNA (guanine-N(1)-)-methyltransferase
1035	1.32	11.79	4.679	2	A0A0H3PAQ1	Na+/H+ antiporter family protein
1036	1.32	72.13	9.836	1	A1W1U7	30S ribosomal protein S14 type Z
1037	1.3	91.3	36.96	2	A0A0H3PA57	Uncharacterized protein
1038	1.28	4.819	2.108	1	A1W1H1	NADH-quinone oxidoreductase subunit H
1039	1.24	26.38	14.11	2	A0A0H3PDB7	Membrane protein, putative
1040	1.2	9.174	3.67	1	A0A0H3PBL0	Amino acid ABC transporter, permease protein, His/Glu/Gln/Arg/opine family
1041	1.2	11.43	4.082	1	A0A0H3PAS9	Sec-independent protein translocase protein TatC
1042	1.16	28.95	2.924	1	A1W027	UDP-N-acetylglucosamine--N-acetylmuramyl-(pentapeptide) pyrophosphoryl-undecaprenol N-acetylglucosamine transferase
1043	1.08	34.72	3.125	1	A0A0H3PH24	Uncharacterized protein
1044	1.07	62.94	20.98	2	A0A0H3P9P4	MerR family transcription regulator
1045	1.03	38.92	6.404	2	A0A0H3PC30	Uncharacterized protein
1046	1.03	24.72	8.364	4	A0A0H3P9G2	Cell division protein FtsH, putative
1047	1.02	29.98	2.013	1	A0A0H3PGI1	Uncharacterized protein
1048	1.01	12.77	2.482	1	A0A0H3PD83	Signal peptidase I
1049	0.93	17.96	4.225	1	A0A0H3PBC1	Cation ABC transporter, ATP-binding protein
1050	0.93	47.49	5.028	1	A1VZ67	Ribosome maturation factor RimM
1051	0.87	37.77	14.59	2	A0A0H3PHU7	Uncharacterized protein
1052	0.83	31.46	5.164	1	A0A0H3PDZ8	Formate dehydrogenase, iron-sulfur subunit
1053	0.83	40.32	3.194	2	A0A0H3PBT8	Mg chelatase-related protein
1054	0.81	31.34	3.98	1	A0A0H3PAW4	Transcriptional regulator, putative
1055	0.8	29.83	2.762	1	A1W1N6	Chorismate synthase
1056	0.78	29.28	3.315	1	A1W118	Probable nicotinate-nucleotide adenylyltransferase
1057	0.78	35.1	0.936	1	A1VYW8	Macrolide export ATP-binding/permease protein MacB
1058	0.77	23.11	4.622	1	A0A0H3PIG0	Quinone-reactive Ni/Fe hydrogenase, cytochrome b subunit
1059	0.76	17.63	4.676	1	A0A0H3P9X5	RepE replication protein, putative
1060	0.7	21.38	5.701	1	Q0Q7H2	Protein translocase subunit SecY
1061	0.66	13.79	3.135	1	A0A0H3PES6	Uncharacterized protein
1062	0.65	17.44	7.117	2	A1W0A4	Ribosomal protein L11 methyltransferase
1063	0.64	58.4	11.2	1	A0A0H3PCD2	VapD

## Sheet: Suppl. Table 3 Prot Peak areas
C. jejuni 81-176 Protein Peak Areas
Areas:	Peak Areas fromPeakView 2.1 SW with the SWATH Quantitation MicroApp 2.0 are provided
Bile Acid Code:	CA, Cholic Acid; DCA, deoxycholic acid; LCA, litocholic acid; TCA, taurocholic acid; CDCA, chenodeoxycholic acid; UDCA, ursodeoxycholic acid ; GCA, glycocholic acid
e.g.	DCA_a_3' denotes DCA stress, biological replicate a, technical replicate 3
N	UniProt Accession	Protein Name	CA_a_1	CA_a_2	CA_a_3	CA_b_1	CA_b_2	CA_b_3	CA_c_1	CA_c_2	CA_c_3	DCA_a_2	DCA_a_3	DCA_a_4	DCA_b_2	DCA_b_3	DCA_b_4	DCA_c_2	DCA_c_3	DCA_c_4	LCA_a_2	LCA_a_3	LCA_a_4	LCA_b_1	LCA_b_2	LCA_b_3	LCA_c_1	LCA_c_2	LCA_c_3	TCA_a_1	TCA_a_2	TCA_a_3	TCA_b_1	TCA_b_2	TCA_b_3	TCA_c_2	TCA_c_3	TCA_c_4	CDCA_a_2	CDCA_a_3	CDCA_a_4	CDCA_b_2	CDCA_b_3	CDCA_b_4	CDCA_c_2	CDCA_c_3	CDCA_c_4	UDCA_a_1	UDCA_a_2
1	A1VZC8	Periplasmic nitrate reductase	1.14482e+07	1.06952e+07	9.12116e+06	1.3783e+07	1.30894e+07	1.10679e+07	1.16555e+07	1.10373e+07	1.12303e+07	7.89064e+06	8.18247e+06	7.29421e+06	7.79195e+06	7.53483e+06	8.0135e+06	7.79903e+06	7.99841e+06	7.67336e+06	1.26569e+07	1.30229e+07	1.27505e+07	1.04457e+07	1.12926e+07	1.15883e+07	1.14004e+07	1.16765e+07	1.27903e+07	1.16297e+07	1.07601e+07	1.10567e+07	1.10483e+07	1.03433e+07	1.18296e+07	1.26293e+07	1.18306e+07	1.29253e+07	7.48301e+06	7.66036e+06	7.14512e+06	8.27305e+06	7.18097e+06	7.93985e+06	9.35104e+06	9.42032e+06	9.62356e+06	1.12171e+07	1.21626e+07
2	A0A0H3PAD0	Pyruvate-flavodoxin oxidoreductase	5.5495e+06	5.19848e+06	4.89172e+06	5.19929e+06	5.38117e+06	4.71727e+06	5.24693e+06	4.83287e+06	5.10708e+06	6.39298e+06	6.61361e+06	6.91048e+06	5.35056e+06	6.0276e+06	6.17787e+06	5.58836e+06	5.64951e+06	5.73318e+06	5.09676e+06	5.14223e+06	5.12807e+06	4.84932e+06	4.62998e+06	5.08889e+06	4.96084e+06	5.07665e+06	5.19897e+06	5.2521e+06	5.33333e+06	5.50959e+06	5.21507e+06	5.40637e+06	5.61496e+06	5.45609e+06	5.27202e+06	5.40414e+06	7.35537e+06	7.73697e+06	7.58598e+06	7.12995e+06	7.08774e+06	7.63496e+06	7.32458e+06	7.70728e+06	7.98209e+06	5.09381e+06	5.15597e+06
3	A1VYJ4	DNA-directed RNA polymerase subunit beta	702879	813601	882019	552315	550959	644049	653700	781534	780901	869091	795054	699811	693150	568752	604767	660063	649374	722657	545888	541253	525025	671234	652682	598395	627860	509620	559803	611013	567331	576202	565520	485241	476626	380733	385608	365730	831541	872894	798507	637031	721264	634085	743701	684823	605247	621976	623657
4	A1VYJ5	DNA-directed RNA polymerase subunit beta'	1.36333e+06	1.44646e+06	1.65846e+06	851084	897828	1.24726e+06	1.47152e+06	1.50677e+06	1.59506e+06	1.88961e+06	1.9132e+06	1.77715e+06	1.51649e+06	1.1376e+06	1.49434e+06	1.70068e+06	1.66883e+06	1.63571e+06	1.08484e+06	1.04457e+06	1.08607e+06	1.13052e+06	1.36975e+06	1.21768e+06	1.35461e+06	1.27597e+06	1.10562e+06	1.22101e+06	1.13678e+06	1.16995e+06	1.16245e+06	925746	891158	732483	717597	655439	1.76953e+06	1.93233e+06	1.93428e+06	1.47666e+06	1.64896e+06	1.53688e+06	1.55225e+06	1.47153e+06	1.52501e+06	1.13802e+06	1.15146e+06
5	A0A0H3PJ24	Isocitrate dehydrogenase, NADP-dependent	8.36021e+06	7.64472e+06	8.06906e+06	9.18173e+06	9.17369e+06	9.1672e+06	8.41354e+06	8.12192e+06	8.25874e+06	5.08423e+06	5.38812e+06	5.61569e+06	5.77614e+06	5.945e+06	5.98444e+06	5.98956e+06	6.08704e+06	5.83206e+06	8.39936e+06	8.41316e+06	8.62878e+06	7.99409e+06	8.25977e+06	8.69532e+06	7.80171e+06	8.42298e+06	8.53169e+06	7.79037e+06	8.46345e+06	8.20931e+06	8.04186e+06	8.63287e+06	8.5216e+06	8.9821e+06	8.92471e+06	9.16534e+06	5.67884e+06	5.44928e+06	5.92456e+06	5.93325e+06	5.64053e+06	6.03826e+06	5.99566e+06	6.13689e+06	6.25916e+06	8.41596e+06	8.10974e+06
6	A1W0K4	60 kDa chaperonin	4.55066e+06	5.25805e+06	5.43685e+06	4.45432e+06	5.46983e+06	6.17786e+06	5.57698e+06	6.61365e+06	6.10839e+06	2.01242e+07	1.82516e+07	1.93784e+07	2.06803e+07	2.25127e+07	2.16831e+07	2.29876e+07	2.25582e+07	2.31568e+07	5.09839e+06	5.26763e+06	4.78008e+06	5.25996e+06	5.17972e+06	5.46121e+06	4.91872e+06	5.36199e+06	5.42557e+06	6.33869e+06	6.39149e+06	6.47719e+06	6.22032e+06	6.65265e+06	6.57019e+06	6.66364e+06	6.78303e+06	6.35992e+06	1.56223e+07	1.53696e+07	1.47606e+07	1.98425e+07	1.84321e+07	1.81725e+07	1.91882e+07	1.85925e+07	1.70922e+07	4.78349e+06	4.82226e+06
7	A0A0H3P9M7	Aconitate hydratase B	4.44493e+06	4.89416e+06	4.95225e+06	4.72886e+06	4.73681e+06	5.18775e+06	4.51619e+06	4.6501e+06	4.58426e+06	3.29299e+06	3.07285e+06	2.83562e+06	3.01852e+06	2.5873e+06	2.73077e+06	2.63841e+06	2.74748e+06	2.5614e+06	4.53062e+06	4.46579e+06	4.63081e+06	4.7564e+06	4.59156e+06	4.51431e+06	5.1342e+06	4.69563e+06	4.69682e+06	5.80114e+06	5.3935e+06	5.44829e+06	5.52768e+06	5.16518e+06	5.1688e+06	5.34824e+06	5.24713e+06	5.43894e+06	2.31353e+06	2.5395e+06	2.50491e+06	2.40646e+06	3.43225e+06	2.46244e+06	2.73824e+06	2.60786e+06	2.45007e+06	4.86163e+06	4.92557e+06
8	Q1HG74	Glutamate synthase, large subunit	415176	416867	431280	300023	362537	392822	416733	392748	435796	367992	396506	487197	379052	382554	360347	318758	247748	313985	341873	366335	380811	429373	421465	366982	429963	412432	401446	456792	450920	472465	450746	444284	383163	418416	437482	420352	547012	599219	586485	655595	614830	606004	463326	479108	537454	366178	346654
9	A0A0H3PJH5	Carbamoyl-phosphate synthase large chain	1.19845e+06	1.20056e+06	1.20248e+06	1.39679e+06	1.52965e+06	1.3653e+06	1.50801e+06	1.42105e+06	1.45397e+06	996940	994199	990076	817826	902994	911489	763807	823146	783254	1.20197e+06	1.20293e+06	1.17105e+06	1.17276e+06	1.1119e+06	1.21334e+06	1.17904e+06	1.14774e+06	1.2155e+06	1.30263e+06	1.25952e+06	1.32505e+06	1.22038e+06	1.17429e+06	1.24061e+06	1.22866e+06	1.3234e+06	1.2292e+06	1.29413e+06	1.23969e+06	1.28261e+06	1.10942e+06	1.02142e+06	1.10653e+06	1.22349e+06	1.21346e+06	1.17652e+06	1.05489e+06	1.06339e+06
10	A0A0H3PBI3	Bifunctional protein PutA	568991	543221	578255	511877	424220	530132	527204	470732	533014	538696	588152	555171	436407	465409	451010	421647	486274	504881	601550	568987	527565	494804	535100	505302	463603	547765	544491	359388	425377	441513	385209	389858	413960	365885	378287	329216	619194	589857	599962	392269	439977	416324	466924	319992	501106	537060	479736
11	A0A0H3PB33	Biotin sulfoxide reductase	1.22073e+06	1.13566e+06	1.09485e+06	1.36158e+06	1.36367e+06	1.22758e+06	1.14558e+06	1.07859e+06	1.04094e+06	778360	699211	644414	679948	704313	718168	821369	711096	791530	1.9312e+06	1.90306e+06	1.8231e+06	1.60735e+06	1.56134e+06	1.6061e+06	1.57363e+06	1.64117e+06	1.67253e+06	1.36147e+06	1.31666e+06	1.32155e+06	1.62871e+06	1.59434e+06	1.7195e+06	1.66361e+06	1.54053e+06	1.64061e+06	655986	620099	590494	812257	733649	824313	772091	733867	806275	1.68275e+06	1.66252e+06
12	A1VYJ8	Elongation factor G	6.16293e+06	5.96224e+06	5.91338e+06	4.88199e+06	5.16406e+06	4.94855e+06	6.5367e+06	6.44517e+06	6.25088e+06	4.15637e+06	3.87006e+06	3.81186e+06	3.78374e+06	4.28025e+06	3.98794e+06	4.06793e+06	3.91941e+06	4.18629e+06	4.2062e+06	4.27513e+06	4.29424e+06	3.66002e+06	3.54423e+06	3.6534e+06	4.09507e+06	4.0555e+06	4.0887e+06	5.67065e+06	5.66378e+06	5.57681e+06	5.33981e+06	5.50528e+06	5.44088e+06	6.02351e+06	6.04062e+06	6.08962e+06	3.52865e+06	3.59412e+06	3.34285e+06	3.90312e+06	3.77944e+06	3.8581e+06	3.92304e+06	3.8026e+06	4.0113e+06	4.03251e+06	4.19365e+06
13	Q0Q7K7	Chaperone protein DnaK	1.44149e+06	1.60043e+06	1.60632e+06	1.58364e+06	1.50121e+06	1.7261e+06	1.58515e+06	1.71175e+06	1.69081e+06	826723	761292	747901	760106	749651	729776	811915	820221	823577	1.66771e+06	1.65193e+06	1.66462e+06	1.78265e+06	1.76253e+06	1.67166e+06	1.80707e+06	1.80086e+06	1.68466e+06	1.55725e+06	1.6469e+06	1.62602e+06	1.68487e+06	1.65743e+06	1.60205e+06	1.5577e+06	1.66934e+06	1.63221e+06	874511	925985	903532	934468	911163	897521	955320	914532	890644	1.70872e+06	1.69245e+06
14	A1VYI6	Elongation factor Tu	1.18606e+07	1.20618e+07	1.06822e+07	1.25274e+07	1.27967e+07	1.12833e+07	1.2468e+07	1.34982e+07	1.12721e+07	4.16371e+06	4.15391e+06	4.00712e+06	3.72422e+06	3.36233e+06	3.39305e+06	3.86365e+06	3.52806e+06	3.46371e+06	8.60789e+06	7.40716e+06	7.63642e+06	8.57928e+06	8.58481e+06	7.67939e+06	9.71053e+06	8.65687e+06	7.94109e+06	1.24529e+07	1.0742e+07	1.08492e+07	1.19914e+07	1.02462e+07	1.02858e+07	1.16002e+07	1.08425e+07	1.12013e+07	4.6697e+06	4.24499e+06	5.19867e+06	4.21485e+06	4.6119e+06	4.12747e+06	3.60382e+06	3.2374e+06	3.5506e+06	6.82292e+06	6.71768e+06
15	A1VYN0	Chaperone protein HtpG	669538	639840	649288	391625	369246	369440	514430	503460	500756	444217	435221	460644	327385	322201	351185	274803	343687	324592	524212	481891	471721	464768	471855	488442	484816	500188	537388	417693	447232	454595	435409	484955	494446	394034	340367	359755	479643	507354	499931	378496	363389	382563	366802	331089	372437	452884	416944
16	A0A0H3PAI4	Isoleucine--tRNA ligase	1.26365e+06	1.21211e+06	1.18906e+06	1.36643e+06	1.31243e+06	1.21437e+06	1.24242e+06	1.23736e+06	1.23785e+06	610985	497287	526266	535067	545749	555513	573557	578648	551039	1.23932e+06	1.20963e+06	1.25129e+06	1.16603e+06	1.22067e+06	1.23214e+06	1.15387e+06	1.16491e+06	1.25402e+06	1.13819e+06	1.11659e+06	1.19123e+06	1.06392e+06	1.11214e+06	1.1248e+06	1.20024e+06	1.14147e+06	1.23202e+06	576019	552974	547078	627264	560025	582325	625025	598459	584383	1.34046e+06	1.30388e+06
17	Q2M5R2	Flagellin	1.60711e+06	1.53442e+06	1.50284e+06	1.7267e+06	1.6859e+06	1.63467e+06	1.7849e+06	1.62587e+06	1.64313e+06	3.98782e+06	3.9104e+06	4.40917e+06	4.06087e+06	4.74105e+06	4.95247e+06	4.65323e+06	4.38166e+06	4.43586e+06	1.56912e+06	1.53003e+06	1.47988e+06	1.42578e+06	1.35131e+06	1.43527e+06	1.50835e+06	1.63435e+06	1.54453e+06	1.30309e+06	1.46555e+06	1.38676e+06	1.25354e+06	1.3395e+06	1.30898e+06	1.31631e+06	1.30155e+06	1.2371e+06	4.45795e+06	4.68103e+06	4.19947e+06	4.24286e+06	4.17852e+06	4.32444e+06	3.93647e+06	4.30835e+06	4.45e+06	1.50157e+06	1.4778e+06
18	A0A0H3P9L9	Ribosomal protein S1	1.61313e+06	1.74124e+06	1.75988e+06	1.03231e+06	1.09705e+06	1.17368e+06	1.24222e+06	1.32241e+06	1.35833e+06	1.58992e+06	1.56704e+06	1.43338e+06	1.2942e+06	1.14931e+06	1.13603e+06	1.32816e+06	1.26068e+06	1.29186e+06	1.34789e+06	1.30119e+06	1.4094e+06	1.52644e+06	1.54083e+06	1.406e+06	1.53032e+06	1.5305e+06	1.44314e+06	1.50171e+06	1.65088e+06	1.5217e+06	1.4911e+06	1.5364e+06	1.41106e+06	1.2323e+06	1.25394e+06	1.2473e+06	1.62143e+06	1.69396e+06	1.66887e+06	1.3672e+06	1.37161e+06	1.37802e+06	1.24901e+06	1.28173e+06	1.29558e+06	1.62808e+06	1.62097e+06
19	A0A0H3PEF4	Fumarate reductase, flavoprotein subunit	1.47831e+06	1.35395e+06	1.32687e+06	1.62341e+06	1.4672e+06	1.46038e+06	1.61747e+06	1.39732e+06	1.48707e+06	1.62107e+06	1.65308e+06	1.52977e+06	1.54308e+06	1.5582e+06	1.52456e+06	1.51381e+06	1.48278e+06	1.38088e+06	1.327e+06	1.33226e+06	1.35352e+06	1.66932e+06	1.72181e+06	1.64339e+06	1.58984e+06	1.54928e+06	1.59433e+06	1.26547e+06	1.41505e+06	1.32186e+06	1.33218e+06	1.37633e+06	1.31798e+06	1.32685e+06	1.27503e+06	1.27671e+06	2.43964e+06	2.34662e+06	2.18644e+06	1.76404e+06	1.81866e+06	1.80751e+06	1.9243e+06	2.0637e+06	2.08335e+06	1.73323e+06	1.72414e+06
20	A0A0H3PBW9	ATP-dependent chaperone protein ClpB	555199	605886	596575	440621	413123	451600	545535	555836	545472	446950	467920	351594	298325	281993	305423	277258	354000	297048	611643	655452	690712	642291	615442	559747	703959	639337	612197	403234	388262	390642	409642	362857	379546	272086	264074	305618	443644	414171	471528	344109	386397	360943	355559	296668	358628	595789	588394
21	A1VZQ4	Major cell-binding factor	9.79857e+06	9.03016e+06	9.19296e+06	8.8787e+06	8.72982e+06	8.56437e+06	7.96558e+06	7.47493e+06	7.66897e+06	8.72929e+06	9.1462e+06	9.62807e+06	9.10307e+06	1.02943e+07	1.03435e+07	1.007e+07	9.93437e+06	1.04867e+07	1.33729e+07	1.33811e+07	1.35477e+07	1.13037e+07	1.17722e+07	1.24063e+07	1.16209e+07	1.31516e+07	1.36422e+07	1.085e+07	1.19539e+07	1.18701e+07	1.11994e+07	1.21276e+07	1.23372e+07	1.27121e+07	1.26614e+07	1.27514e+07	6.88357e+06	6.66566e+06	6.85881e+06	7.90434e+06	7.8076e+06	7.93844e+06	8.2461e+06	8.49912e+06	8.50763e+06	1.29243e+07	1.30092e+07
22	A1VYL8	Alanine--tRNA ligase	566114	615839	570871	493609	486867	514540	497599	527345	517621	243442	237578	232028	252600	191033	219718	242643	220066	258431	591315	514753	489577	628977	619979	559210	611510	608887	527934	639715	623723	596205	634203	644664	589478	648644	612436	554784	328021	317877	274776	294133	228573	233794	278498	196917	197496	463694	423655
23	A0A0H3P9J6	Phosphate acetyltransferase	1.12846e+06	1.48443e+06	1.48648e+06	1.23806e+06	1.2343e+06	1.57937e+06	1.18298e+06	1.43254e+06	1.40401e+06	651544	692196	623008	639882	633218	606494	670571	601543	705341	1.61064e+06	1.61082e+06	1.63411e+06	1.77795e+06	1.71396e+06	1.62048e+06	1.74859e+06	1.61206e+06	1.56082e+06	1.44056e+06	1.41022e+06	1.37347e+06	1.49854e+06	1.41908e+06	1.35818e+06	1.34962e+06	1.35602e+06	1.34722e+06	618136	708282	709073	683043	780132	695167	719036	728786	589808	1.68331e+06	1.72899e+06
24	A0A0H3PGM1	Aspartate ammonia-lyase	2.98315e+06	2.39163e+06	2.3525e+06	3.23006e+06	3.26603e+06	2.05816e+06	2.87222e+06	2.47705e+06	2.4334e+06	2.20186e+06	1.84577e+06	1.94143e+06	2.06645e+06	2.5902e+06	2.31906e+06	2.33492e+06	2.18042e+06	2.04422e+06	1.84329e+06	1.7516e+06	1.68208e+06	1.89412e+06	1.58259e+06	1.9596e+06	1.9941e+06	1.94432e+06	2.10776e+06	2.46918e+06	2.3645e+06	2.38021e+06	2.58266e+06	2.98132e+06	2.52059e+06	2.56578e+06	2.50386e+06	2.27308e+06	2.02183e+06	1.77223e+06	1.76228e+06	2.25007e+06	1.71197e+06	2.16859e+06	2.01092e+06	1.88664e+06	1.99718e+06	1.65012e+06	1.63282e+06
25	A0A0H3PHD8	Valine--tRNA ligase	824909	746913	807291	651475	674423	675703	740765	643885	697357	454649	495853	502506	391656	431683	396553	404575	423533	351327	686165	740006	720490	636861	639151	684020	657106	696923	704425	627619	695938	685883	630015	701213	662791	641895	639121	646889	522956	515915	532021	430220	426587	438987	416559	410060	413609	616012	593157
26	A1VXS1	Trigger factor	3.85826e+06	3.31561e+06	3.42423e+06	3.51122e+06	3.32648e+06	2.99213e+06	3.63521e+06	3.24968e+06	3.14945e+06	1.9301e+06	1.9129e+06	2.03474e+06	1.29559e+06	1.42953e+06	1.34852e+06	1.39586e+06	1.31236e+06	1.24325e+06	3.19838e+06	3.266e+06	3.24725e+06	3.01412e+06	2.99569e+06	3.13772e+06	2.97511e+06	3.20739e+06	3.34236e+06	2.64979e+06	2.98901e+06	2.84822e+06	2.44755e+06	2.61731e+06	2.56414e+06	1.69899e+06	1.68683e+06	1.71502e+06	2.86928e+06	2.95619e+06	2.76959e+06	1.9839e+06	1.69532e+06	1.86215e+06	2.0385e+06	2.07358e+06	2.10211e+06	3.17401e+06	3.07087e+06
27	A0A0H3PAJ7	Quinone-reactive Ni/Fe-hydrogenase, large subunit	1.14917e+06	1.21108e+06	1.2778e+06	1.12224e+06	1.11929e+06	1.36901e+06	1.02424e+06	1.2426e+06	1.14894e+06	2.22801e+06	2.29265e+06	2.27039e+06	2.70728e+06	2.6158e+06	2.41139e+06	2.24809e+06	2.25898e+06	2.22984e+06	1.11955e+06	1.09319e+06	1.0634e+06	1.45436e+06	1.52335e+06	1.35802e+06	1.43175e+06	1.33495e+06	1.28441e+06	1.46822e+06	1.43545e+06	1.3466e+06	1.59866e+06	1.51258e+06	1.45597e+06	1.41059e+06	1.42463e+06	1.37528e+06	2.76599e+06	2.91051e+06	2.74131e+06	3.53179e+06	3.79199e+06	3.24836e+06	2.8951e+06	2.85439e+06	2.72695e+06	1.3595e+06	1.37839e+06
28	A0A0H3PHR2	Phenylalanine--tRNA ligase beta subunit	998137	1.11423e+06	1.18472e+06	667428	662369	815238	805490	877474	891786	598988	564673	539675	473215	472780	415077	436018	446436	417723	925202	930935	968319	981527	990877	871852	981741	947885	881562	874080	766397	766110	808461	732777	661250	595274	565557	611459	606400	659350	641873	512195	611004	537794	560849	524969	511948	837806	856229
29	A0A0H3P9H5	D-3-phosphoglycerate dehydrogenase	1.33728e+06	1.26354e+06	1.26607e+06	936325	920567	829332	1.11495e+06	978448	1.01485e+06	552381	572437	616127	462104	391433	387303	449794	455914	428221	976621	991493	1.02117e+06	855939	918168	915345	880810	945687	940696	717989	751923	758873	611970	651025	653324	461431	469664	460030	707779	684843	744173	466407	490565	528216	467565	487620	514242	921816	896937
30	A1W0G5	Elongation factor Ts	2.74794e+06	2.5062e+06	2.50791e+06	2.55462e+06	2.77598e+06	2.54558e+06	2.77993e+06	2.64362e+06	2.61304e+06	1.50087e+06	1.50803e+06	1.60709e+06	1.43677e+06	1.58936e+06	1.57131e+06	1.43107e+06	1.51367e+06	1.42315e+06	2.03658e+06	2.05298e+06	2.10153e+06	1.70292e+06	1.84381e+06	1.94e+06	1.8452e+06	1.40092e+06	2.05945e+06	2.2889e+06	2.50979e+06	2.47367e+06	2.17137e+06	2.46552e+06	1.75205e+06	2.62532e+06	2.61853e+06	2.53175e+06	1.32298e+06	1.33199e+06	1.38704e+06	1.38331e+06	1.33501e+06	1.40859e+06	1.34544e+06	1.40929e+06	1.51259e+06	1.83124e+06	1.81068e+06
31	A0A0H3PA99	DNA polymerase III subunit beta	2.2563e+06	2.06973e+06	2.20565e+06	2.63923e+06	2.51325e+06	2.43301e+06	2.45136e+06	2.30293e+06	2.31092e+06	1.06298e+06	1.14393e+06	1.22452e+06	1.3601e+06	1.44836e+06	1.51533e+06	1.48383e+06	1.43865e+06	1.4843e+06	2.17134e+06	2.21757e+06	2.20394e+06	1.97081e+06	2.09836e+06	2.13559e+06	2.11326e+06	2.18386e+06	2.21163e+06	2.03462e+06	2.10896e+06	2.14103e+06	1.90879e+06	2.0206e+06	2.10982e+06	2.12105e+06	2.08209e+06	2.15466e+06	1.227e+06	1.18189e+06	1.18614e+06	1.1626e+06	1.13883e+06	1.18924e+06	1.36282e+06	1.40595e+06	1.48555e+06	1.94394e+06	1.91199e+06
32	A0A0H3P9P9	Inosine-5'-monophosphate dehydrogenase	1.06878e+06	1.18555e+06	1.06329e+06	983856	958079	655743	1.06767e+06	1.06548e+06	882069	751041	774687	755600	656629	584838	724082	763335	580229	664452	1.1194e+06	1.10751e+06	928157	1.00526e+06	987151	958248	983993	1.01323e+06	971936	1.0932e+06	947798	969080	1.12233e+06	1.23164e+06	1.05395e+06	705266	747883	718414	866396	837830	714680	606187	571233	634748	597873	626543	647933	828955	892875
33	A0A0H3PAC1	NADH-quinone oxidoreductase, G subunit	384653	400979	356788	341816	285805	332698	353626	335725	364438	656010	674428	639411	582214	624487	570228	589631	590376	547277	420797	392542	388359	415237	432334	431596	429112	466971	479851	341564	374977	363806	330414	375551	366273	321182	322667	336928	846634	789428	806938	590253	637872	615394	548899	616499	643587	458576	447465
34	A1W078	Leucine--tRNA ligase	383671	367349	405902	471744	365800	403801	439499	366027	338994	189648	256339	165461	170835	151753	174288	151445	231090	152340	358691	383324	347142	353276	381434	343680	388759	385468	335037	365507	310725	335856	327898	343505	334840	342152	294290	324007	200349	199254	166331	223466	237334	210608	214993	231844	197047	289113	275155
35	A1VZR5	Phosphoenolpyruvate carboxykinase [ATP]	2.46309e+06	2.64454e+06	2.48826e+06	2.87795e+06	2.92033e+06	2.93116e+06	2.67046e+06	2.51181e+06	2.72261e+06	1.89246e+06	2.10642e+06	2.03278e+06	2.34492e+06	1.9993e+06	2.05087e+06	2.1101e+06	2.13042e+06	2.20791e+06	2.55582e+06	2.65259e+06	2.65225e+06	2.59646e+06	2.69384e+06	2.56765e+06	2.6196e+06	2.52141e+06	2.51631e+06	2.55391e+06	2.35505e+06	2.52643e+06	2.50566e+06	2.30679e+06	2.46712e+06	2.48657e+06	2.57921e+06	2.61535e+06	1.40231e+06	1.46025e+06	1.51416e+06	1.69838e+06	1.88557e+06	1.78181e+06	1.78171e+06	1.92125e+06	1.87428e+06	2.59306e+06	2.56316e+06
36	A0A0H3PEW2	Iron ABC transporter, periplasmic iron-binding protein	3.85197e+06	3.5706e+06	3.70645e+06	4.04821e+06	4.00137e+06	4.2345e+06	3.69123e+06	3.39199e+06	3.4713e+06	4.17209e+06	4.55893e+06	4.83183e+06	4.67495e+06	5.20702e+06	5.42847e+06	5.10598e+06	5.31749e+06	5.35153e+06	6.27814e+06	6.42716e+06	6.75675e+06	5.1177e+06	5.46253e+06	5.47821e+06	5.16293e+06	5.5326e+06	5.60944e+06	3.2068e+06	3.56663e+06	3.54824e+06	3.31601e+06	3.56849e+06	3.55577e+06	4.06844e+06	4.15129e+06	4.16384e+06	3.52112e+06	3.4219e+06	3.67016e+06	4.03084e+06	4.17667e+06	4.44257e+06	4.113e+06	4.4986e+06	4.86973e+06	5.71854e+06	5.58937e+06
37	Q0Q7I0	Peptide ABC transporter, periplasmic peptide-binding protein	396781	346499	387979	436283	468425	454933	412965	349602	381589	454545	492442	507911	511206	599947	513825	548169	599399	545922	444699	437911	426730	356925	374381	368052	393700	397140	413134	285682	326416	325332	301342	292758	304610	367057	377079	368216	400695	401758	390369	459173	466517	514461	466613	540062	492367	458309	454477
38	A0A0H3PIY7	Pyruvate kinase	2.0739e+06	2.14424e+06	2.14541e+06	2.33264e+06	2.33048e+06	2.45933e+06	2.1332e+06	2.04018e+06	2.14828e+06	2.80525e+06	3.15717e+06	3.01221e+06	3.59155e+06	3.40782e+06	3.3896e+06	3.00314e+06	3.09581e+06	3.24101e+06	1.80058e+06	1.83185e+06	1.85346e+06	1.93836e+06	1.97511e+06	1.7633e+06	1.99196e+06	1.79289e+06	1.80868e+06	2.37454e+06	2.28483e+06	2.23977e+06	2.41479e+06	2.29008e+06	2.24604e+06	2.40242e+06	2.43467e+06	2.3882e+06	2.62687e+06	2.74698e+06	2.76424e+06	2.97828e+06	3.36522e+06	3.06874e+06	2.83403e+06	3.15536e+06	2.97726e+06	1.81165e+06	1.88252e+06
39	A1VYU6	DNA ligase	255188	297211	217412	255486	212144	374479	259281	203177	257199	126865	145229	252396	184769	125390	227210	135303	127894	146133	176784	185572	206691	203802	174305	142030	233761	183389	192669	240486	232959	234091	229228	156604	180539	311480	230642	212373	149381	263747	191120	111305	149518	120387	118128	148409	107714	218656	166232
40	A1W0I1	Aspartyl/glutamyl-tRNA(Asn/Gln) amidotransferase subunit B	659271	686559	697636	615274	629405	528378	635854	717598	613814	241317	219940	200082	191451	207705	235170	245884	206285	238104	613562	588831	602271	600497	573421	593391	597322	620981	642435	718487	735261	717273	651021	700432	642331	629989	605682	614586	262459	136215	275036	186101	157199	262594	239367	256596	248155	572203	548252
41	A0A0H3PA46	DNA topoisomerase 1	354291	322558	343326	260172	271379	295881	203571	257221	246022	129703	90684.2	216638	172691	115609	232019	175205	111687	87128.5	263336	275350	279899	266849	271619	253593	250348	285281	259025	204502	227938	229701	161340	242031	220372	178154	191212	144920	220028	271181	237481	166431	191051	154838	140891	135760	175734	263477	248842
42	A0A0H3PAH7	2-oxoglutarate:acceptor oxidoreductase, alpha subunit	3.85573e+06	3.63889e+06	3.71097e+06	4.19277e+06	3.9624e+06	3.73286e+06	3.87617e+06	3.65174e+06	3.81033e+06	1.63623e+06	1.45819e+06	1.44652e+06	1.43761e+06	1.43609e+06	1.46846e+06	1.4008e+06	1.39813e+06	1.33216e+06	3.46132e+06	3.46611e+06	3.4348e+06	3.39015e+06	3.245e+06	3.44769e+06	3.48654e+06	3.51825e+06	3.54901e+06	3.69841e+06	3.65023e+06	3.89851e+06	3.61163e+06	3.61214e+06	3.69607e+06	3.62151e+06	3.71133e+06	3.71253e+06	2.44711e+06	2.36752e+06	2.42069e+06	2.27103e+06	2.10547e+06	2.31086e+06	2.50626e+06	2.53773e+06	2.54057e+06	3.64121e+06	3.76652e+06
43	A1VXI8	ATP synthase subunit alpha	1.22726e+06	1.13644e+06	1.11784e+06	1.12345e+06	1.15609e+06	1.07474e+06	1.28618e+06	1.16448e+06	1.22181e+06	2.39719e+06	2.42925e+06	2.62821e+06	2.24704e+06	2.4152e+06	2.3181e+06	2.42687e+06	2.44561e+06	2.45258e+06	1.1311e+06	1.18505e+06	1.11137e+06	1.27098e+06	1.35162e+06	1.35126e+06	1.14034e+06	1.32986e+06	1.30492e+06	902969	959119	952579	868150	950512	946368	745646	732893	718533	3.05668e+06	2.90626e+06	3.03791e+06	2.74165e+06	2.55753e+06	2.7672e+06	2.18852e+06	2.21978e+06	2.24362e+06	1.34748e+06	1.27234e+06
44	A1VZ00	Aspartate--tRNA(Asp/Asn) ligase	1.6891e+06	1.8588e+06	1.77432e+06	1.77892e+06	1.75871e+06	1.96242e+06	1.71062e+06	2.03871e+06	1.88449e+06	1.03952e+06	926377	953785	880250	729413	753098	786903	721780	738349	2.10615e+06	2.11274e+06	2.09533e+06	2.21506e+06	2.23026e+06	2.0894e+06	2.088e+06	2.12344e+06	2.06784e+06	2.01414e+06	1.93233e+06	1.99078e+06	2.01102e+06	1.92493e+06	1.93957e+06	2.05425e+06	1.98611e+06	2.049e+06	1.17561e+06	1.24583e+06	1.21592e+06	1.16356e+06	1.16583e+06	1.11831e+06	1.31193e+06	1.12747e+06	1.03757e+06	2.09313e+06	2.12164e+06
45	A1VXT5	Threonine--tRNA ligase	440338	348793	385140	350987	364335	279947	413127	356306	357280	297471	251384	248481	263077	225761	250686	245741	242201	243631	455158	447139	468147	431471	381843	446589	442258	474417	429496	334714	351545	342485	343233	386667	360487	322375	326177	323318	446746	369503	428978	244067	290432	243192	225941	240058	277850	467346	440114
46	A0A0H3PB11	DNA helicase	268009	287394	306448	301123	287240	285259	263375	287210	293827	180338	209189	97150.6	176798	169600	184115	180923	196076	191582	250210	247207	274386	254694	262968	271507	241214	234542	246078	235839	253956	236315	244795	246749	254693	243785	243328	249615	174017	160493	174670	159474	151771	171329	181387	125233	145937	229878	229072
47	A1VYC1	Lysine--tRNA ligase	743476	804543	778654	754678	735934	828766	817717	808226	839493	374409	354882	395326	308092	366573	324112	359232	387100	357826	765882	771876	720222	838227	845253	856585	788622	777148	744306	733695	730162	731103	786846	800995	812717	824883	832380	771264	401291	419051	385467	420766	382263	368881	388218	395373	352164	567326	544394
48	A1VYP2	Succinyl-CoA ligase [ADP-forming] subunit beta	8.76161e+06	9.69942e+06	1.05462e+07	9.79124e+06	9.94995e+06	1.18896e+07	8.92517e+06	8.79506e+06	1.00199e+07	5.75495e+06	6.64982e+06	6.40896e+06	7.14331e+06	6.92654e+06	7.12037e+06	6.68171e+06	7.05315e+06	6.91182e+06	8.86747e+06	9.15943e+06	9.58007e+06	1.04336e+07	1.0559e+07	9.94781e+06	9.89632e+06	9.42489e+06	9.39453e+06	1.1049e+07	1.16018e+07	1.13686e+07	1.18352e+07	1.18336e+07	1.1109e+07	1.16912e+07	1.18188e+07	1.21774e+07	5.33814e+06	5.4622e+06	6.16233e+06	5.46941e+06	6.48726e+06	6.18776e+06	6.17296e+06	6.64655e+06	6.07665e+06	1.04144e+07	1.06292e+07
49	A0A0H3P9J4	Arylsulfate sulfotransferase, degenerate	1.51369e+06	1.46745e+06	1.35081e+06	2.19906e+06	2.06057e+06	1.89989e+06	964414	891507	915105	1.93894e+06	1.93903e+06	1.81272e+06	2.15693e+06	2.36834e+06	2.25863e+06	2.09684e+06	2.0832e+06	2.10701e+06	483129	521410	486490	482583	385048	443672	440329	395691	406497	2.48861e+06	2.46181e+06	2.55821e+06	3.00375e+06	3.1032e+06	3.19253e+06	2.66347e+06	2.68472e+06	2.68927e+06	1.86704e+06	1.77137e+06	1.67235e+06	2.4578e+06	2.2568e+06	2.48645e+06	1.83198e+06	1.80999e+06	1.94309e+06	606577	613356
50	A1W0S2	Glutamate--tRNA ligase 2	530328	530278	564329	587042	519952	535310	529743	538112	531106	252141	279910	269650	277944	260476	256233	187441	200200	215010	460633	507022	502083	485329	479902	388515	482385	457104	462149	496010	513874	498714	491636	438552	459579	522591	530179	519028	277066	269678	238253	319598	318083	269068	252194	299455	266373	519504	479496
51	A0A0H3P9M4	Aspartate aminotransferase	693052	714290	687400	607918	726286	734217	730965	637281	658140	420407	430076	443211	514108	473199	492364	508005	447821	500184	900180	907188	861358	946841	1.02688e+06	912143	997491	969387	896683	735605	757673	767371	776544	805355	759267	762554	674362	665868	408654	421968	371681	462209	445760	407514	458228	483396	460495	838324	927583
52	A0A0H3PEP2	DNA polymerase	310147	243335	225467	199912	179126	194697	231325	328161	169907	208912	155525	140837	130355	72083	121091	101712	94820.3	87743.6	289902	221339	258926	365831	254867	279732	322079	290740	272373	243858	172950	188936	130555	123113	112669	110866	85422.2	89543.4	172834	169025	173253	71987.4	152284	129933	133745	142766	147887	253881	237580
53	A1VYC2	Serine hydroxymethyltransferase	2.50601e+06	2.2782e+06	2.08665e+06	2.93058e+06	2.84975e+06	2.58368e+06	2.54036e+06	2.47091e+06	2.4537e+06	1.417e+06	1.47562e+06	1.49033e+06	1.3676e+06	1.54816e+06	1.53178e+06	1.56569e+06	1.55885e+06	1.57099e+06	2.37323e+06	2.45616e+06	2.43968e+06	2.04854e+06	2.10545e+06	2.29203e+06	2.13299e+06	2.3351e+06	2.43397e+06	2.12852e+06	2.24244e+06	2.29757e+06	2.03593e+06	2.1381e+06	2.31589e+06	2.3295e+06	2.33294e+06	2.34557e+06	1.31835e+06	1.35254e+06	1.28917e+06	1.4053e+06	1.26686e+06	1.38985e+06	1.45849e+06	1.44839e+06	1.58944e+06	2.37396e+06	2.3797e+06
54	A0A0H3P987	Oxaloacetate decarboxylase, alpha subunit, putative	1.20469e+06	1.21125e+06	1.25253e+06	1.21452e+06	1.23911e+06	1.2783e+06	1.20318e+06	1.20038e+06	1.25289e+06	1.67153e+06	1.73428e+06	1.75112e+06	1.87153e+06	1.85769e+06	1.8856e+06	1.76521e+06	1.69905e+06	1.71221e+06	990436	997948	1.01204e+06	993419	995530	1.03122e+06	951613	1.10116e+06	999056	1.21179e+06	1.25531e+06	904011	1.20447e+06	1.31508e+06	1.24755e+06	1.20054e+06	1.2412e+06	1.2702e+06	857149	905796	908379	836625	860127	879772	849512	920829	915644	1.08354e+06	1.10493e+06
55	A0A0H3PI81	Citrate synthase	1.59597e+06	1.77605e+06	1.55021e+06	2.01417e+06	1.97049e+06	2.24105e+06	1.94482e+06	1.93144e+06	1.99063e+06	920861	964815	843886	1.03299e+06	922845	827754	1.20791e+06	994027	894460	1.73041e+06	1.65978e+06	1.41734e+06	2.27051e+06	2.08132e+06	2.03142e+06	2.24758e+06	1.97027e+06	2.00373e+06	2.28223e+06	2.11503e+06	2.14845e+06	2.45241e+06	2.18963e+06	2.29787e+06	2.26399e+06	2.16756e+06	2.12452e+06	1.12871e+06	1.04141e+06	1.064e+06	1.14211e+06	1.06954e+06	972524	1.28501e+06	1.17172e+06	1.01205e+06	1.99947e+06	1.92357e+06
56	A0A0H3PD54	Acetyl-CoA carboxylase, biotin carboxylase	753941	790895	818936	639927	579868	646315	680905	660474	732833	1.18228e+06	1.2458e+06	1.1547e+06	1.09554e+06	1.07755e+06	1.12182e+06	1.00151e+06	1.05426e+06	1.04925e+06	618663	649223	641557	619724	621871	598392	666350	601701	637615	832632	842534	864666	829193	817782	789478	680882	719082	738721	978083	1.02873e+06	1.08263e+06	910139	1.06073e+06	1.00469e+06	989884	940243	1.02001e+06	707662	706773
57	A0A0H3PAY1	Succinyl-CoA ligase [ADP-forming] subunit alpha	6.04282e+06	6.00833e+06	6.11926e+06	7.77963e+06	8.15778e+06	8.80197e+06	6.85043e+06	7.08865e+06	6.77793e+06	3.44331e+06	3.42309e+06	3.71222e+06	3.46391e+06	4.19708e+06	3.93744e+06	4.065e+06	3.92525e+06	3.70027e+06	6.26844e+06	6.454e+06	6.15738e+06	6.8553e+06	7.16916e+06	7.17458e+06	6.44611e+06	7.00037e+06	7.01092e+06	6.6356e+06	7.20768e+06	6.69254e+06	7.75619e+06	7.99451e+06	8.00266e+06	7.69564e+06	7.75879e+06	7.22306e+06	3.44603e+06	3.42572e+06	3.93365e+06	3.72624e+06	3.41776e+06	3.53192e+06	3.61033e+06	3.66029e+06	3.71466e+06	6.22946e+06	6.03399e+06
58	A0A0H3PAM0	Chemotaxis protein CheA	905208	853616	888470	908955	853619	1.02084e+06	936432	834319	962702	1.82548e+06	2.25376e+06	2.08159e+06	1.66791e+06	1.57937e+06	1.572e+06	1.6579e+06	1.73943e+06	1.75135e+06	977936	1.05645e+06	1.05084e+06	1.3309e+06	1.25805e+06	1.19377e+06	1.21315e+06	1.09543e+06	1.2029e+06	836990	822736	816248	873794	789934	866715	857992	887401	939932	2.13742e+06	2.25847e+06	2.39734e+06	1.40849e+06	1.77891e+06	1.6424e+06	1.53317e+06	1.69841e+06	1.6724e+06	1.37451e+06	1.37779e+06
59	A0A0H3PGK7	Probable cytosol aminopeptidase	561175	549087	592792	609792	668186	572523	714084	735799	614802	1.67269e+06	1.50997e+06	1.35369e+06	1.61805e+06	1.21041e+06	1.41893e+06	1.5465e+06	1.64425e+06	1.47211e+06	403444	395414	390599	502030	466695	419423	466678	304044	419327	558743	655582	553122	644852	654107	630028	700201	700498	707722	1.41484e+06	1.58864e+06	1.41772e+06	1.77399e+06	1.80407e+06	1.36764e+06	1.13253e+06	1.62603e+06	1.52191e+06	460427	511168
60	A1VYQ2	Proline--tRNA ligase	622035	618090	643621	485542	445731	510041	571913	502323	580401	280015	335036	302977	274307	265060	289876	282074	263675	245273	632689	622449	652583	597980	619221	618758	589249	619768	623562	517283	515112	540853	522195	494535	476962	433696	452990	450836	387782	404304	387519	292677	294514	308209	281261	311372	253196	541211	522434
61	A0A0H3P9Q8	Oxidoreductase, 2-nitropropane dioxygenase family	827855	771928	785116	916183	996249	804579	787280	700329	746365	308297	375755	320768	291910	375652	233492	332553	340159	329827	810514	825347	854889	757141	771554	808725	866562	825781	804195	752584	857199	817128	739112	642285	834448	819220	866322	843935	330705	330760	391235	341638	351804	392089	360880	356772	379764	854525	838322
62	A0A0H3PBR9	Cytochrome c551 peroxidase	3.62708e+06	3.84356e+06	3.87885e+06	3.6613e+06	3.60735e+06	3.88407e+06	3.67477e+06	4.08661e+06	3.70677e+06	2.16364e+06	2.21643e+06	2.04894e+06	2.23346e+06	1.9663e+06	2.05563e+06	2.18291e+06	2.20402e+06	2.11596e+06	3.47743e+06	3.72061e+06	3.61409e+06	3.78316e+06	3.595e+06	3.53654e+06	3.97854e+06	3.74831e+06	3.64163e+06	3.72274e+06	3.66675e+06	3.58898e+06	3.72822e+06	3.60965e+06	3.45814e+06	4.11093e+06	4.09011e+06	4.09223e+06	1.67073e+06	1.58773e+06	1.55931e+06	2.13738e+06	2.13012e+06	1.9775e+06	2.16563e+06	2.18569e+06	2.03505e+06	3.91591e+06	4.05788e+06
63	A0A0H3P9K7	Methionine--tRNA ligase	333222	364518	309754	184098	165792	114415	240070	200108	227939	228888	205264	203795	169059	179288	84101.5	222299	108717	183127	394622	353095	342633	376573	314417	370850	351797	334033	372083	353292	308325	330339	321548	325539	344371	352398	299566	309176	221549	239939	213480	157675	169499	154993	181621	107603	175311	240976	241767
64	A0A0H3PBQ2	Succinate dehydrogenase, flavoprotein subunit	2.46931e+06	2.14977e+06	2.30823e+06	2.04941e+06	2.14749e+06	1.92417e+06	1.89274e+06	1.73321e+06	1.78767e+06	665543	659662	753921	754999	707374	840933	760156	796138	763743	2.21364e+06	2.33142e+06	2.37881e+06	2.06509e+06	2.08752e+06	2.28009e+06	2.26941e+06	2.43737e+06	2.49729e+06	2.68468e+06	2.8108e+06	2.90236e+06	2.55602e+06	2.7386e+06	2.87348e+06	2.57756e+06	2.59637e+06	2.58638e+06	721018	702499	916074	969789	737206	819588	674496	870297	956531	2.68385e+06	2.75671e+06
65	A0A0H3P9T1	Glyceraldehyde-3-phosphate dehydrogenase	741034	687687	677325	821538	862241	789842	877172	799638	791728	1.02771e+06	987781	1.02691e+06	1.22145e+06	1.45146e+06	1.46853e+06	1.30927e+06	1.33904e+06	1.36736e+06	698375	673298	685343	642264	626661	682972	667645	710803	692958	682805	764232	759909	700623	758680	753095	756587	801114	747942	1.40962e+06	1.48961e+06	1.37376e+06	1.48355e+06	1.36011e+06	1.4624e+06	1.53083e+06	1.67617e+06	1.78961e+06	646209	663094
66	A0A0H3PBA4	Oxidoreductase, putative	851405	840468	807507	890847	824574	868915	728845	681814	739697	808610	925189	787096	1.09937e+06	978247	939869	1.01015e+06	997256	999897	1.13806e+06	1.21048e+06	1.22707e+06	987613	1.01608e+06	974830	956620	892232	928459	787875	757244	789626	889261	891506	920502	916835	947003	975264	533329	599926	596336	694137	825727	806121	760891	801918	772462	987905	1.00533e+06
67	A1VZT4	Protein translocase subunit SecA	304619	260645	288531	319973	291373	236713	308126	301561	299619	406573	476106	493717	353235	267186	320548	409925	386576	398117	230905	218076	256972	246181	253429	294577	249319	257043	196523	212945	222377	226086	204742	195979	175208	146190	170803	109686	582009	582047	629176	312357	391148	421877	373721	410520	436277	322985	294991
68	A1W048	Glutamyl-tRNA(Gln) amidotransferase subunit A	543346	542258	582442	535968	499843	537438	550045	515496	550899	169178	145986	183720	152640	143741	115329	128256	102303	151817	518636	526356	531548	542496	560043	499497	589960	552871	545657	657884	647863	631274	653226	566409	613461	578527	584998	554486	226193	238241	206171	175356	232442	163345	128731	197924	172558	522208	545056
69	A0A0H3PED8	Major antigenic peptide PEB3	3.4146e+06	3.0346e+06	3.22757e+06	4.3631e+06	4.13239e+06	4.16139e+06	4.55974e+06	4.15549e+06	4.31844e+06	5.15676e+06	5.63357e+06	5.84665e+06	6.21577e+06	6.79233e+06	6.7419e+06	6.64663e+06	6.61081e+06	6.75545e+06	5.42533e+06	5.6652e+06	5.63626e+06	4.85062e+06	5.04459e+06	5.15212e+06	4.77474e+06	5.28444e+06	5.19975e+06	3.41616e+06	3.90264e+06	3.75932e+06	3.41602e+06	3.69041e+06	3.66055e+06	4.90601e+06	4.76394e+06	4.77815e+06	4.06402e+06	3.93689e+06	3.94265e+06	5.32559e+06	5.331e+06	5.48805e+06	5.44388e+06	5.89799e+06	6.09639e+06	5.5177e+06	5.339e+06
70	A1VYV7	Fructose-bisphosphate aldolase	959308	837446	885245	814171	1.08055e+06	1.04288e+06	1.04586e+06	945485	990146	581387	550208	691997	564225	632674	619444	609463	659635	600163	854935	858138	833417	786515	776742	883403	768033	846255	855967	739297	814228	812594	790320	796137	838702	889798	902103	859953	610444	541003	595947	695657	641037	605749	676434	627914	755743	847187	802130
71	A0A0H3PCL7	Ribonucleoside-diphosphate reductase	373969	382570	338567	221512	205835	180319	273839	263572	245972	269237	230826	146813	223016	214343	227097	166265	136936	171414	265023	283439	276765	268229	245863	303747	274036	280739	277085	212767	208289	209598	208310	186977	192071	135032	137561	148759	301215	304363	274337	295916	298410	297019	279264	297588	335220	265749	261277
72	A0A0H3PEA7	2-oxoglutarate:acceptor oxidoreductase, beta subunit	2.8179e+06	2.82451e+06	3.01252e+06	2.50752e+06	2.78809e+06	3.18538e+06	2.88057e+06	2.95672e+06	2.98742e+06	1.34487e+06	1.0288e+06	1.53151e+06	1.26936e+06	1.41028e+06	1.38219e+06	1.35709e+06	1.32231e+06	1.30479e+06	2.83242e+06	2.82092e+06	2.68347e+06	2.75469e+06	3.05643e+06	2.91713e+06	2.84592e+06	3.00667e+06	3.02088e+06	2.82983e+06	3.14181e+06	3.10476e+06	3.06091e+06	3.23285e+06	3.18755e+06	3.03278e+06	3.09395e+06	2.89332e+06	2.16456e+06	2.07229e+06	2.01728e+06	2.06403e+06	1.95629e+06	1.84257e+06	2.13633e+06	2.08659e+06	2.10396e+06	3.01549e+06	3.03511e+06
73	A0A0H3PI91	Major outer membrane protein	506359	503927	520008	309178	366578	397638	510466	483267	476795	1.39894e+06	1.19453e+06	1.20206e+06	1.08387e+06	1.20808e+06	1.07031e+06	1.32968e+06	1.30606e+06	1.29907e+06	1.09711e+06	1.08971e+06	1.03383e+06	737722	656059	829439	669073	746020	682073	429408	441390	459712	539551	655024	622672	501594	482815	489993	1.39073e+06	1.39755e+06	1.33418e+06	1.10113e+06	907509	987029	916786	946940	922534	926012	925889
74	A0A0H3PEL1	Methyl-accepting chemotaxis protein	94117.6	53123.3	67862.6	64053.5	71689.8	77266.5	93331.2	80961.5	100725	350210	354223	345652	287895	335342	303264	311479	300952	323510	89386.6	111972	117566	145639	141941	156594	129572	151933	147050	65150.9	70620	84280.9	66383.5	78364	79366.1	95027.1	94032.4	89590.9	357508	332765	348821	270197	191678	215368	242623	246721	236881	168915	134994
75	A0A0H3PHZ1	Fumarate hydratase class II	1.88975e+06	1.84098e+06	1.97445e+06	2.22334e+06	2.25891e+06	2.49159e+06	1.99411e+06	2.19653e+06	2.18576e+06	1.5846e+06	1.75222e+06	1.56219e+06	1.83636e+06	1.33013e+06	1.64777e+06	1.42973e+06	1.43466e+06	1.25672e+06	1.8071e+06	1.86663e+06	1.75046e+06	2.26515e+06	2.24818e+06	2.08479e+06	1.87686e+06	1.99541e+06	1.91253e+06	2.38228e+06	2.17758e+06	2.2066e+06	2.58957e+06	2.34799e+06	2.29252e+06	2.44831e+06	2.45603e+06	2.28258e+06	1.52981e+06	1.57444e+06	1.53004e+06	1.58424e+06	1.91741e+06	1.6233e+06	1.83004e+06	1.82499e+06	1.7218e+06	2.05473e+06	2.06786e+06
76	Q0Q7I9	Glutamine--fructose-6-phosphate aminotransferase [isomerizing]	936016	830165	917150	1.0907e+06	1.05074e+06	1.02246e+06	1.02957e+06	993501	995111	775222	791743	880655	739025	613624	712390	601428	674666	618892	803258	840320	820545	789869	827649	842152	789659	842120	862693	875308	914969	927949	890745	945837	937490	953522	957943	959623	911317	830365	920902	815423	817444	801566	834364	819186	929679	821522	801167
77	A0A0H3PIW2	Antioxidant, AhpC/Tsa family	5.48405e+06	5.6205e+06	5.50249e+06	6.68944e+06	6.94137e+06	6.89427e+06	6.23859e+06	7.01016e+06	6.53862e+06	5.563e+06	4.54627e+06	4.77476e+06	5.85036e+06	5.59897e+06	5.27977e+06	6.34298e+06	5.89693e+06	5.85766e+06	5.49552e+06	5.356e+06	5.23994e+06	5.21738e+06	5.29314e+06	5.56109e+06	4.96504e+06	5.14425e+06	5.23511e+06	5.31002e+06	5.18501e+06	5.28579e+06	5.42216e+06	5.7686e+06	5.6328e+06	5.74453e+06	5.81517e+06	6.04305e+06	4.88328e+06	4.64263e+06	4.49202e+06	6.46388e+06	5.58477e+06	5.63766e+06	7.12731e+06	6.3334e+06	5.90639e+06	5.45166e+06	5.53025e+06
78	A0A0H3P9P8	Transketolase	738309	774189	782008	716172	547028	635565	727151	654327	716577	181959	206304	230895	249835	271585	251456	201654	239544	283395	705816	726900	750771	719690	632312	764422	677118	529285	713372	790668	812938	811231	809874	851465	811812	818889	677666	768157	380457	256562	292031	269877	335897	257525	365397	362142	353093	702616	612961
79	A1VZ24	Argininosuccinate synthase	880750	883325	804118	784819	813480	718423	838319	926390	816151	528719	430100	459946	438031	337395	382618	299187	362036	363931	1.01335e+06	989460	1.01675e+06	966373	1.00579e+06	967107	1.02766e+06	979021	1.02303e+06	905597	857327	859069	853220	789064	838303	720351	690301	732675	565997	525684	540269	453939	494036	452666	490070	390469	482632	896613	910958
80	A0A0H3PA64	Gamma-glutamyltransferase	264369	179721	211882	230333	340524	433218	238717	364402	260126	118172	172422	193523	67402.6	98333.6	92014.7	95993.7	75533.1	96894.1	272977	253893	209385	503660	502769	383865	401431	345590	276016	379297	279402	238188	525495	382589	399548	408538	370493	281000	142141	120540	119365	173575	129131	107256	79257.8	74742.9	238406	236673	192508
81	Q1HG73	Uncharacterized protein	400084	421975	422921	310842	296806	292109	318764	311796	311762	265213	374986	184638	218623	247228	261614	284684	269998	264498	481709	488824	463310	500932	485458	407413	543867	461454	426416	454321	393364	396884	402961	348046	348210	277462	250493	252755	418689	461728	398688	308977	332808	287988	321583	321060	274364	536291	530580
82	A1VYV6	Putative peptidyl-prolyl cis-trans isomerase Cbf2	3.05682e+06	2.44306e+06	1.98317e+06	2.88725e+06	2.71009e+06	860344	2.68862e+06	2.52419e+06	2.37779e+06	659801	571257	523133	512799	604766	576095	579605	544865	533781	2.7196e+06	1.38074e+06	2.72974e+06	1.89411e+06	1.88463e+06	2.20264e+06	2.10268e+06	2.30486e+06	2.4072e+06	2.34396e+06	1.96516e+06	2.24689e+06	1.88965e+06	1.73083e+06	2.1705e+06	2.02023e+06	1.533e+06	2.26067e+06	1.16175e+06	837949	1.12376e+06	607570	454002	1.15015e+06	652406	574279	1.18971e+06	2.06524e+06	2.20042e+06
83	A0A0H3PD50	ADP-L-glycero-D-manno-heptose-6-epimerase	362750	352329	333842	373207	398263	391620	335852	367364	361816	266280	255679	241857	173759	252940	281940	213638	233950	239287	382422	410068	403531	386021	338346	380581	327911	390096	383239	402216	438972	382001	374600	459798	472478	494863	481905	475835	244704	299035	261814	179498	251715	255731	286199	316873	309351	395876	375846
84	A0A0H3PHD6	Glutamine synthetase	915492	1.18301e+06	1.15777e+06	1.43597e+06	1.43209e+06	1.41511e+06	1.30008e+06	1.52832e+06	1.31412e+06	4.22922e+06	3.78852e+06	3.82917e+06	4.25115e+06	4.42754e+06	4.21304e+06	4.21975e+06	4.06967e+06	4.37118e+06	1.18167e+06	1.13425e+06	1.18133e+06	1.28043e+06	1.20703e+06	1.17971e+06	1.27149e+06	1.21263e+06	1.19742e+06	1.5938e+06	1.53923e+06	1.47085e+06	1.5224e+06	1.53034e+06	1.44131e+06	1.546e+06	1.57263e+06	1.56138e+06	3.29751e+06	3.34746e+06	3.06076e+06	4.42027e+06	4.33416e+06	4.15405e+06	4.44399e+06	3.89082e+06	3.91949e+06	1.2906e+06	1.2753e+06
85	A0A0H3P9K6	Type II restriction-modification enzyme	187687	169416	180859	186064	160334	149356	183627	169403	167250	86668.8	135070	91587.7	95918.5	61741.9	62486.3	79209.3	86073.2	90934.6	155340	152665	159083	151346	144720	136632	142904	139149	89518.5	141072	143343	137179	145636	143331	153759	154821	164433	145253	98735.2	106967	99889.6	100794	98189.8	90214.8	70451	52162.9	66437.8	107711	102277
86	A0A0H3PCU9	DNA gyrase subunit A	533062	670412	621810	395603	380554	425258	496406	538197	529311	380500	412417	376962	385161	318143	302329	311601	323609	323682	370035	326453	396837	450166	394974	348316	481770	428973	372328	682967	588196	599352	689633	551082	571270	555200	548661	551137	277740	362407	392373	290372	331598	306448	297618	304465	262402	406543	410005
87	A0A0H3PE88	Uncharacterized protein	246172	282339	271606	290102	274029	375691	250323	287580	298294	117749	107861	120535	141539	43714.9	106241	129717	108604	105340	227868	196416	200498	247275	245294	222653	223599	218447	206892	286953	300060	282776	321014	300964	295906	292226	310281	294352	134229	160458	165959	148964	167322	128716	147942	125898	121607	212819	221980
88	A0A0H3PA52	Protease DO	448407	472266	485588	464913	430906	515241	490125	462614	485074	509033	520144	425462	437158	402354	373431	420957	416010	384181	671981	657040	617507	646084	673207	605087	666879	645045	625391	336758	307925	321433	290498	302551	332259	306282	299994	291286	547836	586222	505133	462010	501485	426261	504987	478072	433295	599446	611913
89	A0A0H3PID1	Glycine--tRNA ligase beta subunit	609973	591664	584078	577522	555466	589290	611839	558327	618145	364823	411194	415037	383120	353833	327963	359154	367925	338863	600806	642652	640281	546455	570776	609477	577473	607487	614737	492667	550652	553293	475292	525965	498548	488067	480038	500381	424410	410526	436064	333370	377797	381481	336991	360662	383715	603003	611027
90	A0A0H3PDU5	Tyrosine--tRNA ligase	656568	557260	563725	416384	403738	359911	484283	454676	437222	252000	222153	264570	182177	214930	204101	221431	204981	243641	609855	604405	615756	573207	551877	583555	578092	630052	608170	519484	550927	569932	452600	483824	535204	407451	423373	396560	257856	243832	249018	162326	175188	204360	208385	191157	191716	404228	401004
91	A0A0H3PA85	DNA gyrase subunit B	762899	780335	634427	447973	476193	453704	574584	516836	619084	409145	508420	479579	407572	360572	375797	401118	398476	362543	501047	507779	526010	499073	509125	485386	546398	519196	559710	513986	481809	524159	465478	485665	461723	352966	330001	369641	497949	523979	564743	350790	440889	440612	403223	360422	432292	532882	522154
92	A0A0H3P9M5	Adenylosuccinate lyase	897156	862332	880967	1.02746e+06	993422	961883	1.01284e+06	975339	988052	1.53941e+06	1.51329e+06	1.38697e+06	1.75826e+06	1.55871e+06	1.65519e+06	1.65589e+06	1.53482e+06	1.47568e+06	929063	907100	872488	932543	898887	849811	941487	886615	881247	1.07936e+06	1.04196e+06	1.04653e+06	1.06788e+06	1.02425e+06	981263	1.13563e+06	1.13978e+06	1.155e+06	1.63885e+06	1.62491e+06	1.59614e+06	1.80342e+06	1.75175e+06	1.74455e+06	1.75927e+06	1.76434e+06	1.76047e+06	869790	883403
93	A0A0H3PID6	NADP-dependent malic enzyme, truncation	1.60214e+06	1.61208e+06	1.63855e+06	1.59954e+06	1.60749e+06	1.66285e+06	1.59012e+06	1.59471e+06	1.73599e+06	1.08226e+06	837306	1.06575e+06	1.32191e+06	1.28488e+06	1.39981e+06	918814	1.51674e+06	1.56364e+06	1.68152e+06	1.72897e+06	1.74252e+06	1.59032e+06	1.66105e+06	1.69164e+06	1.52654e+06	1.5925e+06	1.63484e+06	1.37648e+06	1.4367e+06	1.42052e+06	1.32227e+06	1.38803e+06	1.44387e+06	1.453e+06	1.50098e+06	1.4921e+06	753176	707192	769316	784873	864779	1.15339e+06	888900	1.19144e+06	993491	1.69481e+06	1.67545e+06
94	A1W1D6	Acetyl-coenzyme A synthetase	256067	240583	274116	244883	184300	222084	298233	249741	278255	261005	270010	270838	167265	166458	170958	157574	174330	172485	222512	223739	235810	229068	205724	172370	220763	255886	215894	255146	262926	259204	241735	242985	206029	178355	176468	182997	219879	202810	215374	128335	192577	126670	119543	143445	188161	236853	219391
95	A1VZ44	Acetate kinase	2.92964e+06	3.56041e+06	3.70004e+06	3.4345e+06	3.39058e+06	4.10645e+06	3.17791e+06	3.37582e+06	3.60093e+06	2.20477e+06	2.08098e+06	1.71647e+06	2.22744e+06	2.04321e+06	2.04776e+06	2.11247e+06	2.12478e+06	2.17029e+06	3.87909e+06	3.81498e+06	3.90567e+06	4.53609e+06	4.13678e+06	3.84492e+06	4.61412e+06	4.03846e+06	3.84048e+06	4.00634e+06	3.73303e+06	3.8004e+06	3.98584e+06	3.66565e+06	3.4658e+06	3.76025e+06	3.78398e+06	3.89235e+06	1.47602e+06	1.69028e+06	1.7321e+06	1.91741e+06	2.16004e+06	1.87844e+06	1.94653e+06	1.96137e+06	1.91633e+06	4.63844e+06	4.75665e+06
96	A1W0N8	Polyribonucleotide nucleotidyltransferase	265452	351787	310434	303347	220967	279931	269133	361667	308928	218372	199605	193085	164359	97595.2	121949	168516	128546	163913	200170	297111	213134	277483	255832	298355	301916	266147	274299	236817	196841	182933	245889	239441	267530	139562	195751	174491	301857	298960	281448	253440	272858	241365	230171	196815	178065	251922	278750
97	A0A0H3PAK7	Peptidase, M24 family	276173	274282	282935	332242	347554	343677	319834	302455	301186	163012	177084	175866	160941	164347	161155	163841	125018	161540	308878	336141	337937	327752	319245	323314	307831	327313	291651	274619	283164	278989	272873	312876	277391	320422	307304	271016	151347	115629	100148	154265	133451	161529	141936	185705	171105	280110	284637
98	A1W1A5	Adenylosuccinate synthetase	273519	270257	242196	418928	381058	317681	351634	283432	303672	167443	154846	167832	135432	180629	140578	193312	187934	153450	247961	240913	226984	258290	252889	253973	270851	265184	249242	264072	256732	264441	243091	280190	266085	261731	270069	261781	164290	170975	144239	152250	126011	147445	151689	185368	167989	250927	244610
99	A0A0H3P9S2	S-adenosylmethionine synthetase	1.49563e+06	1.39232e+06	1.41043e+06	1.17606e+06	1.18025e+06	954283	1.14194e+06	1.12689e+06	1.1904e+06	801741	719684	763274	708965	699489	845921	904542	891465	804586	1.44348e+06	1.44815e+06	1.45124e+06	1.19283e+06	1.33471e+06	1.35631e+06	1.13456e+06	1.40816e+06	1.47667e+06	1.2151e+06	1.48456e+06	1.29353e+06	1.37844e+06	1.51259e+06	1.35085e+06	1.24448e+06	1.28988e+06	1.19044e+06	981356	958744	885866	930553	849939	932204	947710	860967	980605	1.31423e+06	1.29508e+06
100	A0A0H3PCQ6	High affinity branched-chain amino acid ABC transporter, periplasmic amino acid-binding protein	1.0828e+06	962938	976817	1.26367e+06	1.29302e+06	1.09934e+06	1.16918e+06	1.09242e+06	1.14094e+06	1.29719e+06	1.30639e+06	1.38675e+06	1.38812e+06	1.5842e+06	1.50407e+06	1.45044e+06	1.48862e+06	1.52071e+06	1.42381e+06	1.49105e+06	1.46393e+06	1.30692e+06	1.33477e+06	1.45052e+06	1.41545e+06	1.48401e+06	1.59147e+06	1.17145e+06	1.22254e+06	1.26857e+06	1.17918e+06	1.28464e+06	1.2828e+06	1.49097e+06	1.46077e+06	1.40954e+06	1.01992e+06	1.00182e+06	1.06146e+06	1.26634e+06	1.1558e+06	1.21786e+06	1.27977e+06	1.22772e+06	1.27673e+06	1.5244e+06	1.44638e+06
101	A0A0H3PH73	General glycosylation pathway protein	363345	419359	233775	427878	395200	304616	362306	408271	399175	190628	215192	219988	175887	328943	207707	348210	166434	180556	404122	370241	440224	378132	393215	457208	402848	399474	387858	281884	277184	300589	322687	277364	353666	302345	309578	296187	230531	217576	199867	348319	141452	223836	227310	169442	203697	333367	333094
102	A1W0I5	5-methyltetrahydropteroyltriglutamate--homocysteine methyltransferase	321118	354468	342499	363074	379843	374463	347812	360982	357949	172880	169366	113973	139447	116343	129933	112697	86940.6	115651	270123	294283	322509	324536	294889	300908	285575	308991	288390	365819	334328	309953	319299	275988	270513	282684	302608	316962	166941	165340	137228	165473	134544	122766	122138	121724	146702	269801	331113
103	A0A0H3PAG1	Pyridine nucleotide-disulphide oxidoreductase family protein	2.73158e+06	2.76792e+06	2.8367e+06	2.7516e+06	2.66253e+06	2.8435e+06	2.40037e+06	2.13515e+06	2.42108e+06	1.76221e+06	2.17013e+06	2.09777e+06	2.37952e+06	2.32143e+06	2.2541e+06	2.39903e+06	2.39491e+06	2.36424e+06	2.92947e+06	3.05596e+06	3.10491e+06	2.84006e+06	2.79706e+06	2.81582e+06	2.69839e+06	2.64801e+06	2.62518e+06	2.16968e+06	2.31838e+06	2.36431e+06	2.55513e+06	2.57841e+06	2.58767e+06	2.61532e+06	2.61789e+06	2.76722e+06	1.63084e+06	1.7533e+06	1.7469e+06	1.77704e+06	2.0869e+06	1.99527e+06	1.76148e+06	1.91185e+06	1.87168e+06	2.87453e+06	2.84921e+06
104	A0A0H3PGQ5	GTP-binding protein TypA	2.26537e+06	2.17389e+06	2.32763e+06	1.43325e+06	1.51448e+06	1.44098e+06	1.90381e+06	1.79949e+06	1.90608e+06	927616	1.02465e+06	1.09695e+06	839553	906292	945629	1.01268e+06	1.02833e+06	1.05246e+06	1.28956e+06	1.28469e+06	1.32079e+06	1.12222e+06	1.14425e+06	1.1993e+06	1.2408e+06	1.3063e+06	1.29169e+06	1.96668e+06	2.12849e+06	2.15664e+06	1.92008e+06	2.05187e+06	2.04356e+06	1.8276e+06	1.83145e+06	1.85302e+06	974981	916719	979733	803308	800829	849955	809651	821096	909677	1.1846e+06	1.07287e+06
105	A1VXA6	CTP synthase	486881	479709	498954	453296	465688	394657	431783	415820	465047	153479	262867	192030	259448	230526	168721	210935	245163	195496	510160	513881	525629	525199	475920	525098	506274	518145	542127	528246	486154	549451	557756	497574	565743	511378	547950	499220	344753	343449	369814	225485	221509	267253	273457	179295	227541	351932	361311
106	A0A0H3PCA8	TetO	630247	726950	769421	385159	428519	492207	447266	650461	541770	462987	366042	311125	319506	241415	237816	328200	240627	218471	443111	482267	436727	505745	481796	422524	542261	510056	506908	880573	783805	791931	893912	845307	801667	781103	809342	777059	364318	353275	369092	338252	353601	277630	375784	276814	269055	498787	493799
107	A0A0H3PA63	Uncharacterized protein	2.84169e+06	2.4611e+06	2.52662e+06	2.43252e+06	2.45874e+06	2.17884e+06	2.6371e+06	2.4496e+06	2.44209e+06	1.18442e+06	1.16137e+06	1.20296e+06	831316	963204	938997	970660	977882	906350	2.73447e+06	2.76475e+06	2.74563e+06	2.17874e+06	2.28895e+06	2.52092e+06	2.19401e+06	2.52374e+06	2.62966e+06	2.24116e+06	2.4867e+06	2.55147e+06	2.24088e+06	2.49375e+06	2.56794e+06	2.51727e+06	2.48166e+06	2.53941e+06	1.38797e+06	1.35074e+06	1.36614e+06	1.21339e+06	1.09661e+06	1.16401e+06	1.06747e+06	1.12657e+06	1.1561e+06	1.99917e+06	1.96286e+06
108	A1VZU4	Bifunctional purine biosynthesis protein PurH	678622	625643	700604	832835	838196	828319	803313	773797	707217	730986	656439	770560	793377	805818	819681	789874	789232	810078	728929	705313	705214	654327	566856	604626	652410	702674	692123	692860	739676	707472	686374	741225	700937	815026	783020	795214	618129	565666	618258	705019	685232	726458	769473	758361	740038	708354	655295
109	A0A0H3PIA8	Enoyl-[acyl-carrier-protein] reductase [NADH]	2.06365e+06	1.89538e+06	1.98846e+06	1.57771e+06	1.60844e+06	1.72986e+06	2.24803e+06	1.8318e+06	2.15281e+06	1.93031e+06	1.82691e+06	2.11031e+06	1.88495e+06	1.86712e+06	2.21256e+06	2.06455e+06	2.17745e+06	2.08547e+06	1.9925e+06	2.08977e+06	1.99926e+06	1.81087e+06	1.9275e+06	2.10091e+06	1.8008e+06	2.11531e+06	1.73905e+06	1.99574e+06	2.23833e+06	2.21739e+06	2.04732e+06	2.28306e+06	2.35946e+06	2.4119e+06	2.43127e+06	2.28901e+06	2.06916e+06	1.86653e+06	2.08189e+06	2.18289e+06	1.62364e+06	2.04434e+06	2.21104e+06	2.18596e+06	2.26599e+06	1.92566e+06	1.8269e+06
110	A1W1V4	30S ribosomal protein S3	2.3718e+06	2.15837e+06	2.26886e+06	2.30595e+06	2.29856e+06	2.3451e+06	2.53909e+06	2.29408e+06	2.44551e+06	3.33117e+06	3.82982e+06	4.00689e+06	2.81271e+06	3.45281e+06	3.47214e+06	3.05378e+06	3.4398e+06	3.28019e+06	3.16702e+06	3.28371e+06	3.30831e+06	3.15819e+06	3.35938e+06	3.31643e+06	2.98935e+06	3.19773e+06	3.09756e+06	1.66899e+06	1.85886e+06	1.46753e+06	1.54594e+06	1.67025e+06	1.68878e+06	1.41013e+06	1.41933e+06	1.41743e+06	4.2039e+06	4.24951e+06	4.36182e+06	3.07291e+06	3.29508e+06	3.23297e+06	2.99994e+06	3.41245e+06	3.44116e+06	2.7862e+06	2.69393e+06
111	A1VZ21	ATP-dependent protease ATPase subunit HslU	612650	542650	551085	473683	335874	501366	372876	457580	400219	365333	310601	384950	316050	219408	284907	275179	229356	243210	402095	395807	376500	481850	482354	446797	484805	492796	365588	443977	415295	434555	407402	341138	334587	350191	155902	269666	358301	427973	405801	357371	352828	352256	288986	336535	299970	402558	451613
112	A1VY36	Histidinol-phosphate aminotransferase	959505	822746	886453	811760	871447	920276	944682	919417	937037	275644	210258	175092	158894	230602	285551	507056	256112	157889	982033	543137	762601	1.07002e+06	1.01992e+06	991457	951530	938329	904826	968204	955287	893682	1.03007e+06	980730	966313	1.00004e+06	730389	796223	701947	318030	335468	418394	331174	252294	277286	329113	371840	682291	761407
113	A0A0H3PIL4	Histidinol dehydrogenase	523914	486956	505423	506421	484682	456621	501111	448338	485227	173141	189021	241108	183307	174728	143785	175216	184208	140526	445221	446516	469003	419408	416204	451112	404595	436937	442728	380168	425086	402397	374323	409023	395236	352943	349462	364717	233606	242102	253527	217525	210014	218739	254162	267347	289176	425217	387462
114	A0A0H3P9K8	Iron-sulfur cluster binding protein	221987	242062	117240	241201	171746	119777	200739	191247	107810	72513.7	105803	72093.1	96356.8	79753.3	63723.9	91922.2	72257.5	70075.5	80881.5	86057.8	114343	226336	135976	97985.2	280950	145308	153000	208341	187982	127494	201190	173220	103455	108740	99513.4	96682.2	76724.7	78092	90750.8	87175.9	96082.9	47232.6	31430.8	65749.3	52541.6	197109	110102
115	A0A0H3PJH9	Carboxyl-terminal protease	449209	512656	447621	481566	438477	424093	505373	438456	305840	602406	557795	456397	482693	505316	538319	563144	546803	543915	636594	685436	656594	697088	695552	581267	551111	668382	711501	433730	423741	341255	427830	439403	450476	417945	373112	422364	607354	465641	609218	446640	414564	517728	443356	490449	513749	619219	633289
116	A1W1J6	30S ribosomal protein S4	2.41466e+06	2.58868e+06	2.6568e+06	2.51582e+06	2.57436e+06	2.95102e+06	2.55104e+06	2.5885e+06	2.762e+06	2.12875e+06	2.32538e+06	2.44279e+06	2.32402e+06	2.35392e+06	2.36582e+06	2.41644e+06	2.40881e+06	2.37329e+06	3.124e+06	3.29607e+06	3.26997e+06	3.06318e+06	3.33614e+06	3.3606e+06	2.81773e+06	2.97419e+06	2.97527e+06	2.1271e+06	2.29254e+06	2.23948e+06	2.09567e+06	2.34342e+06	2.30923e+06	2.07935e+06	2.12432e+06	2.14776e+06	2.8273e+06	2.87794e+06	3.03218e+06	2.26339e+06	2.40351e+06	2.44645e+06	2.33523e+06	2.58665e+06	2.54338e+06	2.9467e+06	2.93114e+06
117	A0A0H3P9G3	Transcription termination factor Rho	1.01764e+06	950771	995654	582759	542989	440487	784067	692911	748666	692802	658664	677326	494397	496811	525363	547918	459283	510680	875430	935724	923103	782641	780396	837291	856221	824654	893107	864385	877340	915004	822584	841425	891070	701357	694344	698673	766468	770680	802380	629374	631304	653098	610133	638248	653675	748514	757855
118	A0A0H3PCK6	L-asparaginase	671779	672657	700172	1.38718e+06	1.24749e+06	1.38694e+06	654708	626288	618417	587526	743038	589335	841589	834587	820388	774713	772578	724214	1.42789e+06	1.49251e+06	1.4491e+06	1.3001e+06	1.24194e+06	1.13733e+06	1.42124e+06	1.3195e+06	1.22038e+06	744058	764543	775807	1.33329e+06	1.28585e+06	1.24325e+06	1.00085e+06	1.00788e+06	1.06046e+06	274799	307751	284441	416885	493769	434881	515861	546223	488188	1.51521e+06	1.469e+06
119	Q29VV6	GDP-L-fucose synthase	990054	884117	1.08578e+06	1.03831e+06	1.03643e+06	1.11621e+06	971852	898384	1.005e+06	506741	536137	653869	484643	428698	496317	321140	476198	475793	1.14802e+06	1.15101e+06	1.12249e+06	1.08392e+06	1.19839e+06	1.13922e+06	1.16652e+06	1.16917e+06	1.13935e+06	1.09363e+06	1.20126e+06	1.1629e+06	1.02615e+06	1.24411e+06	1.19127e+06	1.19813e+06	1.23582e+06	1.18633e+06	707575	658777	828213	590121	573567	655102	457421	460832	686434	1.08196e+06	1.06768e+06
120	A1W0F9	Arginine--tRNA ligase	300888	284827	330722	294025	288902	314325	297308	316551	311198	214694	194001	201473	167889	183641	152832	142353	137754	162130	300892	297706	309692	320582	297284	314799	355093	285706	318829	338586	344904	318136	312004	332831	289134	325910	327925	307321	154877	149884	189182	170752	166169	190766	170276	174239	181887	300942	270924
121	A0A0H3PJ47	Outer membrane protein assembly factor BamA	247103	268999	212661	152979	245772	207073	184283	248296	199424	604155	516996	631849	481282	520957	649124	530075	522886	526146	248229	211377	294429	246296	234943	345878	228949	207139	299081	245886	206874	267100	173290	212549	256286	213876	284168	207125	660513	534893	647583	424092	468815	481499	422733	445101	544797	287527	272037
122	A1VYF1	2,3-bisphosphoglycerate-independent phosphoglycerate mutase	447039	461738	494303	512441	519159	546072	452425	475906	491653	328671	308006	386474	345320	314584	311459	341193	338545	295593	478900	504130	513893	492359	508560	512002	463146	504797	510724	440610	465653	487227	464627	492965	470589	516386	560773	532896	271930	306841	327979	275991	245282	306541	254679	170774	294766	507609	500266
123	A0A0H3PAN9	Methyl-accepting chemotaxis protein	231651	230237	212575	312023	319218	305508	296003	293002	289308	999810	1.00298e+06	1.04072e+06	863063	950379	876473	997714	965361	922324	273062	276327	263914	406386	387943	408846	343540	332250	352033	242753	250183	251554	271560	246161	285825	345200	344805	347160	1.30294e+06	1.26293e+06	1.30233e+06	1.03938e+06	936209	934991	973603	972187	973696	481717	440583
124	A1VZK1	UDP-N-acetylglucosamine 1-carboxyvinyltransferase	545991	613446	678616	517903	506579	687986	494196	668465	587069	424364	413147	377092	412419	411886	353828	429448	397559	354517	609376	623205	633893	668210	689217	611133	647097	622940	561722	750274	697232	691192	768240	662586	642666	699365	715642	731526	300929	323575	349839	372967	386877	402540	486458	373048	337475	673019	659654
125	A0A0H3PF03	3-oxoacyl-[acyl-carrier-protein] synthase 2	987872	1.02652e+06	998153	1.03853e+06	1.04123e+06	922427	1.07766e+06	1.15266e+06	1.08273e+06	609370	570616	580215	587330	604555	626274	669255	593338	636096	1.21232e+06	1.20496e+06	1.20476e+06	1.22252e+06	1.15949e+06	1.18466e+06	1.1976e+06	1.16142e+06	1.17856e+06	1.03574e+06	880823	975713	949719	875607	973905	935432	956868	990885	578213	592048	532193	706670	645017	651323	786317	723395	704457	1.21397e+06	1.26001e+06
126	A1VXJ0	ATP synthase subunit beta	1.1734e+06	1.10033e+06	1.11826e+06	1.28691e+06	1.29262e+06	1.20892e+06	1.30098e+06	1.23852e+06	1.30196e+06	5.30664e+06	4.7495e+06	5.79454e+06	5.28748e+06	5.26937e+06	5.47641e+06	5.36347e+06	5.31463e+06	5.58934e+06	1.02985e+06	1.05818e+06	1.02714e+06	1.23467e+06	1.28307e+06	1.33666e+06	1.14814e+06	1.16151e+06	1.1845e+06	1.15801e+06	1.19936e+06	1.20695e+06	1.0617e+06	1.16273e+06	1.14795e+06	1.09438e+06	1.1401e+06	1.06655e+06	5.24417e+06	5.21134e+06	5.24925e+06	4.83471e+06	4.80777e+06	4.96992e+06	3.96976e+06	4.24645e+06	4.77344e+06	1.23468e+06	1.25974e+06
127	A0A0H3PGR5	Dissimilatory sulfite reductase	572401	457921	454311	503186	478693	340772	421054	401379	393132	187678	159604	207887	122177	203828	198412	145052	176243	176345	520523	529442	583040	617710	519798	690751	720602	713626	806208	817851	766684	889087	703818	762013	857084	928442	988717	963069	322264	349331	317724	397914	334340	451107	335402	325232	360140	930100	882542
128	A0A0H3PDG0	Ankyrin repeat protein	493600	492064	516073	477736	468558	438492	452065	438670	442677	414843	416165	368116	417877	409540	382344	371530	372382	391283	382801	396103	418327	341184	316581	343873	428930	415485	385481	595956	567907	578329	600951	573430	556544	639562	633541	689331	338454	352053	360942	366322	327502	341258	357229	340906	364305	429640	443799
129	A0A0H3P9J5	Invasion antigen B	406318	349317	368343	470845	435950	427608	436212	404484	437311	232837	273821	180309	256374	252040	172508	255422	247595	287644	418771	403037	401205	373009	319556	365717	355446	376266	368256	311442	342813	357723	318198	253258	288617	360640	365837	364518	213147	217993	239741	220554	237403	248492	246651	268301	266178	413396	405917
130	A0A0H3PE30	Adenylosuccinate lyase	709271	913609	954508	771734	704676	976355	832913	970446	975819	821969	823834	642382	1.02959e+06	796571	899067	824624	784318	804395	840609	777720	847515	1.0565e+06	1.02372e+06	931470	967770	861452	835540	865642	771610	815837	740992	718234	704849	676006	688176	669467	896769	1.00266e+06	1.02691e+06	1.01821e+06	1.37706e+06	1.19817e+06	1.15403e+06	1.11414e+06	993393	820894	820937
131	A1W1J7	DNA-directed RNA polymerase subunit alpha	1.75657e+06	1.88723e+06	1.64418e+06	1.52249e+06	1.49815e+06	1.24351e+06	1.75624e+06	1.70134e+06	1.75701e+06	1.27994e+06	1.2647e+06	940769	1.08244e+06	1.04491e+06	979230	1.22088e+06	1.11164e+06	1.11051e+06	1.36174e+06	1.05211e+06	1.3048e+06	1.31363e+06	1.51592e+06	1.17066e+06	1.34973e+06	1.33272e+06	1.11851e+06	1.34188e+06	1.22037e+06	1.29077e+06	1.32481e+06	1.04882e+06	1.27491e+06	808422	908581	823429	1.48327e+06	1.61176e+06	1.44185e+06	1.15465e+06	1.23135e+06	1.19012e+06	1.28175e+06	1.23949e+06	1.22561e+06	1.38866e+06	1.40895e+06
132	A0A0H3PB06	Methyl-accepting chemotaxis protein	645617	584501	579832	631754	689017	527747	614774	731174	626158	168973	189820	174931	162066	143471	138606	159103	153659	66327.1	566756	535139	476316	715916	734285	773239	619297	663267	678802	642922	550778	514867	666446	625074	631385	605698	587297	548936	231557	182361	226567	225205	146600	184535	185781	100095	170826	597826	584197
133	Q29W27	Capsular polysaccharide ABC transporter, periplasmic polysaccharide-binding protein	521229	553525	556757	474396	467253	475627	479242	522577	526554	1.01239e+06	1.04735e+06	1.05823e+06	981156	1.02032e+06	989085	1.00625e+06	963077	1.07622e+06	501399	503277	553916	557739	581963	580863	558642	570810	582947	614519	625051	653973	600357	619802	611369	599111	634167	643692	1.0384e+06	1.09908e+06	1.13633e+06	910391	962034	970869	802458	988791	955393	603478	587426
134	A0A0H3PA97	TolB protein, putative	570285	659523	664258	592003	625736	714814	631453	740254	702330	613367	624526	539687	716686	643611	619041	553877	639674	747033	712279	747300	765067	840946	861990	749133	814588	767849	768852	668721	620719	608489	626861	627110	580156	671174	697505	691032	551376	542989	546381	618412	704692	612370	766177	664716	636894	654341	814982
135	A0A0H3PBA0	Carbamoyl-phosphate synthase small chain	799611	712868	766963	865652	866044	777951	861597	750452	816545	385208	440599	571372	426864	390006	414893	313318	348777	375756	729711	733621	763059	676425	714300	694833	671118	739693	721288	665287	775048	734774	696972	741434	729724	710389	722231	708392	610247	624957	608758	437091	477909	493570	495444	475608	568062	667338	637370
136	A0A0H3PAU0	Tungstate ABC transporter, periplasmic tungstate-binding protein, putative	1.26493e+06	1.11471e+06	1.11248e+06	1.16144e+06	1.12514e+06	1.00872e+06	1.07289e+06	977468	1.00764e+06	1.25831e+06	1.3055e+06	1.33178e+06	1.32935e+06	1.45033e+06	1.43678e+06	1.47097e+06	1.52227e+06	1.45962e+06	2.20931e+06	2.3656e+06	2.25987e+06	1.75904e+06	1.73665e+06	1.95233e+06	1.77091e+06	1.94153e+06	2.04822e+06	1.27698e+06	1.31543e+06	1.39328e+06	1.3152e+06	1.28264e+06	1.45711e+06	1.55379e+06	1.48429e+06	1.60406e+06	1.09679e+06	1.03971e+06	1.08717e+06	1.18231e+06	1.09583e+06	767945	1.16333e+06	1.23048e+06	1.23055e+06	1.89367e+06	1.87717e+06
137	A0A0H3P9D3	Dihydroorotase, putative	335751	362233	313502	368890	391764	307631	371244	410534	366800	1.15009e+06	1.00892e+06	959365	1.09806e+06	1.01127e+06	1.08706e+06	972059	951382	1.01207e+06	321910	340875	311867	340141	314017	315371	330776	281486	298504	449691	371348	395363	399158	335202	391994	384062	376953	424199	824077	911140	847738	1.10859e+06	1.01892e+06	1.01589e+06	999623	915075	935478	342599	348622
138	A0A0H3P9Z7	UDP-N-acetylmuramoyl-L-alanyl-D-glutamate--2,6-diaminopimelate ligase	407176	354996	401297	200846	228108	200360	266144	215239	241124	235226	230408	270095	97122.9	191398	233931	163392	180903	123132	426612	438853	457412	313006	324201	401259	372692	437114	433454	381304	441756	416091	365397	390491	434206	396990	398948	414663	319132	291584	332617	188147	199845	190199	189319	195638	162900	256340	252276
139	A1W0N3	GMP synthase [glutamine-hydrolyzing]	213607	314421	312715	225417	233363	370225	241151	340711	324263	157957	87101.4	57804.3	137853	102527	87202.9	108656	111532	79166.1	196187	205515	208783	252306	221917	217649	286261	250363	241449	381612	346809	350337	337196	325631	325041	335129	355517	339191	109801	149303	138340	151032	196081	136377	145969	116709	78479.9	234500	257711
140	A0A0H3PI76	Hydrogenase, (NiFe)/(NiFeSe) small subunit family	176234	163698	167095	195784	175410	158342	183371	158612	152487	99236.2	93348	77512.8	93639	86241.7	205638	86882	83590.7	109490	188827	182047	86080	172229	201595	140113	191376	190756	198550	184068	196927	193111	167988	189522	192639	194391	189570	191136	50675.1	69481.3	89050.7	96926.2	90881.8	82184.4	83467.4	107695	66641.4	191260	184357
141	A0A0H3P9I3	Lipoprotein, NLPA family	1.31222e+06	1.25572e+06	1.24017e+06	1.30591e+06	1.24294e+06	1.33763e+06	1.23663e+06	1.15905e+06	1.15804e+06	1.10003e+06	1.05804e+06	1.25562e+06	1.09307e+06	1.35286e+06	1.28825e+06	1.30516e+06	1.27039e+06	1.30311e+06	1.63908e+06	1.63021e+06	1.60518e+06	1.47908e+06	1.42937e+06	1.52047e+06	1.57953e+06	1.71907e+06	1.65625e+06	1.40734e+06	1.55087e+06	1.48215e+06	1.48688e+06	1.63637e+06	1.64513e+06	1.79838e+06	1.7856e+06	1.71791e+06	908172	923834	1.03193e+06	1.12848e+06	1.09771e+06	1.14404e+06	1.09755e+06	1.15378e+06	1.13548e+06	1.76091e+06	1.70808e+06
142	A1VZU6	Phosphoribosylformylglycinamidine synthase subunit PurL	792327	713278	713052	716892	753664	752842	717826	821654	729285	392747	466393	464687	501698	523424	579533	550420	516485	532307	766033	836810	773663	668114	720493	759717	659880	741761	771445	778073	813369	795572	755009	745758	812214	809956	792786	837656	604429	541248	577780	615288	494386	525789	580349	605423	596549	701229	655008
143	A0A0H3PA15	Oxidoreductase, short chain dehydrogenase/reductase family	1.52655e+06	1.53998e+06	1.55939e+06	1.64583e+06	1.53431e+06	1.80486e+06	1.70233e+06	1.73177e+06	1.67827e+06	3.51931e+06	3.87058e+06	3.62281e+06	4.69858e+06	4.5491e+06	4.64336e+06	4.20911e+06	4.10085e+06	4.3264e+06	1.52744e+06	1.55864e+06	1.53633e+06	1.77462e+06	1.75257e+06	1.57686e+06	1.76714e+06	1.61841e+06	1.51946e+06	1.74213e+06	1.68137e+06	1.66828e+06	1.79771e+06	1.72388e+06	1.63079e+06	1.79034e+06	1.81677e+06	1.82597e+06	3.08265e+06	3.08664e+06	2.98292e+06	4.46038e+06	4.77263e+06	4.33447e+06	3.89184e+06	4.09737e+06	4.16984e+06	1.72675e+06	1.88359e+06
144	A0A0H3PAB0	Uncharacterized protein	1.28444e+06	1.18267e+06	1.14367e+06	1.04517e+06	1.29401e+06	1.20861e+06	1.26599e+06	1.14096e+06	1.16126e+06	634944	598382	710405	600972	609926	593032	633224	580604	592961	1.08057e+06	1.03679e+06	946949	1.04473e+06	943917	1.01022e+06	1.03336e+06	1.05244e+06	1.05884e+06	1.02514e+06	1.09682e+06	1.06091e+06	1.07767e+06	1.10361e+06	1.1134e+06	1.11541e+06	1.15019e+06	1.03486e+06	559003	543927	523405	528603	545984	533125	556173	581199	563584	850330	778203
145	A0A0H3PA82	Phosphomannomutase/phosphoglucomutase	359315	403654	403411	394676	547232	412025	528521	569117	427230	163865	263915	235094	155204	190755	313693	275975	305038	297839	566441	403317	413057	372526	534161	563818	331913	515984	544821	320484	351263	335891	283984	520570	345600	530274	372299	541882	210925	300705	173975	243101	241892	257269	312326	267070	259027	561583	388677
146	Q0ZSS3	UDP-GlcNAc/Glc 4-epimerase	1.44143e+06	1.37754e+06	1.33833e+06	1.56125e+06	1.51119e+06	1.45107e+06	1.39685e+06	1.30166e+06	1.30575e+06	744549	778371	809560	873480	870414	817397	909922	808385	762041	1.43467e+06	1.4257e+06	1.34473e+06	1.51901e+06	1.32929e+06	1.31653e+06	1.51362e+06	1.44282e+06	1.30884e+06	1.31802e+06	1.39342e+06	1.26568e+06	1.39495e+06	1.36132e+06	1.30347e+06	1.42315e+06	1.3854e+06	1.30748e+06	738151	704972	623728	768352	836791	651162	782438	934503	718240	1.25048e+06	1.29743e+06
147	A0A0H3PET5	TonB-dependent receptor, putative, degenerate	114986	97726.5	85288.9	87655	102984	83343.6	108578	127808	117130	339562	349650	321995	314664	337167	304419	369114	392548	374870	139699	132419	122305	168077	110504	168068	146891	142383	158752	90527.5	94850.9	99069	80109.3	94706.3	97900.1	107700	111807	92476.2	278048	294563	266345	274465	283680	293354	267193	249722	264412	143173	161828
148	Q0Q7K2	Putative type I restriction-modification system HsdR subunit	113608	129625	107945	43297.3	46989	51347.1	88201.7	69381.7	81988.7	32627.7	73437.1	55178.2	62049.2	56702.3	52928.4	48732.5	78197.4	73310.1	101627	94435.9	81953.2	95152.5	82606.1	62329.9	106355	76419.8	93416.7	43892.9	74963	74015.4	62595.7	58643.9	52580	52422.5	40161.3	43000.6	40988.2	96036	75835.1	61979.8	51967.3	56530.9	71102.7	58099.7	69579.4	99528.5	93416.3
149	A0A0H3PA98	Uncharacterized protein	285359	324632	346899	261632	253252	337712	261987	301432	284996	225113	248953	232786	165811	155033	86808.5	178464	209713	172458	422374	434211	431325	467462	453799	442882	469066	455035	430191	333613	319464	346596	315815	298439	302281	284462	301836	296813	275699	304766	301175	245763	273850	240465	245047	241749	206958	413829	404327
150	A1VYZ2	Ketol-acid reductoisomerase	1.80441e+06	1.71222e+06	1.82778e+06	2.12353e+06	2.08372e+06	2.15523e+06	1.97396e+06	1.77366e+06	1.91619e+06	6.75428e+06	7.69752e+06	7.94513e+06	8.5633e+06	8.51619e+06	8.59579e+06	8.2588e+06	8.29567e+06	8.40257e+06	1.58115e+06	1.66778e+06	1.73428e+06	1.52607e+06	1.68246e+06	1.68363e+06	1.52399e+06	1.57795e+06	1.61937e+06	1.93454e+06	2.16418e+06	2.13275e+06	2.01488e+06	2.11401e+06	2.12452e+06	2.219e+06	2.27826e+06	2.37306e+06	5.51238e+06	5.34232e+06	5.71241e+06	6.55081e+06	6.85219e+06	7.00356e+06	5.78374e+06	6.28814e+06	6.55282e+06	1.79605e+06	1.72342e+06
151	A0A0H3PEH9	Inorganic pyrophosphatase	1.95468e+06	1.79252e+06	2.02577e+06	2.28432e+06	2.42936e+06	2.49399e+06	2.18408e+06	2.06767e+06	2.18948e+06	1.65655e+06	1.86207e+06	1.91202e+06	2.05414e+06	2.07332e+06	1.96159e+06	1.8415e+06	1.98076e+06	1.92048e+06	1.93347e+06	2.1104e+06	2.04038e+06	1.85928e+06	2.09345e+06	2.07779e+06	2.02738e+06	2.04769e+06	2.26354e+06	2.05046e+06	2.29353e+06	2.19076e+06	2.16325e+06	2.28646e+06	2.32904e+06	2.52963e+06	2.52536e+06	2.59404e+06	1.53467e+06	1.52147e+06	1.68216e+06	1.73753e+06	1.78237e+06	1.80519e+06	1.81952e+06	1.91913e+06	1.95581e+06	2.03901e+06	2.09222e+06
152	A0A0H3P9I8	Arginine decarboxylase	325608	379987	287849	425388	402077	267406	381493	351930	305722	620859	694651	680409	735829	762857	768070	698173	724763	709506	253631	252000	265937	215323	218571	238246	206219	243929	242347	408605	247347	270140	230931	244101	267526	276587	259769	267715	713308	629169	678734	710632	753292	741588	706220	729303	686599	230070	269216
153	A0A0H3PAQ5	Threonine synthase	433017	446892	415903	414471	401636	461879	465038	434045	417480	224087	190180	208978	268754	255431	220597	222511	217340	342331	353854	445718	364032	445087	435708	396261	422905	324192	370213	352205	378416	335795	339756	378166	334752	407981	407861	326290	181554	165879	223859	226016	174541	309930	318634	157123	219196	363740	374307
154	A0A0H3P9R4	L-serine ammonia-lyase	248290	243511	237241	159338	118055	128134	161897	157223	170286	103768	80390.9	99654.5	88193.1	104002	73813.5	89304.7	103305	98050.6	193733	180155	196957	193504	192934	179284	204391	215132	186742	179964	179131	166334	159202	167895	140449	120329	113303	86853.5	102608	106643	99490.9	98616.3	97245	97609.4	108879	114843	80670.9	191109	192934
155	A0A0H3PHZ5	Bacterioferritin, putative	2.34417e+06	2.00503e+06	2.19041e+06	2.6932e+06	2.60581e+06	2.27572e+06	2.24744e+06	2.02394e+06	2.06403e+06	3.16259e+06	3.1323e+06	3.35095e+06	3.66902e+06	3.96213e+06	4.15341e+06	3.57631e+06	3.68933e+06	3.63836e+06	2.18795e+06	2.09751e+06	2.18483e+06	1.71585e+06	1.75974e+06	1.84793e+06	1.83915e+06	2.00558e+06	1.83404e+06	2.05979e+06	2.27913e+06	2.19679e+06	2.0219e+06	2.22253e+06	2.33889e+06	2.42674e+06	2.38689e+06	2.42461e+06	3.10599e+06	3.09121e+06	2.83324e+06	3.26327e+06	3.10307e+06	3.29381e+06	2.8758e+06	3.1973e+06	3.35615e+06	2.09162e+06	2.08996e+06
156	Q1HG72	Glutamate synthase, small subunit	352441	363128	390413	360078	321534	294606	356768	384790	358681	622143	511321	504401	436637	505378	538850	398528	450588	491106	312464	250942	313139	328548	262398	320855	345029	337245	320216	401138	374787	376732	371800	357097	294061	367617	367662	330334	533730	479800	409091	525557	560763	542734	542924	445872	524513	296209	317532
157	A0A0H3PCX6	Uncharacterized protein	159476	159653	151799	106024	111024	108613	99398.4	113238	110282	83994.5	91314.2	154907	193916	118139	151800	170253	181148	121388	115051	123078	174179	90169.2	120738	118532	118802	117058	127027	153833	171883	182674	171835	177388	194908	172366	188237	171649	86970	112589	95035.8	88543.8	133228	180832	150053	102432	70836.3	152789	123048
158	A0A0H3PAP4	Oxidoreductase, putative	1.09763e+06	980961	1.02743e+06	1.21859e+06	1.16485e+06	1.18192e+06	1.25204e+06	1.00315e+06	1.09051e+06	1.24041e+06	1.27552e+06	1.39008e+06	1.46133e+06	1.70237e+06	1.72094e+06	1.59464e+06	1.62648e+06	1.5947e+06	1.22575e+06	1.22954e+06	1.23605e+06	893202	944152	1.03247e+06	1.00184e+06	1.10491e+06	1.04786e+06	954464	1.05395e+06	1.08184e+06	1.00124e+06	1.16323e+06	1.18923e+06	1.26879e+06	1.30736e+06	1.28266e+06	1.46794e+06	1.50787e+06	1.50186e+06	1.63105e+06	1.49407e+06	1.62386e+06	1.67643e+06	1.75901e+06	1.82878e+06	1.02985e+06	1.05486e+06
159	A0A0H3PHN8	Amino acid-binding protein	432687	507854	520685	469215	482709	574596	450219	569903	500666	912915	825936	732889	981479	858272	905636	957461	938788	1.0023e+06	754704	759276	785923	761332	731232	648976	745598	669774	650294	688018	684439	661301	686875	620870	613447	754798	779342	774909	633019	647507	640499	914546	971221	871088	926963	837278	789956	828160	803926
160	A0A0H3PA14	Ribose-phosphate pyrophosphokinase	919975	1.19061e+06	1.2364e+06	531766	564508	726833	693102	960350	749363	834948	733142	610776	738400	556685	533842	651608	552272	645296	860966	827265	846530	1.10231e+06	1.07104e+06	875921	1.20739e+06	1.00586e+06	904315	1.4573e+06	1.24415e+06	1.23576e+06	1.4633e+06	1.21771e+06	1.06191e+06	999500	1.00754e+06	937605	673285	811259	736087	872645	1.01939e+06	681880	996697	819934	693804	1.00345e+06	998566
161	A0A0H3PCI0	Disulfide bond formation protein, DsbB family	211783	174141	179691	195260	163062	172609	207346	215870	208844	568526	598151	633119	541947	554736	545990	543253	532442	561976	189452	198933	181695	264831	252267	219198	233362	221895	213819	167767	151379	153054	158201	151779	143735	169034	161316	175546	596197	574960	569179	466692	492130	492514	417775	414358	442303	265532	279602
162	A1W0X7	Polyphosphate kinase	258699	288223	291690	145422	138535	244405	254232	195400	176444	372211	534610	473534	131326	227615	402682	387272	543272	236438	206524	227134	217178	225734	205572	168685	252131	290731	378185	216446	196450	194948	211044	148341	252806	213522	306817	109865	413720	158714	129572	243003	506138	325774	629803	393879	258817	228369	227790
163	A0A0H3P9G7	Coproporphyrinogen-III oxidase	255110	283618	244503	162415	184444	179126	172739	173655	185170	170250	113616	111631	109791	52485.4	85536.6	91333.3	55710.9	123789	226242	183199	219178	235300	220681	140785	255289	208230	196080	251739	239924	260947	240442	235998	206198	209506	197968	195887	70748.7	87149.6	96801.1	74320.3	131204	103629	111949	95564.3	115485	206671	193652
164	A1W0G6	30S ribosomal protein S2	2.60377e+06	2.30012e+06	2.02163e+06	1.83794e+06	1.70085e+06	1.43997e+06	2.0556e+06	1.85769e+06	1.86127e+06	3.10618e+06	3.13355e+06	3.09142e+06	2.47675e+06	2.37528e+06	2.3818e+06	2.4869e+06	2.40629e+06	2.43474e+06	2.27662e+06	2.2797e+06	2.23676e+06	2.10385e+06	2.0918e+06	2.28431e+06	2.054e+06	2.20405e+06	2.33862e+06	1.54899e+06	1.53283e+06	1.64915e+06	1.46308e+06	1.3973e+06	1.55775e+06	1.21926e+06	1.20565e+06	1.25543e+06	3.69995e+06	3.49818e+06	3.54479e+06	2.53305e+06	2.21836e+06	2.43399e+06	2.48432e+06	2.33104e+06	2.45802e+06	1.7897e+06	1.7705e+06
165	A0A0H3PA47	Ribonuclease J	215594	209132	228137	185550	258484	222374	353197	404604	333015	247132	228704	215107	205848	131382	174106	195394	179409	212502	157135	180606	148331	246663	189944	204104	224220	157118	173863	186387	135033	189261	183779	153711	110135	130455	109045	129682	285714	264307	256525	266448	208942	225987	213898	212862	200759	188075	213034
166	A0A0H3PBB6	Anthranilate synthase component I	179145	198951	191334	220323	210512	247041	218513	183345	221878	346000	374131	347301	426427	409130	401044	385942	381684	365872	112375	115443	130774	112621	126175	133957	111182	114801	110247	184244	186405	179222	153951	175074	175770	181801	195479	187474	306571	322848	315258	374713	383405	396765	361921	385805	362758	120783	116356
167	A0A0H3P9P7	Methyl-accepting chemotaxis protein	1.06851e+06	948322	1.06378e+06	835104	796903	858143	923175	834463	868012	777928	888480	839806	688795	706426	663064	659729	622019	700863	920680	923094	945952	1.03127e+06	1.07126e+06	990837	1.13959e+06	978592	1.02166e+06	858651	846714	804399	801304	741232	720450	711708	716098	666826	644817	660397	672756	501153	667121	586877	549796	536186	587128	1.04136e+06	1.09353e+06
168	A0A0H3PDK8	Uncharacterized protein	97826.9	107741	112524	128305	107936	129230	111059	120111	115208	61090.8	55151.2	55176.3	55338.6	74299.8	60340.7	67312.6	65236.9	71453.9	98028.1	101716	92205.7	94794.3	88618.3	80076.1	79891.4	91448.5	94492.1	93090.6	99262.2	93855.5	91308.1	93580	82222.4	87271.2	89767.2	84791.5	76636.8	84328.3	54588	52073.8	37497.8	66615.9	68070.7	46552.4	53785.7	76860.1	101189
169	A0A0H3PAV5	Cystathionine beta-lyase	538736	613702	668877	625031	640180	763832	534056	697634	647025	243154	192831	191266	199729	136749	196352	227603	185642	188417	671024	617228	564593	712851	687826	712877	631493	622856	616721	676513	689139	668510	752574	718904	741150	723050	689579	613613	250024	255216	204521	299756	296161	161568	271809	270301	208415	624299	611604
170	A0A0H3PBN1	DNA-binding response regulator	2.36829e+06	2.37368e+06	2.26418e+06	2.04702e+06	2.12302e+06	1.90789e+06	2.3509e+06	2.20541e+06	2.27637e+06	1.14585e+06	1.1384e+06	1.14444e+06	576157	607950	487729	745192	690932	590225	1.97604e+06	1.81458e+06	1.89948e+06	2.34918e+06	2.28993e+06	1.94029e+06	2.35539e+06	2.14395e+06	1.99669e+06	2.31725e+06	2.17381e+06	2.07863e+06	2.55798e+06	2.32847e+06	2.17045e+06	1.9881e+06	1.78036e+06	1.80616e+06	1.06648e+06	724967	1.26858e+06	790127	699646	1.05429e+06	617934	638060	755517	1.64188e+06	1.64887e+06
171	A0A0H3PB14	D-isomer specific 2-hydroxyacid dehydrogenase family protein	1.00226e+06	838864	945081	1.16743e+06	1.13602e+06	1.09102e+06	1.14733e+06	1.03449e+06	1.06757e+06	559170	551295	357584	510852	605930	558917	516366	543313	524750	1.14703e+06	1.06274e+06	1.09117e+06	1.01534e+06	1.10992e+06	1.16983e+06	1.08342e+06	1.15898e+06	1.16358e+06	948593	1.09375e+06	1.00141e+06	962212	1.03868e+06	1.07973e+06	1.10558e+06	1.11391e+06	1.05506e+06	546797	476002	502638	574287	476974	569464	596907	529417	647514	1.05097e+06	1.06412e+06
172	A0A0H3PGW7	Lon protease	206159	211803	198918	205088	180907	143637	229142	246685	202163	338063	230130	292890	191991	280228	224325	290483	140801	312111	207965	190338	191747	202110	209070	202005	186384	213388	209893	132344	166469	165631	143940	143201	126680	88087.7	129188	100247	254492	400648	301175	216566	203652	320080	190405	186786	214420	192964	175894
173	A1VY45	Phosphoserine aminotransferase	876868	885379	825777	954320	1.04635e+06	1.05721e+06	998935	968455	1.04445e+06	570482	692738	614449	709759	405589	687636	666287	622817	708419	1.00032e+06	1.04096e+06	1.01809e+06	1.04783e+06	1.07276e+06	1.00174e+06	1.0866e+06	1.0141e+06	1.08268e+06	925659	882204	950837	932063	878295	944546	957685	916686	1.00942e+06	496418	512293	592723	527571	683801	674440	600999	666085	643283	1.05567e+06	1.13058e+06
174	A0A0H3PDV4	Putative methyltransferase	3.08675e+06	2.53236e+06	2.80415e+06	3.02576e+06	2.99425e+06	2.28496e+06	2.89041e+06	2.52936e+06	2.55302e+06	1.22692e+06	1.05297e+06	1.19909e+06	878243	622054	616337	613527	659585	633457	2.57577e+06	2.60913e+06	2.5956e+06	2.08587e+06	2.18828e+06	2.54954e+06	2.15329e+06	2.49587e+06	2.53078e+06	2.44871e+06	2.60427e+06	2.57098e+06	2.32884e+06	2.66106e+06	2.71865e+06	2.8253e+06	2.85768e+06	2.7809e+06	1.33191e+06	1.18856e+06	1.29083e+06	1.32502e+06	1.17845e+06	1.3198e+06	1.38173e+06	1.21406e+06	1.44042e+06	2.0128e+06	2.1036e+06
175	A0A0H3PJJ8	Chorismate mutase/prephenate dehydratase	423249	403114	392175	466130	482680	458371	466979	413814	466165	246836	315400	302370	263755	249486	205330	241482	176266	236584	411824	414715	412936	394051	430277	387527	421564	383224	404404	491011	441936	504356	531411	453724	494539	524946	479714	489675	279459	278349	272231	241159	296434	222628	277732	290026	284686	340724	351351
176	A0A0H3PAF7	Acetyl-CoA carboxylase, biotin carboxylase	1.2132e+06	1.3369e+06	1.24627e+06	1.46796e+06	1.35669e+06	1.57892e+06	1.26843e+06	1.61317e+06	1.50378e+06	1.236e+06	1.26469e+06	1.17513e+06	1.47333e+06	1.22316e+06	1.27987e+06	1.16755e+06	1.28923e+06	1.37089e+06	1.31842e+06	1.34845e+06	1.34832e+06	1.24424e+06	1.26062e+06	1.32903e+06	1.3887e+06	1.13945e+06	1.34535e+06	1.54103e+06	1.54713e+06	1.78508e+06	1.72686e+06	1.75672e+06	1.52156e+06	1.73686e+06	1.59237e+06	1.5607e+06	1.35188e+06	1.41256e+06	1.46196e+06	1.5906e+06	1.528e+06	1.46148e+06	1.8391e+06	1.87847e+06	1.6735e+06	1.12865e+06	1.12221e+06
177	A1W116	Phosphoglycerate kinase	439227	517061	564977	326157	390163	482778	464486	555269	505747	476311	379479	437306	367393	394125	328574	348671	343736	350749	575217	541036	550705	690055	575087	604587	640756	579207	564200	508773	462985	491992	386746	407034	396601	404524	409513	339757	444738	445287	467984	319001	381653	365199	386620	354335	348945	617540	614182
178	A0A0H3PF06	Aminotransferase, classes I and II	329882	313445	317050	292052	253871	292248	276089	254261	277329	303817	333853	320062	278314	263526	267279	328832	258519	307317	357880	372624	408681	386908	346135	423462	365952	401925	428745	314150	363694	308845	277684	435182	323435	278403	263554	287506	321000	231942	403233	284220	334981	324800	303541	309016	325159	376135	392033
179	A0A0H3PIV6	3,4-dihydroxy-2-butanone 4-phosphate synthase	1.02876e+06	904979	937512	1.14083e+06	1.1059e+06	1.20353e+06	1.06528e+06	943109	1.16637e+06	526424	677065	721115	703483	726354	736012	668045	722168	685254	1.05527e+06	1.11979e+06	1.12281e+06	886854	708928	1.12362e+06	925698	984210	1.1069e+06	895099	743576	1.12261e+06	899191	1.13004e+06	1.08866e+06	1.08381e+06	1.18724e+06	1.15255e+06	683931	647506	752911	416110	602260	697262	727678	786733	813650	1.08629e+06	1.05651e+06
180	A0A0H3PB58	Aspartokinase	1.99033e+06	1.75329e+06	1.81069e+06	1.68819e+06	1.72715e+06	1.29443e+06	1.78798e+06	1.6402e+06	1.71872e+06	820524	739273	779147	622175	808899	712312	742741	779533	732098	1.53711e+06	1.60707e+06	1.61071e+06	1.34021e+06	1.33355e+06	1.61295e+06	1.34542e+06	1.45474e+06	1.59529e+06	1.63938e+06	1.70865e+06	1.76665e+06	1.50181e+06	1.77695e+06	1.77984e+06	1.53175e+06	1.59798e+06	1.52358e+06	1.1143e+06	1.06093e+06	1.10747e+06	954491	800952	649099	1.03291e+06	951636	1.05462e+06	1.55691e+06	1.57172e+06
181	A1VY30	50S ribosomal protein L25	2.54517e+06	2.56259e+06	2.58278e+06	3.27071e+06	3.24621e+06	3.2609e+06	3.35407e+06	3.21943e+06	3.48766e+06	1.13467e+07	1.10874e+07	1.23538e+07	1.28e+07	1.44147e+07	1.40272e+07	1.28204e+07	1.3103e+07	1.33524e+07	2.12894e+06	2.22126e+06	2.17389e+06	2.18228e+06	2.24084e+06	2.4989e+06	1.9493e+06	2.19481e+06	2.30982e+06	2.68913e+06	2.93136e+06	2.92149e+06	2.68733e+06	3.11033e+06	3.1042e+06	3.2375e+06	3.32635e+06	3.11021e+06	9.88883e+06	9.91203e+06	9.8276e+06	1.19564e+07	1.15915e+07	1.20773e+07	1.24136e+07	1.27193e+07	1.16441e+07	2.01345e+06	2.00897e+06
182	A0A0H3PAT9	UvrABC system protein A	112895	98660.7	157827	82709.5	135078	139160	110529	181677	130954	139645	132744	71789.6	114182	112411	106754	78493.2	131055	134950	75093.1	119726	123600	163728	168302	171847	136649	134510	137693	143195	160164	157946	128423	110419	172959	86925	155785	135353	77949.2	122428	143791	130553	148786	170771	137524	99884.6	47290.9	130477	141738
183	A0A0H3P9Q2	Cytochrome c-552	273389	239080	248918	292539	281135	270416	289599	261838	281352	498958	555690	551170	432251	512597	497393	560707	505375	522984	295611	324644	290205	381959	415023	419200	433591	401573	414813	247178	265081	245637	257217	249710	262422	238210	251206	196699	536685	519077	440634	444787	313739	328122	286496	262703	279393	398690	371915
184	A0A0H3PAE7	Thioredoxin reductase	417506	392635	414156	494619	464598	443379	441119	443774	405829	310426	324378	345417	316536	376005	361409	341476	364343	359156	422050	418315	392605	407669	389325	398876	383659	408791	412886	322234	349292	332289	333136	361785	310633	394859	380300	366740	264786	270518	243956	326179	297329	309800	297105	305144	335017	345278	383120
185	A0A0H3PB24	Fibronectin type III domain protein	361970	324909	285952	383338	388424	277544	387233	344969	424438	326953	397124	304935	382841	388596	388825	366824	351632	263647	381411	371595	419566	406031	401906	417613	391335	395171	420061	287243	292278	316897	246944	268536	274847	277939	280292	275078	394455	386970	418611	354122	278427	304876	317207	363531	379197	432281	417163
186	Q29VV7	GDP-mannose 4,6-dehydratase	848877	764935	806958	987034	797000	825817	966432	934461	910188	728514	684327	764970	796091	918478	932920	898325	847076	885765	795234	800988	784078	836754	821715	861998	800134	915451	881547	790401	960353	912475	945241	1.0007e+06	990799	1.06014e+06	1.0728e+06	1.0047e+06	673304	695846	716843	858969	741761	760930	809977	839159	835860	843808	789821
187	A0A0H3PD65	High affinity branched-chain amino acid ABC transporter, periplasmic amino acid-binding protein	505975	598678	556032	673087	698527	725263	585841	675568	663987	841113	838873	837723	980761	1.01912e+06	1.0522e+06	1.02896e+06	1.05216e+06	1.05802e+06	832640	903902	814678	760593	758682	792585	804284	791094	832796	650682	643480	610331	691613	647639	721680	820311	790814	811113	563153	611378	582009	762881	741279	789423	871106	892503	880386	843012	972194
188	Q29VV5	Putative uncharacterized protein	772685	860714	733729	880708	886992	920767	816071	971546	819757	555159	450991	434201	529536	547591	524564	573945	609608	542588	611598	551969	515846	674326	590083	629356	733882	640549	604386	979261	840587	862148	1.01106e+06	935256	1.00756e+06	1.02621e+06	993890	942250	494223	484058	460787	595181	548146	455423	512750	497171	508630	553997	529576
189	A0A0H3P9F6	Cpp47	892962	832210	806580	1.06369e+06	1.03593e+06	923467	883231	847890	873105	725562	822087	668922	937938	757011	748628	540625	730819	758585	1.01049e+06	1.00525e+06	970352	1.08007e+06	1.07394e+06	961119	1.08868e+06	1.00244e+06	993400	480477	403534	429401	506314	377449	496031	434014	419033	549293	497318	426495	473227	597608	577450	797932	656156	583458	686646	1.07192e+06	1.07024e+06
190	A1VZF4	4-hydroxy-tetrahydrodipicolinate synthase	1.16321e+06	1.15718e+06	1.21513e+06	1.21269e+06	1.06595e+06	1.14163e+06	1.2092e+06	1.31302e+06	1.30806e+06	688790	634835	642018	673335	701434	698401	664519	723354	748952	1.28987e+06	1.25803e+06	1.17259e+06	1.22554e+06	1.17764e+06	1.202e+06	1.23661e+06	1.20923e+06	1.24774e+06	1.21646e+06	1.24721e+06	1.2879e+06	1.25862e+06	1.18213e+06	1.2261e+06	1.32699e+06	1.32272e+06	1.28022e+06	475288	518912	431352	582525	593639	546991	644923	624629	573894	1.2432e+06	1.284e+06
191	Q0Q7I4	Molybdopterin biosynthesis MoeA protein, putative	194903	163465	196359	147809	206292	176341	184785	200053	226219	144567	154934	198923	168816	97268.8	171122	143443	153076	147194	199660	226925	185839	179235	187497	199313	187549	177528	178109	187996	219839	232379	186556	222757	219869	213017	232814	209476	234339	268031	261250	260878	187009	248428	246474	163067	234849	181663	154328
192	A0A0H3PHE2	Lipoprotein, NLPA family	489379	460013	481690	486760	487583	441260	428041	392687	432408	470000	477409	484279	480630	501701	489369	530174	519073	554916	656722	692476	674767	644238	590795	650710	688541	654172	683600	591125	639462	628464	607734	637863	645795	727689	759801	758051	395016	398699	375032	436259	436840	436797	391110	476159	455065	780119	806189
193	A0A0H3PBB5	Phosphoribosylamine--glycine ligase	200579	220998	233690	173632	153687	164888	169383	181206	193059	95685.9	122171	107950	100655	70060.1	61535.5	98452.2	109015	110565	171861	158200	194808	191154	181076	113266	204393	174565	148972	242918	208379	206444	251614	166063	216073	217780	235377	238542	49430	93049.6	86911.7	68251.2	131077	68851	73640.2	118173	106246	141287	160802
194	A0A0H3PCN0	Uncharacterized protein	940146	829745	706010	640438	630195	531150	693913	473011	521171	537857	586539	824221	454195	701393	690450	603738	561263	444553	897074	973267	709515	687394	783534	821586	834744	915085	714159	527888	463497	610854	372891	527765	570999	468097	350101	365504	643986	627845	680973	421312	402132	569958	528600	552321	560274	902035	854940
195	Q939J7	Flagellin modification protein, PseA	373895	358347	343443	430470	423275	393107	310734	447421	424720	235165	219304	253925	280906	257015	273681	280128	276505	303739	398545	403128	398584	375207	379323	398757	360778	383245	334717	424050	405281	430977	417261	416660	424216	460019	446287	450277	311758	287027	297872	245653	331729	314295	366013	229540	331120	418642	354372
196	A0A0H3P9D4	Oligoendopeptidase F	291658	286696	270255	280470	280832	216895	282944	259806	247667	122405	124896	81773.5	95203.8	87122.5	105947	121542	120227	85093.5	168681	191111	181381	264697	214057	212691	295064	234226	194218	276499	266808	276054	339965	221399	314507	310299	294457	254333	139484	177302	144898	124936	131892	90797.4	108199	114905	133489	210455	228226
197	A1VYZ9	Adenylate kinase	1.09344e+06	1.09186e+06	1.04521e+06	1.18379e+06	1.18178e+06	1.21798e+06	1.13126e+06	1.14242e+06	1.13252e+06	696098	712448	615056	666787	658840	583522	706839	718604	675439	1.07475e+06	1.00333e+06	1.00903e+06	1.0648e+06	1.19651e+06	1.14987e+06	1.12281e+06	1.10813e+06	1.10094e+06	1.09669e+06	1.07208e+06	1.13112e+06	1.14121e+06	1.05874e+06	1.16829e+06	1.25573e+06	1.23958e+06	1.18232e+06	615934	662007	613749	689175	668451	651665	704920	583400	614733	1.07088e+06	1.09903e+06
198	A1W1V7	50S ribosomal protein L2	2.23876e+06	1.9648e+06	2.08328e+06	2.09652e+06	2.00296e+06	1.97214e+06	2.25937e+06	1.95844e+06	2.06771e+06	2.22159e+06	2.54182e+06	2.62265e+06	2.80536e+06	2.7298e+06	2.61247e+06	2.41683e+06	2.51757e+06	2.30345e+06	2.10259e+06	2.13942e+06	2.09718e+06	2.1665e+06	2.10462e+06	2.08439e+06	2.08625e+06	1.91045e+06	1.99391e+06	1.47864e+06	1.57829e+06	1.52679e+06	1.49448e+06	1.50962e+06	1.49472e+06	1.18827e+06	1.20114e+06	1.21804e+06	2.86576e+06	2.79844e+06	2.83901e+06	2.64941e+06	3.05302e+06	2.7719e+06	2.69025e+06	2.94595e+06	3.00381e+06	1.68246e+06	1.7133e+06
199	A1VYA9	Serine--tRNA ligase	988873	927438	780364	751419	725555	582044	799413	701751	722710	565616	576962	541567	428980	445395	474771	458175	437352	454977	892253	901610	938903	749337	758473	806404	823381	856486	921463	934983	889401	946958	829464	839111	927370	885250	836483	935256	670347	679753	653746	466285	420270	514836	452019	471803	446765	778630	809761
200	Q5QKR8	UDP-N-acetylglucosamine 4,6-dehydratase (inverting)	311250	264995	290281	218719	211306	210394	254510	249348	245473	247222	249134	245668	210304	178110	159364	240106	134581	215519	290821	280023	275880	282156	273041	276005	281768	315073	337206	242662	230913	242319	201282	210429	219500	130755	156367	168448	290976	271416	281589	208533	175421	215446	236118	215295	204608	282331	256685
201	A0A0H3PF18	ABC transporter, ATP-binding protein	376825	334047	321030	177404	183177	141218	227671	216661	225102	146083	106004	139041	114522	106955	122524	119702	135427	136135	284899	276171	501563	232448	223820	229498	302905	298284	301438	280826	319835	294252	273986	309534	316475	263132	255669	256753	244369	222563	192458	123208	111176	147033	106438	144459	175879	235966	228615
202	A0A0H3PAB8	Amidophosphoribosyltransferase	387330	276919	401154	498314	588337	573119	496215	420488	444027	188700	288188	258821	134684	241138	232560	239669	418324	330006	499150	452159	557455	564737	521508	510012	489848	458288	394061	406295	483415	374020	419235	508047	491313	519692	594437	479935	203594	319553	339510	218450	247195	313409	250434	426783	262549	350208	513228
203	A0A0H3PJ30	Ribonucleoside-diphosphate reductase subunit beta	506243	466934	476127	410426	384917	317555	446035	403537	418910	307980	295861	315802	274765	279361	259075	284652	291617	284688	267964	268221	279168	196856	226198	244820	262339	257788	238381	443350	461406	496743	421452	472678	467973	462789	512292	522385	234854	249743	229324	239150	233213	246664	216290	225292	260809	258806	255100
204	A1W1S4	Enolase	573140	787283	724431	670754	709582	934533	617714	781521	750735	1.23608e+06	1.143e+06	902859	1.81635e+06	1.33475e+06	1.08714e+06	1.86536e+06	1.63801e+06	1.51343e+06	591826	539811	522845	860160	857168	718721	705583	692579	607170	907330	821930	781659	1.06249e+06	950119	958919	966675	907880	836733	1.00584e+06	992236	937235	1.78305e+06	2.01989e+06	1.56613e+06	1.822e+06	1.53544e+06	1.15004e+06	741426	690127
205	A0A0H3PBT1	Uncharacterized protein	553758	528393	531205	550705	554247	546176	553814	520270	521922	384003	428938	383519	397337	337541	357754	341738	377650	273524	474792	514249	496381	605319	608804	513633	604849	536098	493792	653185	605847	543876	592934	537582	509679	475266	493436	492378	501728	497118	496524	459453	506348	450739	498236	507251	441879	525839	542802
206	A0A0H3PBV6	Cysteine desulfurase, putative	322394	379221	363604	329680	382721	372210	321081	341941	330614	311152	337193	318219	367462	317072	293665	283247	324923	340309	315205	342942	322656	349808	326591	260863	377020	311459	297164	426306	393089	378738	429529	397845	366264	407747	400395	429723	264051	298932	289939	295478	367960	310989	285158	279617	260989	309495	326587
207	A0A0H3PA35	Thiol:disulfide interchange protein DsbA	503092	807736	765912	698250	673266	596779	393172	573875	558014	273320	251785	276350	268143	265878	222087	276363	270132	301093	205208	176723	180005	138355	164296	192395	138928	188505	115503	1.22416e+06	1.37556e+06	1.27398e+06	1.31042e+06	1.41986e+06	1.35397e+06	1.60116e+06	1.53023e+06	1.55266e+06	244514	254720	216149	176355	231962	186834	215211	236076	200896	185338	285082
208	A0A0H3PIT1	Ferritin	1.18212e+06	1.17495e+06	1.23174e+06	1.25925e+06	1.43041e+06	1.37224e+06	1.2982e+06	1.16528e+06	1.36647e+06	3.08062e+06	3.05554e+06	3.9592e+06	3.81144e+06	2.22831e+06	1.98016e+06	2.10957e+06	2.31894e+06	2.20715e+06	1.22423e+06	1.26914e+06	1.26611e+06	1.44869e+06	1.28889e+06	1.41098e+06	1.42735e+06	1.25613e+06	1.31623e+06	1.35747e+06	1.35909e+06	1.41863e+06	1.53426e+06	1.51911e+06	1.62293e+06	1.48303e+06	1.52456e+06	1.50909e+06	3.03657e+06	3.54557e+06	3.60401e+06	3.38212e+06	4.17075e+06	4.36919e+06	3.31678e+06	3.70312e+06	3.81067e+06	1.24398e+06	1.28482e+06
209	A0A0H3P9B9	CjaA protein	248436	226391	253718	246536	217682	261498	248599	242748	267394	327587	367201	350024	371026	366230	357639	321393	315743	354556	238806	237745	223876	252084	306224	270039	263197	273397	268239	177621	198946	188514	176920	159264	177788	166126	156735	166514	517104	473993	504362	342426	355723	364543	347706	388256	376165	284203	250155
210	A0A0H3PEP7	Uncharacterized protein	172735	235884	225008	124236	119965	178685	158112	127296	173120	170330	180243	169669	150883	135099	112668	136751	116021	184959	224456	144282	181168	222011	287060	181004	207738	194647	228407	152969	209336	150506	140207	190134	113710	81513.4	64919.1	111224	241636	116287	233874	90464.4	209083	171615	162825	152943	165721	189393	289451
211	A0A0H3PBG0	Uncharacterized protein	1.30698e+06	1.13206e+06	1.17893e+06	1.2886e+06	1.20515e+06	1.17618e+06	1.22146e+06	1.05897e+06	1.05558e+06	655751	666774	742209	701431	767433	803599	769122	709993	820590	1.2471e+06	1.33907e+06	1.24686e+06	1.00638e+06	1.05109e+06	1.11862e+06	1.07927e+06	1.20457e+06	1.16078e+06	974517	1.13503e+06	1.09625e+06	1.04172e+06	1.18373e+06	1.14013e+06	1.23049e+06	1.23599e+06	1.20441e+06	738513	642911	629491	662513	696372	714804	672483	783144	823186	1.03997e+06	1.01233e+06
212	A0A0H3PI41	Uncharacterized protein	1.38519e+06	1.32336e+06	1.34796e+06	1.17917e+06	1.11295e+06	1.04174e+06	1.305e+06	1.17065e+06	1.22648e+06	622972	627572	615687	630037	673906	574091	638790	606465	698252	1.6061e+06	1.64388e+06	1.62508e+06	1.35173e+06	1.42252e+06	1.47073e+06	1.31874e+06	1.40622e+06	1.49882e+06	1.04317e+06	1.0902e+06	1.17085e+06	1.0152e+06	1.1111e+06	1.11183e+06	1.17246e+06	1.13531e+06	1.15065e+06	495965	459430	519615	473073	444619	458131	481936	477810	537739	1.06989e+06	1.07802e+06
213	A0A0H3P9W4	2,3,4,5-tetrahydropyridine-2,6-dicarboxylate N-succinyltransferase	834594	759038	811508	766032	794189	820008	802748	747930	728812	517583	611115	613289	604550	515699	520590	461168	494276	370330	708517	741747	747063	652544	716669	747650	760034	691833	691472	755711	834206	769202	826563	859431	787345	725586	707608	726559	843233	807221	882743	740008	757561	702160	745949	783556	816723	716140	664651
214	A0A0H3PAL7	Malate dehydrogenase (quinone)	404534	359968	371444	324829	307177	302162	344815	315063	357903	391621	419267	436620	317712	290677	397219	389266	370628	445372	372852	404133	423025	357092	360320	365861	361940	371391	408095	306315	347090	332218	303226	350155	341475	270171	274505	298323	494654	486287	463042	324241	287875	313759	322612	369232	349628	385922	376723
215	Q8GJE2	DNA topoisomerase I	293657	312878	349048	247715	227578	252468	264184	259681	260853	150845	255287	239973	216596	172082	228626	206858	171042	158190	417118	356826	456640	309527	319663	372916	315413	309545	339361	312592	341803	327317	306369	333736	346708	310672	320018	325309	223823	258652	233327	95404.7	174799	190302	192756	206882	99370.6	410378	357767
216	A0A0H3P9I9	Ribosome-binding ATPase YchF	411348	545622	560248	324018	309362	403379	381114	411831	452295	295484	305330	224376	274720	257548	272961	270471	278564	289035	314322	313015	312773	347020	333763	299272	387682	347228	348264	601064	555299	562916	571351	535900	533227	495575	519009	494989	178509	199439	202920	183646	261943	184622	190126	236680	160217	325510	334003
217	A0A0H3PAL5	Uncharacterized protein	252057	210432	243441	228545	214852	212654	204794	212156	169627	174554	111851	151417	203925	197088	185590	244288	236006	259579	310660	317723	316837	280952	272928	293260	292548	279564	304556	269001	287115	268516	265459	274525	265955	312193	322110	336799	201322	200685	194984	209444	217546	171592	229468	199767	227658	342026	330657
218	A0A0H3PHA3	Aspartate-semialdehyde dehydrogenase	709981	904679	905181	576940	502037	530953	683167	868131	845966	399757	392736	413550	458186	528226	518726	342259	555754	396900	880711	863800	896644	861111	837474	928080	854813	936826	926835	703061	768500	751303	709314	772391	758912	536526	702105	699097	454007	516268	490762	438398	339042	443410	449083	485621	467213	582839	600188
219	A0A0H3P9N6	Conserved domain protein	514062	570799	713141	462047	508556	482065	487410	555089	548346	294079	303504	303474	245708	244377	297992	225126	314092	230615	449489	497329	469158	608008	494991	580502	628085	624939	610859	500520	458790	508314	504200	450753	467266	342814	328941	321824	342530	299238	284017	241951	262572	236084	285410	255659	205243	560036	547758
220	A0A0H3PJ41	Response regulator/GGDEF domain protein	407797	467351	469151	433575	412295	564712	391291	485923	431856	266849	212746	311500	174218	170034	167004	202142	140399	192408	434554	452736	450123	524880	437887	516155	485404	377444	461805	537424	443806	463324	504083	449607	464400	497912	490202	485067	320817	354067	313732	261767	301666	290627	259608	149874	283797	399983	404872
221	A1VYM4	Phosphoribosylaminoimidazole-succinocarboxamide synthase	603757	626293	521292	299855	276580	251328	369025	333661	354830	259076	267463	234957	230923	206644	213112	238614	261286	245024	444449	468619	384380	397642	371861	452667	423537	454325	468519	357175	418959	427943	360709	351422	388776	253585	208712	258645	365621	359444	340265	255620	216874	243407	267284	210965	216042	368508	326232
222	A1W0H2	tRNA uridine 5-carboxymethylaminomethyl modification enzyme MnmG	69896	79961.9	73079	35397	35516.3	41883.7	53275.8	43281.3	60057.2	55763.7	47308.8	58764.6	64322.8	21208	23438.4	54697.3	41093.5	49114.2	53534.2	65705.7	49467.3	68695.5	48870.8	40259.2	66676.2	69484.6	71280.7	48594.9	34808.7	49102	31872.9	48440.5	41156.2	21858.8	30981.9	39261.6	48614	55510.4	48038.9	44450	100086	36583.9	62726.6	47059.3	47009.5	72895.7	55060.3
223	A0A0H3PGV5	Molybdopterin oxidoreductase family protein	154426	136605	147754	171162	166258	123554	154417	148519	155944	126820	115495	111549	125696	132318	79444.5	119654	125382	94508.8	169452	176406	172274	136610	127243	157121	158948	142822	145763	142354	130691	150333	116291	177150	135897	151689	162182	165798	118796	91689.1	75576.5	116364	115275	130478	110766	123119	134026	151836	144515
224	A0A0H3PA94	Peptidase, putative	160524	143547	153976	179401	168280	130978	178436	152654	166462	134238	128480	141830	151393	144336	141649	134947	137983	133057	131337	128160	131541	101262	133036	138271	99553.8	119062	129511	129333	135068	145112	122842	143828	137463	149807	148608	141050	251347	242681	219279	217441	202506	227123	244145	250075	259658	117776	107969
225	A0A0H3P9Q4	Catalase	181601	196339	198689	301696	269068	286562	247864	256865	232669	519865	582083	607307	696221	739605	679859	699181	686858	653531	293739	321504	319458	190907	283305	273679	206555	285808	293914	237389	205888	214544	233947	276357	268395	215682	303362	283708	520153	481880	520834	621380	622859	671207	601020	628865	656847	281582	262573
226	A0A0H3PB53	ATP-sulfurylase family protein	670646	634515	691165	437738	480363	425530	503578	453516	517766	372813	306091	357976	245251	236402	220535	265279	177156	183660	479930	617416	588546	533232	669574	608758	564215	628254	571834	618275	672886	675801	534102	563190	603711	598713	601112	565170	408096	331582	287619	522418	145873	292298	348020	350418	281599	471206	408984
227	A0A0H3PBH6	Amino acid adenylation domain protein	156371	201539	179429	74480	108365	111800	109593	104182	123503	150203	149542	163721	99304.8	54382.8	104784	147705	109514	122331	227012	223359	220202	199360	188521	186654	194743	185358	221777	143888	149763	160265	133932	127740	144321	127839	123898	124515	134730	119755	149443	138445	120034	122682	103240	148269	124766	177857	161679
228	A0A0H3P9E4	Aminoacyl-histidine dipeptidase	78931.3	82898.5	80287.7	94780.6	87978	107670	90049.3	88142.3	94042.7	64432.5	17909.9	12771.9	39713.7	31394.6	51894	91187.5	66077.2	33662.6	75438.5	79893.2	51703.2	118908	112881	95161.7	105931	91785.2	59058.1	109185	94573.3	80850.9	127407	113901	79482.1	107253	98973.2	82925.7	37807.8	38084.4	35212.2	24780.4	63140.8	42478.4	49709.3	19479.7	15960.5	97145.8	92326.4
229	A1VZN1	Phenylalanine--tRNA ligase alpha subunit	243569	195652	214937	187462	167905	210208	216351	191048	199854	136038	153437	151282	132518	124758	138420	131039	100551	110705	218142	221081	180470	218744	233083	219962	132493	240463	218536	153335	167779	146494	73935.1	183630	145650	129083	111230	123739	162112	147461	151947	48278.2	136521	133910	141973	49767	34556.3	173242	156540
230	A0A0H3P9T7	Methyl-accepting chemotaxis protein	111700	327020	320581	226504	235134	293314	215470	343455	135692	373082	355185	381702	304991	315962	284043	398323	364201	348593	276001	292306	142230	384632	338737	377353	343803	350379	204500	307965	281337	130642	265401	318940	273578	311624	330008	172381	443604	452446	415300	354901	363181	329393	347689	245708	301329	251832	275539
231	Q939J8	Pseudaminic acid synthase	204866	198540	198494	227356	236111	198070	213749	169214	194606	106246	126255	95114.7	103735	65294.4	80315.8	71927.1	105337	56471.4	220677	207840	213920	191789	191546	220448	224361	214048	205559	188471	194663	227145	184218	190218	197493	218549	223344	223578	60130.5	64961	84397.3	84274.2	121097	70553.7	92956.8	97516.2	88980.7	220976	241218
232	A0A0H3PBT4	SPFH domain / Band 7 family protein	380216	316061	356161	364339	355805	381273	418498	405745	375187	942902	895214	960962	694821	833302	833095	802605	719641	774059	356781	343462	370175	419196	425258	436446	370995	442857	417109	302848	304194	321837	282429	255364	320501	275613	233808	288850	965578	979220	946373	609689	712427	733566	688214	668493	776006	434407	431638
233	A1VYJ1	50S ribosomal protein L1	340327	359785	333482	340886	164144	303585	355668	297863	290849	1.19577e+06	1.33747e+06	936320	1.19898e+06	855509	619734	774426	669097	694093	217907	237870	288284	283131	364967	164075	486781	291989	269157	469509	228036	347821	492750	181925	303486	333640	266735	181903	620045	441449	552828	680755	1.06081e+06	558458	734772	816368	688337	329130	348058
234	Q2M5Q6	FkbH domain-containing protein	141616	180072	138980	108267	108578	169940	131433	157488	111356	74755	39592	34086.9	109581	81711.6	64467.8	83622.7	41333	113126	98912.9	113023	98759.7	142066	101443	116997	160760	120674	108241	214259	178355	156755	195630	158719	171372	169233	149466	151804	68886.1	72084.7	62972.1	47366.3	126238	56401.6	65448.6	47868.3	62289.9	81083.3	111798
235	A0A0H3PB79	RND efflux system, inner membrane transporter CmeB	246726	241096	271580	265319	287456	215660	334381	328071	318926	1.24536e+06	1.38349e+06	1.18111e+06	1.16231e+06	1.18539e+06	1.1102e+06	1.15478e+06	1.19146e+06	1.11496e+06	129865	154912	139056	142787	78496.8	172494	140309	129785	145660	279107	291175	300543	301419	316497	325158	291048	315358	343000	1.64109e+06	1.59808e+06	1.61051e+06	1.15329e+06	1.19687e+06	1.32861e+06	1.15343e+06	1.14129e+06	1.21609e+06	157739	186968
236	A1VZR4	Argininosuccinate lyase	36415.4	39559.5	29216.4	40987	44116.6	27040.7	32103	41532.2	36885.1	16420.8	14028.2	20170.5	14832.3	9580.02	5154.11	19938.2	11820.3	19838.9	20754.1	19837.3	19560.3	21342.4	12346	34157.6	21647.6	23512.7	18925.9	45651.2	23883.4	35076.6	20520.4	26056.3	47104.1	41784.4	27929.7	38766.5	21307.6	16206.2	7373.64	24327.4	11933.8	9809.83	20278.4	17565.3	19807.7	23525	12402.2
237	A0A0H3PIU8	Flagellar hook-associated protein 2	175449	154276	183872	171336	131761	148056	153796	140295	133286	76480.6	75043.6	77949.5	81337.1	89824.3	90354.5	82930.1	75896.9	79448.9	93430.4	119363	115341	100821	132717	81426.9	113039	116997	119133	146192	139141	157289	152355	161043	162083	111636	102548	86029.2	105352	182439	114704	132843	158097	129120	100743	153238	123268	102641	138282
238	A1VY04	Transaldolase	315814	344545	468723	431924	445291	427297	345456	436844	475761	169203	244480	135761	201290	143165	139065	145555	198842	163900	241626	240341	364315	333453	466118	443185	333188	408568	276199	401848	359873	341795	374481	372814	488912	384521	386905	505529	165298	161426	303888	366347	217867	179346	380240	172461	164683	394662	298698
239	A0A0H3PEJ1	Acetolactate synthase	198806	215115	247140	210330	226272	191912	175059	230738	212781	94760	110586	131579	102939	85691.2	111641	124366	187149	118471	192001	192263	164366	225203	251856	223971	254305	241041	202963	258275	255840	262065	284020	270287	304010	242864	215526	209792	174260	152366	155580	150046	175991	148998	161194	155543	132601	192809	221234
240	A0A0H3P9U7	Surface-exposed lipoprotein	251409	242117	258945	278339	228679	251818	262281	241163	260026	313969	387043	391095	349236	381756	305560	324847	350972	341623	243944	259982	250125	277763	258106	290934	244663	259099	256354	183079	196112	210696	172817	185730	193273	203604	206022	235923	384093	380476	372325	318619	329700	263962	320961	389134	371126	274005	258822
241	A0A0H3PAG3	Succinate dehydrogenase, C subunit	580443	631561	648003	476114	464779	557113	404682	486814	456611	191219	170512	149060	184647	169793	215744	144966	150333	137376	608817	593000	607713	647215	636126	578050	707352	684125	573160	826075	779090	803540	874287	824716	783723	710536	739973	716853	146529	153506	125856	232344	222685	208631	113066	184523	168672	756822	787970
242	A0A0H3PBS3	3-oxoacyl-(Acyl-carrier-protein) reductase	427391	503414	431482	332090	350815	542638	389489	455426	421756	210833	201748	218524	202800	219946	231140	219049	219908	232869	375305	401126	413395	522435	508475	495697	520136	510739	506152	398493	474757	456501	428045	509065	430999	356150	442776	353405	289178	301742	358051	264101	251425	270178	256066	250689	228628	511478	483153
243	A1VY80	Phosphoglucosamine mutase	524473	494674	414890	416380	377765	460459	559489	517225	526329	491193	509462	501702	395820	416690	425723	382875	434076	395619	522706	563019	705594	615567	535935	569189	456923	649344	642802	419118	450361	445190	343132	425929	444037	419015	441173	412838	396970	587017	526445	498120	513380	518420	494868	410451	514641	467340	442804
244	A1VYA4	2-dehydro-3-deoxyphosphooctonate aldolase	459935	393672	363738	294465	259415	235561	271665	381025	317152	142867	245170	159393	52591.9	151348	224415	138631	238902	207124	359663	406205	341231	236892	197644	260252	296266	310123	460916	318349	386265	335925	212670	269322	311393	285604	237171	236594	109318	199563	210287	212322	181951	250689	256098	192914	185960	310751	292015
245	A0A0H3PAK6	TonB-dependent heme receptor	126740	163732	138541	87582.7	102013	79302.4	112502	112709	163373	378977	344884	329274	410913	442968	455385	397376	500509	392720	173551	194841	155002	182569	174646	146755	128156	215448	170096	118687	101904	112386	91321.4	111768	101765	115766	109566	77983.3	200664	227226	201320	283311	230249	351791	235290	325382	234522	187823	193034
246	A0A0H3PEB1	5'-methylthioadenosine/S-adenosylhomocysteine nucleosidase 1	853304	845520	818034	1.03248e+06	975367	989050	911711	912733	872162	517657	541379	596457	652831	662984	667974	685560	647771	682616	754025	746969	791109	738784	782015	733249	784429	771500	680980	790002	808850	793448	829936	867261	761256	854299	839422	862851	522225	470419	547812	523488	518455	528887	584523	545447	606946	753497	733992
247	A1VZ41	4-hydroxy-3-methylbut-2-en-1-yl diphosphate synthase (flavodoxin)	143548	203221	207210	205007	206017	162394	226603	180340	189968	80022.6	111475	93723.8	79265.1	92523	67495.4	119691	128187	94578.5	166130	266862	215427	226053	195928	249388	186822	249048	249478	227043	179473	252650	200460	219521	254685	197311	211634	197620	160611	129695	87118.2	109457	106318	120710	68312.9	77439.2	117071	230062	154843
248	A0A0H3PAC6	Delta-aminolevulinic acid dehydratase	589324	572358	580017	699096	654408	650411	644580	619397	609321	878458	899012	871953	894182	922404	874064	866159	877512	859269	552617	559420	549685	546599	554187	576637	554750	525258	529021	547329	544929	541391	535825	567635	523601	624077	631480	601478	708231	731529	645802	762100	760635	771701	829572	902283	880335	567147	541076
249	A0A0H3PEK3	Branched-chain amino acid aminotransferase	1.75911e+06	1.77979e+06	1.76803e+06	1.56021e+06	1.598e+06	1.69506e+06	1.87835e+06	1.7584e+06	1.82882e+06	1.52693e+06	1.54471e+06	1.54419e+06	1.46911e+06	1.57445e+06	1.51587e+06	1.43388e+06	1.55744e+06	1.56272e+06	1.96221e+06	2.00617e+06	2.0971e+06	1.89177e+06	1.93365e+06	1.88452e+06	1.88572e+06	1.91616e+06	1.9097e+06	1.71468e+06	1.72629e+06	1.74866e+06	1.6506e+06	1.70874e+06	1.72364e+06	1.84991e+06	1.87969e+06	1.89866e+06	2.13035e+06	2.1607e+06	2.10223e+06	2.12227e+06	2.25385e+06	2.2419e+06	2.70431e+06	2.8163e+06	2.85512e+06	2.04746e+06	2.02969e+06
250	A0A0H3PJB7	Succinate dehydrogenase, iron-sulfur protein subunit	1.87711e+06	2.01401e+06	1.75064e+06	1.69149e+06	1.58217e+06	1.54798e+06	1.50522e+06	1.42147e+06	1.47934e+06	672357	701658	660548	672341	649291	673023	608077	604201	540822	1.86827e+06	1.86366e+06	1.82638e+06	2.00218e+06	1.94835e+06	1.97948e+06	2.10043e+06	2.06427e+06	2.14517e+06	2.5221e+06	2.2541e+06	2.41412e+06	2.43493e+06	2.31267e+06	2.4548e+06	2.16158e+06	2.12626e+06	2.15317e+06	640420	702866	660969	731204	711243	742064	611057	621031	586782	2.29063e+06	2.29866e+06
251	A1VX91	Dihydroxy-acid dehydratase	246237	272333	296335	204158	183253	263480	208967	295138	250966	76183	66760.1	49194.6	116368	75416.6	54739.6	102499	79324.3	83336.1	204266	222229	232590	238258	263514	285874	277039	425232	251839	289919	341719	280415	332153	289495	325438	207658	192068	249870	99521.4	124231	102401	110877	143477	155912	134129	130208	120849	232344	195368
252	A1W1J9	ATP phosphoribosyltransferase	1.08474e+06	1.12791e+06	1.1901e+06	1.2496e+06	1.18772e+06	1.3458e+06	1.14065e+06	1.18238e+06	1.21015e+06	699793	847681	792460	848632	777521	816460	657801	765780	628607	992254	1.04907e+06	1.06812e+06	1.13701e+06	1.07613e+06	1.02592e+06	1.11503e+06	1.00704e+06	979271	1.11234e+06	1.07546e+06	1.07738e+06	1.16419e+06	1.07915e+06	1.06271e+06	1.00702e+06	1.02321e+06	1.08194e+06	910351	999645	1.04733e+06	862375	969640	917746	1.08929e+06	1.07085e+06	1.04695e+06	1.12851e+06	1.1341e+06
253	A0A0H3PD97	Signal recognition particle protein	189400	293604	313062	148006	123304	194376	171701	209075	182628	248846	256279	150905	206172	142043	210196	185820	180486	248473	227816	218200	215858	234480	252475	223393	283516	248166	223515	204531	177430	201042	184260	170796	160870	127391	137007	138387	170070	205840	212787	156845	248900	160210	211879	168958	140706	209165	233916
254	A1W1U3	30S ribosomal protein S5	267258	276635	250981	270728	238037	224912	265069	247420	266122	291996	299013	299909	239385	248780	276132	305465	314872	288192	270940	240052	234083	344787	307019	316727	277167	245916	249271	161774	171609	184756	206464	212545	160136	177814	151055	141608	488581	455669	478022	390821	338192	334378	339244	307018	313470	237231	226118
255	A0A0H3PAX0	Probable thiol peroxidase	1.42623e+06	2.20303e+06	2.36935e+06	1.27669e+06	1.65142e+06	2.1745e+06	1.51452e+06	3.06528e+06	2.038e+06	2.18751e+06	1.60818e+06	1.19152e+06	2.33618e+06	1.65081e+06	1.31942e+06	2.15608e+06	2.12152e+06	1.73203e+06	1.48143e+06	1.42783e+06	1.38205e+06	1.97536e+06	1.75341e+06	1.48123e+06	1.99066e+06	1.76438e+06	1.45367e+06	2.8789e+06	2.22633e+06	2.27709e+06	2.83967e+06	2.06898e+06	2.13326e+06	2.03499e+06	2.08857e+06	2.20593e+06	1.01439e+06	1.151e+06	1.08607e+06	2.19768e+06	2.63303e+06	1.72925e+06	2.62969e+06	1.64564e+06	1.25543e+06	2.11411e+06	2.11004e+06
256	A1VZZ6	3-dehydroquinate synthase	160359	167054	175792	200653	208860	216635	187543	149219	200642	109510	177241	167521	123533	161730	149248	123062	82495.8	142222	221193	200888	231741	214430	205607	252608	147313	219582	202292	131013	133617	193914	188559	161296	116698	179345	166926	164334	128095	134222	150296	152140	123079	98564.1	159939	142899	122377	208475	173854
257	A0A0H3PAL3	Flavodoxin	736971	696364	509749	966777	799486	734143	791911	820882	656694	879746	520237	323392	876373	500986	522404	727084	544071	575591	779502	530315	661197	912048	787481	555429	958155	787999	529813	740892	646137	593940	810060	637903	474999	768485	624460	597435	549290	485271	381093	758341	660516	551650	694822	648804	509434	721436	743088
258	A0A0H3PEH2	Oxidoreductase, Gfo/Idh/MocA family	166452	225246	198077	199819	193062	236771	187000	153962	219637	114788	105380	58873.8	101683	105990	84359.3	136737	118360	143426	166232	149119	182425	162941	168312	137918	162332	119883	121438	197220	193806	170597	193825	197107	197379	181789	196518	201055	91231.4	105240	99227	106492	103212	110614	109731	78426.6	106690	159047	162628
259	A0A0H3PAQ3	Uncharacterized protein	325285	354800	282955	330304	326070	265617	324641	281531	294380	328775	413445	398121	331653	325523	355232	290767	281201	314072	340964	372111	366702	324509	322683	348158	310414	327662	314842	299088	293676	309088	289628	285791	303061	319936	324766	351642	354661	383797	367635	217676	346616	124121	274558	312920	339687	334704	328919
260	A0A0H3PAD3	Sulfurtransferase FdhD	341021	334735	352481	197947	239016	221582	287806	272965	283816	151136	104684	79086.7	157835	120310	114367	160606	99981.7	108856	278478	284393	269852	260213	277037	298105	267735	294556	294162	272086	325400	331947	308527	332313	329154	290578	289104	262398	137417	119637	132508	121328	123729	108915	115641	158960	121963	258649	236264
261	A0A0H3P9E8	Ubiquinol--cytochrome c reductase, cytochrome c1 subunit	527236	519282	456641	512948	501819	438365	582918	550864	527449	1.25194e+06	1.27787e+06	1.37989e+06	1.06405e+06	1.11974e+06	1.12444e+06	1.1607e+06	1.10581e+06	1.11234e+06	424687	482057	505235	565458	601428	637413	577336	560341	614786	419572	435454	464412	429313	439921	439787	384661	408765	422438	1.62075e+06	1.583e+06	1.55451e+06	1.1233e+06	1.04066e+06	1.10596e+06	1.10526e+06	1.14172e+06	1.12782e+06	628531	625348
262	A0A0H3P9I4	Formyltetrahydrofolate deformylase	180008	207710	202261	209561	219896	269680	172079	198826	211276	520545	495163	779720	676971	619880	579822	557763	534889	524231	211984	224490	210471	206273	206159	208818	208593	201158	183904	205088	210668	180890	211688	213080	201100	227260	234941	216556	473223	420608	481934	620280	1.14046e+06	1.19989e+06	557532	584483	728004	183671	173951
263	A0A0H3PA81	Thymidylate synthase ThyX	708652	669676	700146	714337	711740	783668	710174	695083	722076	479766	431700	502216	384007	354417	373168	349857	419146	426999	704075	693964	712900	666927	664590	671329	671956	642928	668200	660780	665596	673481	654718	686729	657279	657791	669224	685220	570127	563469	572538	482937	514477	502251	431868	513496	481990	686879	654799
264	A0A0H3PIX1	Uncharacterized protein	65719	95525	73945.1	81922.2	70962.3	75718.2	85138.7	62016.4	51169.9	40393.6	46741.6	76312.9	55353	44392.5	64837.9	33602.1	45268	85541.5	59940.2	59832.1	59515.8	89634.8	74103.2	75444.7	113138	73866	54807.2	112276	84064.2	69505.4	81681.4	81133	203073	79235.4	79876.4	69125.5	70835.6	71881.1	50952.2	43560.4	168486	31652.3	39051.1	25739.1	98183.3	61360.9	52738.6
265	A0A0H3P9N5	Cytochrome c family protein	354007	310285	325226	347305	358586	306592	343970	336550	331398	331934	353140	401332	390193	465881	412542	424490	461054	432878	474989	480195	455709	425502	423680	486932	443615	473627	489112	361041	368004	399822	327402	370254	371165	442508	453139	420188	354155	285023	334172	417000	366105	377713	375195	308188	352450	432726	395617
266	A0A0H3PA86	Peptidase, U32 family	150544	184436	163276	128735	118038	102340	116030	131256	135828	101382	82582.4	137861	101234	82764.6	67307.9	99047.5	114673	116970	157879	143380	145605	142089	153162	152275	140349	155417	153036	161198	171359	165062	163143	167266	176643	152996	179664	145840	94419.7	101424	67514.9	89809.9	58982	79225.3	47150.8	90691.5	90668.8	140631	120076
267	A1VZF0	Cysteine--tRNA ligase	141432	154655	153975	134369	106100	137986	122827	94545.6	116119	46617.8	65068.5	52816.1	64328	46258.4	56890.9	49632.8	46403.6	74494.6	97714.5	122278	113063	113851	133314	111147	146406	139305	130689	174569	170583	149927	170065	173935	155402	177801	148436	151897	48623.9	56731.2	48380.5	80499.4	56472.9	48554.7	26604.5	54186	41466.4	89677.2	98039.4
268	A0A0H3PAI3	Uncharacterized protein	126825	96191.7	106154	155480	157131	146075	198817	129843	114576	207038	239402	246611	236756	275723	295583	272013	277596	272462	27669.1	24462.2	31499.7	37313	56958.9	41803.3	35643.8	47804.3	22948.7	340995	363670	389578	313456	338140	351120	382906	388924	367379	596434	545069	549925	554002	528713	523936	531930	547322	548823	44459.1	41005.9
269	A0A0H3P9J8	CjaC protein	464505	656058	589645	522880	545674	765216	647214	762340	750940	1.19451e+06	1.12241e+06	1.09938e+06	1.08904e+06	1.00553e+06	1.05654e+06	1.15294e+06	1.16803e+06	1.12426e+06	604829	679721	675275	875732	855259	808723	796382	761255	764225	520508	502873	545264	498571	477791	473211	488985	445099	530122	1.27955e+06	1.41293e+06	1.37288e+06	1.07269e+06	1.05419e+06	1.06727e+06	1.19134e+06	1.14161e+06	1.09939e+06	931617	874604
270	A0A0H3PHX0	Iron-sulfur cluster-binding domain protein	112650	119862	117051	90950.3	77440.4	86283.7	100588	90226.7	114379	101098	68176.2	47297.9	70718.1	80643	63651.5	66693.7	55356.1	57111.8	54118.3	79308.7	84290.3	92805.1	76633	92525	79605.3	99226.7	74248.5	126414	103141	114423	127993	98793.5	96001.2	90855.6	83388.2	80329.4	29642.5	88052.7	52575.5	76279.4	86519.3	64085.2	77244.6	80601	64602.5	96252.1	88263.3
271	A0A0H3PEV5	Uncharacterized protein	358614	381392	410200	380077	405061	414367	343494	387570	367232	272130	285718	237348	306036	301507	275336	326612	295178	298364	432944	435718	408106	444757	433285	415014	426885	427382	415907	407097	409312	386751	378902	360290	350661	405404	404537	420222	212089	210767	199914	295465	295828	257243	264244	265977	252801	470510	492170
272	A1VXL9	Translation initiation factor IF-2	230399	254772	278004	210338	219672	248811	231441	269234	271074	355870	357770	332001	293664	280247	280557	295596	289064	271132	205259	198172	194562	223444	210482	226294	220525	197298	228413	187365	189615	183594	186641	168537	178157	114840	78372.7	135969	384564	418470	385236	299162	333958	332269	307102	297040	289224	253808	256182
273	A1W1U6	30S ribosomal protein S8	365225	485422	448830	331844	360075	412518	307764	355602	310220	200746	193864	197799	157785	151337	130605	167623	134584	164101	520872	515146	510445	725534	573829	492324	627440	468341	415787	418901	360283	301283	588012	522993	508293	345848	331770	315345	264211	305219	290805	235733	260644	243405	203956	215233	187876	417631	466573
274	Q8GJE5	Uncharacterized protein	308355	331862	322100	354993	361382	392199	346521	346082	354961	277603	308195	297797	360857	321325	328772	278301	300094	344602	381346	376876	411658	400956	397282	395451	392950	378234	374089	328688	317434	309609	327604	319581	317487	312704	323125	341686	240382	262161	252996	245581	331078	269381	265755	315208	283356	370121	395235
275	Q5QKR7	UDP-4-amino-4,6-dideoxy-N-acetyl-beta-L-altrosamine transaminase	112976	138651	149839	85025.2	80617.2	112203	107031	107282	124296	47311	44244.2	74362.3	80030.6	44257.4	69462.8	76229.8	36118	83490.1	159133	118107	129211	187895	195231	139533	179601	142263	116850	163631	147935	145466	166372	154850	140679	138484	147042	119029	81618	85186.8	60854.5	72170.1	87782.9	60783.3	68806.1	63136.1	59858.5	170063	167986
276	A0A0H3P9D5	ATP-dependent zinc metalloprotease FtsH	145701	155412	150103	168640	121677	158682	166343	167726	158287	342838	403348	406958	325840	363555	334150	377198	342070	352634	142328	114694	134987	175914	145454	188362	170043	135923	157101	128946	131280	130352	118621	115603	117407	114689	110118	104312	436488	433959	474927	296568	309499	333727	303945	330352	316854	178974	156637
277	A1W038	Succinyl-diaminopimelate desuccinylase	133831	123491	136826	155216	123402	133279	160920	136375	113624	100801	63082.3	98907.2	47517.8	101426	80437.4	106446	100336	69593	118325	119552	111852	134814	82857.9	109554	124065	88896.8	123374	95217.3	121665	73390.7	67540.6	86403.2	102347	105651	135288	117596	85240.8	42015.3	56168.7	81845.2	84031.2	78184.8	80378.6	104060	65245.4	85950.2	113544
278	A0A0H3PHX6	Uncharacterized protein	206508	196923	186352	163061	142047	145382	163339	174679	136004	64590	42252.2	33715	46214.9	55608.3	45069.2	67371.5	53687.3	58048.7	188211	166792	196529	181340	158566	215668	177516	164226	174466	157086	159476	172414	134989	162089	152375	145117	143081	140835	119445	78849.4	55664.9	90816.3	51253.9	79914.6	79428.2	88240	69345	187364	144293
279	A0A0H3PIS5	RND efflux system, membrane fusion protein CmeA	158979	188421	195730	184544	179113	263820	199050	221324	205592	842553	834431	796145	780133	701642	762495	770109	758631	767840	81884	75701.5	71216.9	111495	95459.3	97041.1	84618	111325	90982.4	266446	235497	241661	318418	278878	263894	260059	256800	221928	828664	933571	830624	845111	872893	791518	792183	727198	767856	127497	116601
280	A0A0H3PC13	Uncharacterized protein	940564	853610	880013	719276	738577	753960	789524	790145	737912	362812	329761	375663	367909	333952	292090	332960	257676	257248	894010	854329	812499	881856	927669	851272	882555	920866	880825	653116	712037	669762	665447	682858	700565	542006	543949	510464	386254	393166	381443	432701	389919	383631	355050	324048	348868	883923	841893
281	A0A0H3PA02	Peptidase, M16 family	164392	231123	210858	197841	200718	242672	184514	219140	248371	266912	258619	240513	313802	268042	250888	249846	250034	183782	128601	123389	122063	174059	183947	169271	153228	134859	142602	221188	245699	231889	235435	237849	235297	240279	249552	243044	310449	340693	327528	404685	456204	426033	407990	412211	401509	169573	146170
282	A0A0H3PIS8	ATP-dependent Clp protease ATP-binding subunit ClpX	316184	315138	319348	219051	215895	211503	259568	243612	238016	393646	457387	389798	341643	325424	338363	365096	327292	330062	306431	299855	285379	280725	299149	295415	292863	273230	275538	202969	223582	187958	180777	194254	197453	138165	138027	157788	486063	489728	483575	337416	335548	368432	334029	389998	363876	282518	308756
283	A0A0H3P9Q7	Transcription-repair-coupling factor	106393	132768	145242	117261	129158	166261	122388	136875	142175	44098.7	58484.3	19369.1	26846.7	54030.4	48470.9	44223.2	61738.8	55844	94505.6	88757.4	81814.6	31391.6	102845	73287.9	79936.2	91039.3	90714.5	128174	105748	120145	126224	123634	87523.2	115096	110372	112940	62843.1	74419.7	75445.1	40617.5	31595.6	68572	59198.6	48796.5	40311.3	82106.2	87499.6
284	A0A0H3PHF3	Peptidyl-prolyl cis-trans isomerase D, homolog	123648	120896	113378	99281.7	92957.3	94353.9	125672	120805	116180	251660	268914	283786	184183	199296	204977	233071	211356	218469	120950	116774	113205	142587	145556	146714	146242	113567	137484	102341	102929	102509	119443	85116.5	108238	85013.1	73396.5	95172.3	274405	281466	293655	192972	235323	199025	207805	224386	206227	154490	151857
285	A1W1V9	50S ribosomal protein L4	960514	830602	861216	353377	641106	689476	871987	829157	832399	876662	854854	899610	736294	998635	944210	904100	907321	945988	853373	933421	903459	746534	819893	907537	685082	832528	834721	553458	656723	630417	507206	582957	565020	501812	508796	469343	1.11229e+06	1.05433e+06	1.09649e+06	930991	835578	986713	934385	1.00203e+06	985029	790621	744074
286	A0A0H3PE83	PDZ domain protein	195001	255708	241166	186028	197050	225871	171258	155955	184538	236042	242660	280546	237836	222758	227242	218158	219809	269618	227182	225946	235264	250623	261025	228488	257580	249954	247600	283270	271962	251037	281234	305598	300473	318920	332305	326275	200101	217671	194268	196438	210385	203750	189817	224838	191725	299772	304242
287	Q29W30	Uncharacterized protein	2.95952e+06	2.51251e+06	2.04324e+06	3.03745e+06	2.82007e+06	1.70577e+06	2.65542e+06	2.35448e+06	2.24911e+06	1.51008e+06	1.51553e+06	1.34236e+06	1.41897e+06	1.37493e+06	1.31683e+06	1.48078e+06	1.26974e+06	1.32591e+06	2.69078e+06	2.54803e+06	2.59591e+06	2.03774e+06	1.97642e+06	2.0965e+06	2.26438e+06	2.21637e+06	2.49897e+06	2.69998e+06	2.34641e+06	2.45229e+06	2.44394e+06	2.11559e+06	2.63936e+06	2.62329e+06	2.49094e+06	2.83103e+06	1.64056e+06	1.56101e+06	1.47057e+06	1.65406e+06	1.35477e+06	1.75291e+06	1.53907e+06	1.47226e+06	1.90589e+06	2.58976e+06	2.68754e+06
288	A1VZB3	Histidine--tRNA ligase	293247	314363	301374	265752	309672	223158	252221	318071	258727	135023	129136	111882	117038	118818	62665.8	110741	84786.9	123821	220165	244435	240361	220278	157884	135023	148913	218846	218704	320664	232379	314063	312100	245290	218476	166684	190353	186753	137862	158476	127856	98221.5	133620	134780	131412	127435	120583	174978	209159
289	A1VYJ7	30S ribosomal protein S7	3.30302e+06	2.93215e+06	2.97013e+06	4.46607e+06	4.44009e+06	4.05248e+06	4.24115e+06	3.87439e+06	3.83532e+06	3.78336e+06	3.94803e+06	3.95041e+06	3.95763e+06	3.76124e+06	3.88588e+06	3.83741e+06	3.71039e+06	3.64972e+06	3.38314e+06	3.39755e+06	3.3678e+06	3.63257e+06	3.56391e+06	3.59382e+06	3.49313e+06	3.50824e+06	3.45307e+06	2.83062e+06	2.94988e+06	2.84489e+06	2.93709e+06	2.95646e+06	2.93453e+06	3.06581e+06	3.12899e+06	3.1128e+06	4.50986e+06	4.22559e+06	4.4701e+06	4.1121e+06	4.02587e+06	4.14315e+06	4.71644e+06	4.67522e+06	4.86859e+06	3.14188e+06	3.06193e+06
290	A0A0H3PJM2	Saccharopine dehydrogenase	1.10736e+06	1.12313e+06	1.13468e+06	1.31406e+06	1.31671e+06	1.41391e+06	1.23695e+06	1.10918e+06	1.25088e+06	723451	852428	866620	911745	908514	914753	949280	950491	992971	1.31836e+06	1.37666e+06	1.3636e+06	1.2232e+06	1.30795e+06	1.34881e+06	1.25384e+06	1.27996e+06	1.26218e+06	1.0054e+06	1.10221e+06	1.11398e+06	1.07761e+06	1.118e+06	1.09573e+06	1.16688e+06	1.20381e+06	1.22563e+06	662984	677996	716671	782580	827453	858831	811729	882267	858381	1.35107e+06	1.32497e+06
291	A1W1L4	Peptide chain release factor 1	265031	300611	287129	245069	212030	255145	256441	269325	254641	90755	100068	56658.9	104554	99360.2	112183	217691	96240.2	88978.6	188860	166438	189790	209393	178170	192816	197570	188022	207780	295134	258148	255512	308780	285733	247212	231692	251118	249625	73641.7	77400.1	67333.4	101938	114802	88278.8	109419	77349.9	78280.5	194344	153924
292	A0A0H3PCT8	Cytochrome c biogenesis protein, CcmF/CycK/CcsA family	120786	163703	174373	154950	160223	180622	180063	171011	162500	477508	465875	427811	358597	302559	289661	353218	334247	371198	156530	127533	154921	203566	181241	194673	188954	155822	185424	126397	114851	148330	135667	101865	115282	92107.3	130201	133661	415837	454640	424902	321840	335644	299241	318641	323234	317953	200035	214469
293	A0A0H3PB64	Tryptophan--tRNA ligase	272116	260054	260316	134522	171925	153557	278071	215064	194526	81649.2	94185.3	102289	88296.8	76259.2	84104.1	66879.2	76659.3	82099.6	322237	325417	313099	287349	312352	446268	406975	391334	375313	162310	156464	150982	125876	119160	115268	85081.3	67266.4	150390	94510.2	102672	119001	80177.2	82939.9	87573.8	107645	96386	98590.8	419617	452988
294	A0A0H3PAY8	50S ribosomal protein L13	1.32376e+06	2.03094e+06	2.08442e+06	1.16296e+06	1.1219e+06	1.76243e+06	1.27543e+06	1.70272e+06	1.72037e+06	1.78066e+06	1.76987e+06	1.40292e+06	1.9133e+06	1.472e+06	1.55189e+06	1.61719e+06	1.60614e+06	1.66745e+06	1.86718e+06	1.82063e+06	1.89967e+06	2.33111e+06	2.26077e+06	2.01666e+06	1.92507e+06	1.57723e+06	1.54249e+06	1.82217e+06	1.5655e+06	1.60064e+06	1.87711e+06	1.56215e+06	1.42854e+06	1.24822e+06	1.21938e+06	1.26929e+06	1.22882e+06	1.472e+06	1.61595e+06	1.73851e+06	1.98549e+06	1.72694e+06	1.55128e+06	1.65566e+06	1.20242e+06	1.72905e+06	1.74647e+06
295	A1VY10	Transcription elongation factor GreA	652087	642764	665306	585246	597134	624195	629559	580030	584367	438527	278621	191824	547267	484397	325951	281847	492078	239270	591349	586630	610313	535343	544135	585502	526715	537939	500360	581741	606920	605857	623550	638284	627285	631198	673940	632418	395250	209247	227327	398199	227184	219360	217872	203393	206313	503985	511197
296	A0A0H3PBG5	Flagellin	767867	752762	797008	891176	827834	860428	898721	806758	870401	2.56187e+06	2.90319e+06	2.31923e+06	2.96319e+06	2.44159e+06	2.66213e+06	2.58393e+06	2.58362e+06	2.72484e+06	810358	832650	903825	880569	848299	751964	827718	834699	792737	796282	730859	762084	848305	664370	667296	839828	877312	864713	2.01764e+06	2.45261e+06	2.25029e+06	2.46086e+06	3.00651e+06	2.67114e+06	2.38715e+06	2.54487e+06	2.48084e+06	904730	880647
297	A0A0H3PDT1	Uncharacterized protein	125065	105996	172869	53215	61791.9	62849.8	72525.7	64412.4	80114.1	91862.7	101089	106238	82907	75649.2	71266.8	102280	82127.8	72723.8	122153	85754	128535	105749	106538	88337.3	126576	115530	108478	116224	145729	125602	127170	101561	117365	69455.9	67351.4	66426.9	71848.2	78435.8	85326.4	70448	84462.1	56819.4	72078.7	95449.1	85946.8	128606	66437.1
298	A0A0H3PA90	3-octaprenyl-4-hydroxybenzoate carboxy-lyase, putative	181257	196617	160394	176890	145193	149393	211407	175117	182934	141150	187894	149003	178459	166723	201160	157931	181497	116306	168259	179298	170965	153195	148604	137742	158419	180415	176883	149826	123896	153427	126716	136005	111193	126226	102376	127236	284453	312420	274113	215899	224978	232964	208114	234567	253184	176144	162430
299	A1VZI4	Fructose-1,6-bisphosphatase class 1	509139	526310	554493	532709	526802	575162	480220	460616	519212	183828	194009	184486	216588	213472	213223	200932	217939	193485	516207	526861	499693	555762	554090	502029	552747	492573	503333	623042	559340	585402	611236	538906	581340	582499	582462	566616	211817	199699	249280	221152	261253	214770	242764	236133	246264	513055	481717
300	A1W0I0	Glycerol-3-phosphate dehydrogenase [NAD(P)+]	297751	275947	304396	244692	264872	265492	239588	272497	251853	157870	152365	130195	90328.7	66919.4	133827	116232	161890	97768	267021	258578	257478	301507	254084	302080	253080	246163	205443	280574	304176	274622	297396	220439	237753	212008	207826	204288	148041	139229	144654	140173	115514	99609.2	92686.7	91409.2	87448.4	214838	223405
301	A0A0H3P9K9	Oxidoreductase, short chain dehydrogenase/reductase family	664522	608455	637842	447701	490975	522453	560600	522040	537314	271554	254425	227892	243927	272257	250637	273972	218856	268780	643694	632530	687801	599533	579363	626307	616527	635815	644292	652673	723829	703159	649320	665595	657094	648636	663515	684251	337697	324018	326272	307217	317252	329299	339144	339413	320496	659122	653271
302	A0A0H3PET1	Anthranilate phosphoribosyltransferase	220964	237825	273176	270351	292276	367171	303199	336996	307371	383191	403062	400915	435714	454294	424332	375791	407538	362833	188280	172669	171704	193837	211328	208163	177440	175418	177180	262953	256612	251826	271756	272558	267895	263319	271822	231944	349047	364466	396550	485101	519622	481811	460319	408238	404220	159356	174997
303	A0A0H3PI95	DNA-binding response regulator	1.0114e+06	1.06652e+06	1.022e+06	627431	630183	582569	634406	599960	689009	651291	803497	738508	575254	596311	655484	605217	597765	592628	730880	789935	820594	708444	707158	714614	786366	787173	819313	954158	974674	982821	964624	996402	956701	790661	772488	823037	809533	790402	794390	589067	572170	623077	582396	593827	653392	748392	776071
304	A0A0H3PEE7	2-oxoglutarate:acceptor oxidoreductase, gamma subunit	774229	996686	1.00811e+06	851214	1.00521e+06	1.40308e+06	796042	1.39456e+06	1.07141e+06	553832	501164	363358	642939	497317	311963	491257	564744	454961	838164	835858	765838	1.05465e+06	1.15515e+06	981950	996745	959757	852628	1.12499e+06	1.07748e+06	1.06134e+06	1.27183e+06	1.16397e+06	1.11872e+06	1.07125e+06	1.0668e+06	1.05995e+06	395238	505276	505095	700272	728509	541416	831953	700344	472420	1.12355e+06	1.13832e+06
305	A1VXU6	N-acetyl-gamma-glutamyl-phosphate reductase	63935.7	79173.4	93403.1	34024.5	37464.2	61464.6	58863	62064.2	62203.1	57834.8	40551.4	22435.2	54382.9	33042.7	68770.6	50800.9	68078.9	58678.6	54551.7	46155.4	55380.7	71045.9	64733	49904.2	70910.2	47273.8	46133.4	73786.8	71336.4	63369.4	59057.6	74546.4	38915.5	53988.4	39020	63827	34871.9	58411.9	48783.6	64364.3	73074.3	57374.1	62572.4	55516.3	40754.3	72482.5	85355
306	A1W1H0	NADH-quinone oxidoreductase subunit I	202976	182558	128888	209183	163226	98144.5	185405	154481	150009	360277	342216	334941	259237	247359	205135	288307	249217	280153	170280	143929	138593	174737	130684	199100	169428	169911	189958	144847	134099	149223	141136	130031	141944	123266	118622	125717	435067	437083	376361	284942	256612	329629	243677	206194	238044	167406	168521
307	A0A0H3PAR1	NapL protein	29716.7	30999.1	47636.3	31556.5	45528.8	72578.3	28532	50632.7	45810	25169.5	24985	31240.9	34165.9	34277.3	3938.57	15908.3	37812.4	31307.4	49381	52958.8	54936.3	55983.4	61886.2	60801.3	56424.7	54323.9	69832.9	39284.6	52519.7	65172.4	71589.6	55023.9	57569	57183	64437.3	57559.7	20232.5	13600.2	30657.3	4540.54	38012.1	27859	18502.5	38281.1	21242.8	59636.6	52058.3
308	A1W1U5	50S ribosomal protein L6	1.38575e+06	1.19491e+06	1.25274e+06	1.34705e+06	1.29177e+06	1.25511e+06	1.47154e+06	1.29118e+06	1.26481e+06	1.2819e+06	1.42871e+06	1.2767e+06	1.37995e+06	1.36988e+06	1.27647e+06	1.24186e+06	1.12441e+06	1.14082e+06	1.11815e+06	1.09587e+06	1.08895e+06	1.29426e+06	1.33509e+06	1.162e+06	1.20823e+06	1.17104e+06	1.10449e+06	969052	973753	913256	1.06945e+06	1.01029e+06	959814	772562	727483	737478	1.67644e+06	1.57917e+06	1.68601e+06	1.79657e+06	1.90196e+06	1.80546e+06	1.36574e+06	1.27324e+06	1.39236e+06	959584	964159
309	A1W1H5	NADH-quinone oxidoreductase subunit D	281286	272476	287003	164159	186527	190835	262689	254963	276515	507904	544844	531777	469325	470321	480031	551114	518978	496265	267890	310928	252240	337636	339019	324324	314349	336527	322516	241120	300560	267476	217753	260478	279722	214753	243422	254519	655470	616000	595120	504209	462212	486310	429548	473395	416715	357594	321302
310	A1VZM9	3-phosphoshikimate 1-carboxyvinyltransferase	87820.7	97949.9	116292	120835	104884	140182	98744.3	119790	105354	43050.2	41144.3	53857.8	59335	67904	56620	62832.3	47623.3	69926.5	103843	85997.9	90118.8	136127	118749	114902	114010	104632	102680	115953	108635	107202	110522	109853	99341.5	112515	124104	111781	49728.8	45256.2	55567.4	44603.3	73623.3	55117	50859.8	72103.4	58123.1	136567	126245
311	A0A0H3PBG2	N-acetylmuramoyl-L-alanine amidase	380097	139379	178208	477282	437142	125498	161332	163705	350119	365657	185696	419922	179798	329516	311716	294211	298374	212335	500037	212214	218078	375235	159186	383950	369290	169625	477387	348083	113478	145611	341408	112622	127548	74292.2	94755.3	128851	400860	372788	391105	353471	333393	162709	338253	340657	188987	253977	272563
312	A0A0H3PB61	Transcription termination/antitermination protein NusA	269422	228572	256862	142655	126890	120296	182663	180086	180405	178190	178397	166944	152083	133854	144736	157132	151210	167476	154456	159321	154905	143427	142363	139135	141000	159216	139881	142420	152810	148096	132292	122595	138550	95208.9	102550	108188	212956	192458	215886	158526	157026	171091	160366	155791	157591	162860	140996
313	A0A0H3P9D1	Uncharacterized protein	129667	102712	118077	61378	75834.9	101538	119123	112010	99332.5	335935	326623	355508	335579	344590	383777	317001	317340	309573	116006	116376	112503	109492	118090	131335	112062	113711	132630	134298	148470	156613	134296	138363	158644	128761	134504	111401	356260	316238	303237	348428	342113	370765	315766	306443	312856	122470	117522
314	A1W043	UDP-N-acetylmuramate--L-alanine ligase	168281	176694	155665	134689	131011	154347	140196	85872.6	167166	56763	87361.1	109885	121750	86928.1	81578.5	65421.3	123989	64095.5	135928	134634	154932	209062	193891	145180	196052	211940	137624	138600	139757	137650	133480	137504	118296	85746.9	69186.6	63985.3	113360	76733.6	101299	38014.8	91248.9	78812.8	90108.2	52913.2	82251.9	157678	118399
315	A0A0H3PAM2	Cell shape-determining protein MreB	394669	470552	490540	295898	291359	399101	328857	329044	369832	702633	802883	664471	672107	534255	526655	609842	578880	577405	418839	407781	441978	548714	552613	446660	522695	459139	451184	420070	376750	393567	414107	334712	281316	287315	306570	278798	629752	720897	748402	433025	673461	564254	512514	575231	507364	471429	504914
316	A0A0H3PA76	Hemin ABC transporter, periplasmic hemin-binding protein, putative	180755	181201	185598	70862.1	77878	50791.1	113497	98201.8	121148	100326	110683	143781	49408	84939.7	78418.2	117839	84798.5	111819	250586	252767	266258	207349	192930	222039	196205	212945	230228	180130	171282	192488	145027	176712	167260	172725	186708	211037	99538.1	114401	97334.2	54888.2	99761.8	117869	72161.5	87560.3	117015	169909	167551
317	A0A0H3PAT0	Cysteine synthase A	766690	1.07553e+06	1.06797e+06	920809	956250	1.28476e+06	1.04464e+06	1.29496e+06	1.24486e+06	1.35617e+06	1.28968e+06	1.10986e+06	1.42107e+06	1.13326e+06	1.18794e+06	1.21254e+06	1.21447e+06	1.28324e+06	1.13684e+06	1.12587e+06	1.19237e+06	1.44238e+06	1.44004e+06	1.10873e+06	1.379e+06	1.16572e+06	1.11606e+06	1.04551e+06	904122	938234	1.13847e+06	940825	912646	933564	1.00457e+06	1.02454e+06	769248	946598	933572	1.11793e+06	1.47629e+06	1.1291e+06	1.26786e+06	1.16681e+06	964004	1.30203e+06	1.27413e+06
318	A0A0H3P9S5	CysQ protein	212360	190719	198943	158558	126393	132326	119781	176400	170165	62189.8	61024.7	105372	51360.3	59179.3	65773.2	40792.9	70355.5	71528.5	152245	171520	166477	152007	157204	171868	177891	154006	183860	198912	220105	214663	213459	227080	224713	230488	221207	199704	88398	94036.1	86481.4	75072.4	93705.8	91442.5	55305.8	72574.4	104486	139640	138875
319	A1W163	Peptide chain release factor 2	135416	235899	234786	200910	193532	198627	198515	184124	187148	126771	120906	140995	153220	118120	81593.1	97819.6	54226.2	85815.6	192988	162417	125846	181500	128283	159204	192247	191998	175041	230775	243456	220470	237255	242432	231402	240282	225808	235129	85810.2	119683	106828	76548.6	89028.2	80032.9	104849	85551.2	59399	137402	128729
320	A0A0H3PJ16	Molybdenum ABC transporter, periplasmic molybdenum-binding protein	56123.6	66796.6	53646.3	55327	70450.2	67655.9	57299	63070.5	50063.8	23118.9	32841.3	31703.9	30627.1	38202.9	31976.9	57126	30510.8	40388.9	86606.3	72885.9	60230.6	105096	80110	84687.4	102458	107691	49619.9	78738.3	79000.4	67638.5	88330.1	82725.2	78982.2	93130	82817.8	88064.4	23945.2	20929.7	22790.8	35724.2	27947.2	38783.4	35286.3	40311.6	28033.5	93745	92521.2
321	A1VXQ2	Superoxide dismutase [Fe]	1.03152e+06	966002	724296	1.04764e+06	1.02337e+06	363924	679670	689897	333119	142009	170398	104700	174331	192880	132344	181780	176670	168086	647293	378236	946920	953408	1.00082e+06	404409	1.28713e+06	894269	349701	1.01485e+06	904209	874630	1.10541e+06	859405	762459	972512	927839	985982	185966	186040	189125	176879	211265	167659	181235	196754	189461	1.08811e+06	1.10524e+06
322	A0A0H3PAK2	Nitrogen fixation protein NifU	229325	273356	229939	181085	211649	230097	184821	204890	226283	187740	163468	20328.3	251427	122271	248911	203453	228253	190928	189200	195158	177821	234246	212341	202804	230688	195882	176860	266531	246704	233214	291386	270313	222159	269816	234672	263169	122152	183747	185996	261147	285419	247066	119837	230482	192496	216113	215144
323	A0A0H3P9U1	Uncharacterized protein	664212	790563	800009	541951	527678	603474	567063	671415	643707	344674	280414	248276	290132	245414	219624	255475	262025	279210	511037	491483	479566	568867	535455	488052	593821	532320	497034	870711	768052	799320	835510	752388	709280	685753	686677	685506	282490	321880	302828	281803	372292	301594	322838	289000	263327	622444	616004
324	A0A0H3PDJ1	Oxidoreductase, zinc-binding dehydrogenase family	881216	862043	880638	770144	794478	819181	785642	730624	783126	460713	469550	465659	474249	414098	368455	452438	400358	363317	1.0181e+06	1.03803e+06	1.08185e+06	924127	944647	916101	962196	959672	972650	807509	861585	870961	841429	874284	859712	865708	855876	863244	439551	398554	453179	446119	464600	459793	500805	483241	476227	1.28269e+06	1.26248e+06
325	Q0Q7J3	Probable enterochelin uptake periplasmi-binding protein	181169	181504	191531	181001	184585	202312	196084	213142	210927	348658	331076	337527	173411	300183	270433	292655	321361	284070	217141	207488	210292	283728	269384	266281	234117	235552	223970	133380	134473	120693	137658	137911	127022	120880	100525	73971.4	408559	390485	416831	373118	352378	351324	337498	332938	325579	239199	212263
326	A0A0H3PEV1	Exodeoxyribonuclease III	352613	347809	362173	384782	380621	391578	389097	368068	403312	204205	224248	289502	248651	247060	223004	245675	280521	254276	317840	321071	358668	296591	277418	303169	277948	285931	307249	297631	327214	315175	301836	332861	274446	352053	385156	348570	227089	224027	190131	214458	231949	246346	273944	260773	260985	270003	295447
327	A1W085	Aspartate carbamoyltransferase	581920	488507	569704	654064	644465	638875	644792	573566	606292	1.27462e+06	1.087e+06	1.4274e+06	1.20307e+06	1.17624e+06	1.17196e+06	1.06846e+06	1.08793e+06	1.16746e+06	489667	512391	505093	465995	481594	483322	497751	484024	502021	597800	659294	636063	601883	664212	652115	645395	663668	667324	1.34219e+06	1.21053e+06	1.38253e+06	1.50481e+06	1.53145e+06	1.63968e+06	1.23274e+06	908843	1.4009e+06	494291	497221
328	A1VZI8	Glutamate--tRNA ligase 1	85086.4	85888.3	75065.1	97346.2	74281.6	76528.8	105479	92872.4	107815	74387.7	18818.7	46227.3	72262.4	42413.7	57968.1	62093.9	46938.8	54767.6	99728.1	99059.3	70197.9	74627	71590.2	45634.5	122733	77975.1	51115.6	99323.7	85422.7	85915.8	87220.8	81812.3	54943.5	101562	97816.6	100030	48820.4	50897.9	43082.1	35815.1	31252	42645.2	47247.1	22191.5	40784	74932.4	58430.1
329	A0A0H3P9M3	Fumarylacetoacetate hydrolase family protein	229414	214934	212987	208013	209844	252897	184282	197426	211997	142082	230515	146772	206676	190456	146038	211074	137979	149195	260742	215857	245589	267204	228066	225345	252562	240946	241101	473080	314531	384984	320641	305793	322393	269927	344387	329993	125973	116146	131840	157200	209043	194877	187095	157448	444535	242110	356026
330	A0A0H3PD61	Uncharacterized protein	275931	286033	344960	341690	350326	401618	335790	331697	346159	507679	575283	578864	635030	544207	593575	537230	525528	528536	283678	306030	310169	326975	323484	326786	280446	310095	334071	251019	269693	249227	299681	313374	286848	301944	310175	280606	659803	581351	693501	561289	584653	606519	596524	570756	609897	313569	289638
331	Q0Q7I7	Aminodeoxyfutalosine synthase	287626	271377	276108	229325	221342	221778	232900	251400	203809	167863	167053	154019	151521	149540	142437	133950	170338	118031	295413	286077	284864	275814	277362	302424	256031	324004	300816	257374	256429	268340	255681	272476	278832	248264	241477	246029	179794	213565	196413	180165	167543	202674	190662	154459	173888	259462	276264
332	A0A0H3PB21	Iron-sulfur cluster carrier protein	452220	573921	591309	197305	173620	257314	318951	331723	382509	504927	499119	439139	361884	339415	346421	391731	363718	380997	360230	360714	356136	382142	371670	348492	413304	380083	370050	417920	362803	366288	356623	350342	335841	214137	226685	227631	357767	449256	424712	304323	412110	347061	351659	358056	291252	359564	385914
333	A1W0Z5	L-seryl-tRNA(Sec) selenium transferase	74228.7	103143	71962.7	76572.5	87872.8	77060.7	105373	122343	84630.4	87000	74182.5	75313	77255.2	77287	56811.1	58743.7	99163.8	101692	67275.2	48320.3	24758.7	82694.7	68662.9	56622	94491.6	73857	69745.9	127925	108896	57816	111164	75736	67142	96834.3	69991.3	87517.8	92737.3	89276.4	54051.5	100169	93667.7	55037	56778.7	83680.2	78065.5	49627.7	47890.4
334	A1W1S5	Protein RecA	127813	126025	107374	96471.9	88698.2	114636	117738	141935	77893.6	151402	125525	120372	103154	114452	90766.9	131474	117620	104287	146434	106676	118226	157307	158105	135618	159636	169832	166102	110709	101988	103415	106431	93172.4	79299.8	79584.9	78484.6	60927.3	178124	171182	134905	165438	134623	122268	141262	118889	124860	113024	125347
335	A0A0H3PAG6	Triosephosphate isomerase	24417	53490.5	19491.5	45977.8	47360.1	37848.7	43803.4	30654.5	42595.2	17821.7	11264.4	22915.3	58625.9	19081.6	18037.9	20362.2	29648.9	14879.1	37130.9	35890.7	26907.1	61878.4	63034.7	25366.6	55696	56194.3	26108.8	51735.8	36842.6	42215.6	66467.3	74691.7	39047.7	57312.1	47812.6	41340.6	23490.7	26427.1	20596.3	19906.3	39618.4	22244	38020.5	11548.1	17772.2	45861.8	47634.3
336	A0A0H3PDD3	Molybdenum cofactor biosynthesis protein	1.32207e+06	1.22893e+06	1.19135e+06	1.50552e+06	1.44252e+06	1.36194e+06	1.39443e+06	1.20303e+06	1.20822e+06	874630	844216	822374	845490	914096	828856	1.01388e+06	881532	856650	1.31962e+06	1.28962e+06	1.25623e+06	1.26711e+06	1.28229e+06	1.20447e+06	1.30119e+06	1.2783e+06	1.27295e+06	1.16739e+06	1.31412e+06	1.1611e+06	1.23505e+06	1.3014e+06	1.16739e+06	1.39294e+06	1.32065e+06	1.41576e+06	629331	614968	661681	761029	688022	777277	785822	771026	844277	1.2784e+06	1.15629e+06
337	A1VZJ6	Glutamate-1-semialdehyde 2,1-aminomutase	1.04449e+06	1.00355e+06	981367	1.16125e+06	1.14045e+06	1.11315e+06	1.17415e+06	1.07888e+06	1.19332e+06	1.27055e+06	1.33985e+06	1.34856e+06	1.04781e+06	1.02996e+06	1.05247e+06	1.03729e+06	1.06551e+06	1.11449e+06	576897	619636	623869	687339	685563	731626	714393	713246	739186	990531	933304	1.01533e+06	862387	912629	904152	810507	810383	842825	1.50565e+06	1.46331e+06	1.58919e+06	1.02898e+06	1.05146e+06	1.07694e+06	1.04825e+06	1.10463e+06	1.10709e+06	1.08579e+06	1.04971e+06
338	A0A0H3PB55	Uncharacterized protein	553427	624422	594509	508684	545222	595403	415473	384153	449450	226336	262981	226071	185067	190495	166146	237203	238000	201536	665747	643035	571331	629577	565636	494512	758666	490415	488130	629657	557587	608146	536060	525283	542714	559853	645523	491037	173133	160690	138152	219508	202944	145260	147927	185597	157446	618335	575151
339	A0A0H3P9M8	Chromosome partitioning protein, ParB family	81053.7	127813	134449	81126.5	87683.8	90708.7	132074	66547.2	114204	122996	128963	179005	115320	98475.9	98550.5	167769	136559	113181	79077.4	105196	134145	140123	131191	123609	137840	114912	84185.3	106435	114022	119806	94681.2	128087	116861	67460.1	77183.4	77117.9	182604	163087	165660	132429	125027	119555	120238	103837	96167.3	122335	128898
340	A1VYQ4	Porphobilinogen deaminase	376417	484202	506444	265918	281335	313442	260009	291107	200282	158006	166743	172682	149090	119551	147455	320438	306625	332942	297602	332563	328125	243847	343497	198055	362338	299216	306662	361432	339421	331848	367781	217413	281401	300235	185827	286781	311342	85326.1	338341	109010	146276	107516	292989	113254	93452.4	315395	312444
341	A0A0H3P999	Uncharacterized protein	314624	333607	351025	327072	311183	366262	329333	336216	342047	294294	339157	304012	261574	296300	281200	258851	237306	245008	338177	370028	326040	327695	351901	332377	327309	328597	301260	378681	386589	370787	353500	398559	347240	357451	362286	330021	222888	217858	240217	222649	228375	215277	232659	231808	204543	291169	361456
342	A0A0H3PBE4	Chemotaxis protein CheV	933261	1.02797e+06	1.05524e+06	742185	792958	951026	852824	917151	903483	940211	930257	887907	744720	664520	648609	727533	741850	783146	853056	900697	953592	1.04561e+06	1.01806e+06	904896	943655	405557	866855	956447	895208	873144	951800	857357	818409	823847	833386	828190	814111	821364	849111	725737	788799	780392	742125	765640	752958	1.10281e+06	1.07126e+06
343	A0A0H3PB69	MmgE/PrpD family protein	62158.6	78022	77534	75714.3	86290.1	70368.4	61872.2	75064.2	75581.3	44989.2	38293	39505.4	63543.6	80612.7	57109	54871.3	49938.4	36099.2	66059.7	81862.6	72567.8	102080	78338.3	69644.8	85216.3	73195.2	57620.5	85671.3	59576.1	66297.3	78988.2	70092	71984.7	80163	85215.3	80387.5	30481	41447.8	33924.8	50666.8	40699.5	37506.1	66485.4	65728	64933.3	82014.6	59697.8
344	A1W1X2	2-isopropylmalate synthase	83454.1	76945	85610.1	53799.4	48493.4	47585.4	74072.1	57231.3	44717.8	43905.1	44663.5	52881.1	32159.4	40019.5	34611.4	38787.4	41301.4	29624.1	54329.6	59113.8	58967.7	70043.6	87517	57529.1	67545.1	67031.1	59367.7	52705.2	48922.8	40120.8	49187.6	55644	61878.8	36476.6	35734	50359.4	46984.1	35822.1	21820.6	37958.3	46843.7	50111.3	32501.8	40543.2	22778.9	56575.9	56449.5
345	A0A0H3PAF2	Protein translocase subunit SecD	137977	148992	157317	140697	142897	132394	159474	171988	172221	457173	459470	448788	344722	403687	377026	403608	411579	421839	135854	159557	141225	180925	178794	173974	168205	169474	174298	126910	124008	132428	117642	107662	133600	119235	132537	115339	427853	461677	472018	332098	385885	349355	338649	350400	337609	173185	172390
346	A0A0H3PBM5	Uncharacterized protein	87216.2	100328	94270.8	76502.5	58883.5	103520	88269.4	81892.5	93585.5	78021.3	58541.7	66686.6	64013.4	8997.34	60173.1	53967	43870.6	50059.2	82119.7	71843.2	78686.5	82367.2	84267.8	73139.8	96059.9	100315	95288.4	127173	109003	104178	104248	98980.6	96901.3	111415	120508	105060	49916.2	22785.3	49073.3	55961	71840.4	60000.8	20357.6	61363	57210.9	85204.8	83937.6
347	A0A0H3PDC4	DNA-directed DNA polymerase	52218	84025.3	66118.9	36195.9	41751.6	34456.9	41008	32668	41865.7	49898.8	45714.3	49984.1	343417	46674.6	35577.3	46672.2	62106.6	61107.1	31461.1	51283.1	80479.4	57544.4	43494.8	105154	35078.1	40220.7	60630.5	49037.7	82427	94124.9	51028.8	85203.9	67732	35340.2	48378.4	46153.5	98493.4	63904.3	98885.5	202979	49744.7	37047.4	46380.2	35635.7	50645.9	104063	78461.1
348	A0A0H3PAA5	Lipoprotein, putative	54574.4	57083.4	39990.7	52419.4	39119.2	54610.7	53339	33486.8	49709.9	136303	111791	42593.6	111205	94951.6	101011	117715	115237	116640	34265.1	48944.8	49734.1	41216	44692	41723.5	43656.1	41484.9	41416.6	45610.5	33917.5	38789.4	32015.7	38835.8	33993.7	47388.2	39311.2	49840	118779	126603	110158	86417.6	97271.8	112451	91519.2	89950.4	101247	52246.3	43474.8
349	A0A0H3PJL7	GTP-binding protein	88229.9	108895	129708	57575	43743.1	96803.6	63921.5	74659.5	86073.2	78697.1	68237.5	58325.5	89498	53746.4	46099.6	41780	47840.9	113619	79256.2	100240	87588.5	79915	102057	72818	101820	109023	114698	74525.2	80416.6	72833	76595.1	92780.8	82535.1	79441.6	46169.7	51832	105477	101697	120014	50292.9	72418.2	87795.9	78776.3	66744.9	52749.9	91206.6	91996.6
350	Q8GJC6	Uncharacterized protein	380827	348130	368786	195706	215743	201687	244467	262787	258620	262783	243620	290902	198315	189030	189833	238235	268152	268958	269347	260907	251120	239145	254151	254968	256310	295369	291402	217186	254909	249793	230795	250274	230550	216369	207422	228765	320141	304907	324081	196608	247269	302864	212750	281035	286641	294306	277553
351	A0A0H3PCH6	Ribosomal protein L3	2.13841e+06	2.5905e+06	2.75985e+06	2.44707e+06	2.30307e+06	2.56659e+06	2.7862e+06	3.2021e+06	3.10601e+06	7.13844e+06	6.95509e+06	6.50441e+06	7.80492e+06	7.25199e+06	7.78995e+06	7.14063e+06	7.06301e+06	6.85537e+06	2.41703e+06	2.3826e+06	2.43529e+06	2.52542e+06	2.35367e+06	2.50472e+06	2.47086e+06	2.26329e+06	2.27093e+06	2.82405e+06	2.68058e+06	2.82633e+06	2.77471e+06	2.69989e+06	2.73206e+06	2.66433e+06	2.71522e+06	2.76582e+06	5.69263e+06	6.45037e+06	6.01579e+06	5.88155e+06	6.04565e+06	6.14453e+06	6.37091e+06	6.70787e+06	6.38678e+06	2.32544e+06	2.45906e+06
352	A0A0H3ADZ7	DNA-binding protein HU	1.28691e+06	2.23571e+06	2.44337e+06	2.40543e+06	2.96108e+06	4.59684e+06	2.62504e+06	5.69361e+06	4.07388e+06	5.06633e+06	2.96102e+06	2.41184e+06	3.28742e+06	2.16075e+06	1.59742e+06	2.64979e+06	2.37169e+06	2.32267e+06	2.39489e+06	2.2975e+06	2.33515e+06	3.62572e+06	3.43023e+06	2.57907e+06	3.14664e+06	2.73019e+06	2.30755e+06	3.84771e+06	3.00923e+06	3.01916e+06	2.42093e+06	2.16763e+06	2.09315e+06	1.81107e+06	1.85888e+06	1.85017e+06	2.97827e+06	3.91939e+06	3.60931e+06	4.5277e+06	4.47233e+06	3.49822e+06	4.26473e+06	3.03667e+06	2.25617e+06	4.07968e+06	4.14441e+06
353	A0A0H3PB04	Malonyl CoA-acyl carrier protein transacylase	727406	687270	674700	874295	840902	791725	813500	748799	715921	548834	614587	587622	623733	640716	662192	638419	579845	636462	651247	606757	673564	579606	644650	634300	608882	687297	628494	646975	718246	708759	664642	726060	677983	725301	734661	786571	433480	428182	488348	498329	539551	571892	520341	555421	646232	698166	644765
354	A1VYG9	Phosphomethylpyrimidine synthase	250737	252883	245276	228349	218606	207889	237108	203373	225526	159346	157072	149041	163464	109285	172305	70205.9	143561	116283	240815	246747	230262	219894	245496	212056	257916	210833	236399	249365	250036	244415	241732	241005	235750	232080	241560	254944	85103.6	43996	117695	107077	104549	81909.7	105075	107182	57137	254775	257778
355	A0A0H3PI37	NADH-quinone oxidoreductase	67104	101609	67695.1	62332.4	134066	69768.7	83033.8	143622	101641	248103	304443	256596	159011	203667	217233	215420	237562	200400	106235	88610.7	131525	126264	104723	100498	81164.8	122674	135999	92453.9	114608	104611	124084	56786.5	91672.1	125984	106125	98308.1	358756	325835	274781	241509	192905	203970	197465	220353	169850	108056	152979
356	A0A0H3PBW5	Glutathionylspermidine synthase family protein	289137	259147	279782	198799	204978	215580	227164	230484	221847	132303	157801	168060	129130	144951	114072	152219	163683	175520	213913	213623	226164	240330	244164	237784	233752	236751	255580	275231	292817	306906	283392	286655	296631	287618	278474	291007	153485	154587	144476	149831	131161	153603	182509	176226	162224	214383	195902
357	A0A0H3PH47	Uncharacterized protein	119458	114235	107978	129421	119562	139697	173779	197542	169349	821540	784306	682676	913526	683996	636703	784717	705754	701606	146766	179639	166131	342750	318860	256128	309861	242536	217827	204743	172004	182921	218341	192411	186147	216329	209981	223941	616811	615386	599502	600969	690475	603159	664731	582669	556259	253514	261318
358	A0A0H3PAA8	DegT/DnrJ/EryC1/StrS aminotransferase family	228513	324224	320992	281796	291760	373104	283734	324748	356005	148666	135755	88153.1	110867	102023	92843.7	99476.7	105484	113963	230767	253856	269352	276763	274174	270752	319353	256664	234670	335897	282761	323232	340949	275229	276789	289678	315309	309219	125110	150056	144440	120105	218426	189201	165769	136645	122020	337553	340006
359	A1VYR0	Elongation factor P	923640	1.11189e+06	1.08202e+06	1.21615e+06	1.24714e+06	1.36634e+06	1.07211e+06	1.26853e+06	1.16809e+06	1.0053e+06	1.34627e+06	727562	1.29618e+06	1.29843e+06	754595	1.09019e+06	1.33923e+06	1.31779e+06	1.03133e+06	1.03859e+06	1.01929e+06	1.28259e+06	1.22675e+06	1.04338e+06	1.2899e+06	1.05021e+06	1.01618e+06	1.32565e+06	1.0885e+06	1.17143e+06	1.35331e+06	1.12099e+06	1.16021e+06	1.17575e+06	1.21649e+06	1.18623e+06	591287	678452	658844	782104	942107	1.01736e+06	773967	711355	691623	1.02425e+06	1.14704e+06
360	A0A0H3P979	Hydrolase, carbon-nitrogen family	241341	234698	232370	282651	296031	278226	281477	274373	255673	244621	221137	257971	238462	292982	284720	242119	254585	243692	243805	249777	251163	197271	196060	253594	179399	244154	235661	208691	234705	230728	203441	233288	210684	246628	274945	237624	192851	225029	226788	214448	193969	225100	260455	238887	195944	221275	220235
361	A0A0H3PI11	Uncharacterized protein	39546.8	37108.6	37201.4	28833.1	33779.6	36828.7	43171.9	26991.6	25083.7	101324	155224	127393	123458	68135.4	107086	71689.6	33780.7	114691	24259.5	33118.1	36004.3	7383.22	62250.4	9042.08	43519.3	32528.7	46685.8	42156.4	13457.8	38295.4	37866	37574.8	31295.3	37013	41446.7	40383.8	116088	125532	121084	95398.5	80841.1	85526.9	75800.9	96727.7	89707.4	57767	47476.9
362	A0A0H3PA44	Lipoprotein, putative	142172	158296	163296	160070	143184	144918	150034	157986	183903	144495	187609	187110	232294	194501	102975	209758	189558	194948	176436	168250	182682	217168	243775	202868	172699	217934	203625	141293	131491	122725	122912	129129	115635	134273	126883	130295	224767	251605	259772	204848	211440	207643	245619	203142	209996	193366	185215
363	A0A0H3PAS6	Lipoprotein, NLPA family	287417	291162	463320	310759	582301	579637	269612	388380	374093	446493	385780	369317	416149	467701	431906	460806	418203	389522	486568	484415	524409	478675	459823	458556	493762	514610	536309	381728	447748	534460	507861	542538	558455	631251	625691	664869	402641	365197	344197	502651	462934	485094	485627	394771	394432	592638	591832
364	Q0Q7K6	Putative type I restriction-modification system HsdM subunit	138406	195841	107940	96343	79694.7	171382	104653	128967	84980.5	131908	122372	108541	96188.4	143647	103673	103672	113981	151408	153820	169748	141501	151867	139914	120270	160968	172473	113893	126341	151279	118278	197864	238879	142959	179696	173648	120027	86665.3	103889	151445	120692	151947	115802	60358.4	48474.4	80854.6	183875	163687
365	A0A0H3PAB4	Uncharacterized protein	180274	192404	174428	238425	201916	189829	210691	240733	195761	153020	143350	95398.3	130955	106030	141245	98227.1	125232	117003	167440	162908	167925	211464	162186	168410	191615	188291	188433	221368	174138	185388	154615	125428	180146	191034	168271	184998	77032.8	109404	113357	158509	127470	148404	132854	110700	115280	192217	191687
366	A0A0H3PAU4	Molybdopterin biosynthesis MoeA protein, putative	192830	213769	244291	241408	270078	322788	237923	213522	255685	157606	135315	96313.4	141602	127031	90389.5	115867	128396	112090	231416	223234	199276	233921	256053	242134	245666	203218	191015	244781	191972	233464	235557	234866	188155	269107	242327	254509	123498	137196	116328	106839	120676	113595	171148	165526	165216	253687	245499
367	A0A0H3P9U4	Hippurate hydrolase	194202	175467	164086	168867	151621	139774	173645	140221	138964	62993.7	54958.9	66122.3	39269	62605	75306.4	56304.3	74815.6	68262.4	140020	131261	150226	156009	124772	123850	156065	153179	143243	120301	179761	174266	161342	179268	175823	169062	190194	161244	76222.3	62959.2	75168.8	62520.5	54305.3	52552.1	46507.9	75803.1	67777	135518	132789
368	A0A0H3PAD1	TenA/Thi-4 family protein	83996.4	102642	87733.8	67929.9	64539.1	70521.1	67110.1	70321.3	80216.7	20979.3	34600.4	31196.3	30393.1	19235.2	15549.2	46165.4	25459.9	24038.1	93073.6	67546.3	83132.6	89689.6	77335.2	76864.7	81033.3	74772.5	68061.4	91845.2	76994.2	69261.1	86252.1	75419.9	86593.1	74221.1	82883.6	57914.7	34084.5	20977.7	14688.2	40443.9	37893.9	26861.9	34784.3	37824.5	17211.9	52217.4	66900.7
369	A0A0H3PAL0	Fibronectin-binding protein	718198	610170	496075	719516	598079	388741	816053	687633	701738	2.72068e+06	2.55849e+06	2.5206e+06	2.07427e+06	2.50625e+06	2.44869e+06	2.68443e+06	2.61248e+06	2.52614e+06	739106	724652	705869	789066	696007	853292	724966	743716	837600	595199	609547	631280	544361	550557	621705	588651	544371	610616	2.7843e+06	2.64964e+06	2.45892e+06	2.228e+06	1.72576e+06	2.11244e+06	2.03364e+06	1.97503e+06	2.17497e+06	749593	761316
370	A1VZY2	Ornithine carbamoyltransferase	50728.9	31364.9	32842.1	49197.4	55613.2	75124.6	46678.1	45227.9	41360.6	21306.5	34697.1	23995.7	6864.95	28083.2	23187.1	23023.5	28404.4	17075.5	33550.5	52575.1	35277	39506.5	42739.9	36778.3	52188.3	37141.7	41822.6	9591.13	54357.3	35186.3	43272.8	36822.5	32959.9	33829.8	53906.5	33294.4	26718.3	11056.7	9175.52	24157.7	7801.18	21611.8	28207.6	27022.8	28842.3	6168.09	34050.4
371	A0A0H3P9Y9	L-lactate dehydrogenase	235778	255181	259645	253647	276624	294071	245268	257932	262969	113713	132445	108568	131181	142621	120828	130162	95193.7	120723	229113	219800	219428	204251	216727	219936	228742	207142	219501	287577	292390	305921	298175	295032	298172	327982	330848	337717	135381	149100	134996	151713	154052	151565	144566	143278	156113	199855	202135
372	A0A0H3PAZ2	Peptidyl-prolyl cis-trans isomerase	521411	465344	458906	599022	527965	464580	529536	460493	464832	328586	364410	374590	377235	391221	385855	392260	355332	351553	380500	344323	366640	390386	399333	367336	458980	408247	364895	488143	535504	499566	543707	508684	510238	581247	546647	517368	275012	295131	279381	321794	317758	313386	300687	344220	330071	381427	368542
373	A1VXZ8	Acyl-[acyl-carrier-protein]--UDP-N-acetylglucosamine O-acyltransferase	152931	132193	149763	190341	147417	123735	182677	147519	165969	132695	94772.1	107730	101076	118714	111268	122277	114492	116897	141541	141793	139547	144312	109579	147019	123261	135078	111302	128265	126658	141033	108508	114623	123317	141025	139980	125170	128305	132479	138524	122898	87800.1	106973	134570	104224	155128	134833	128315
374	A0A0H3PHE7	Phospho-2-dehydro-3-deoxyheptonate aldolase	115358	182896	177916	113277	142520	228481	112232	160672	187898	62232.8	56543.7	28637.6	62631.7	36280.4	36727.8	68882.3	45916.2	53016.6	114672	102545	102957	129648	131228	72660.4	145606	103951	74261.1	145121	195255	194157	178336	205679	157066	183300	183820	168170	37561.9	56294.5	63579.4	56625.8	60853.4	51998.8	59557.2	48187.5	43333.7	107656	79754
375	A0A0H3PEF7	Methyl-accepting chemotaxis protein	84843.6	76909.8	78299.7	110742	86226.2	89623.7	102135	73855.5	77326.5	477002	477944	545945	361229	490361	396207	472113	486204	419466	89033.1	96490.8	82656.1	110436	112360	131546	122157	134968	84213	65812	81486.6	84814	77153.7	71775.3	92487.4	117469	98014.4	84584.3	502693	511764	544319	379593	340539	356415	353240	406627	389841	134836	120384
376	A0A0H3PCX2	Uncharacterized protein	138168	161646	114635	120489	118144	88696.2	122675	113303	143111	346071	366892	309844	249335	282757	162206	274858	193543	181822	151053	119922	133347	188236	131717	117912	160525	151570	157753	139166	133504	136749	129016	121330	129226	80869.6	149280	148281	326511	338279	337819	177098	238028	248467	246264	231589	218528	146868	146911
377	A1VYA3	6,7-dimethyl-8-ribityllumazine synthase	549685	537063	583246	451074	495938	394968	507871	527298	445165	264976	322386	359648	250504	267407	284113	259494	248476	218440	496974	494140	316124	474120	325564	362033	520901	529717	331375	601874	610501	557757	625382	657827	667931	526896	547083	485811	282379	295544	302182	375460	316369	290280	286496	295864	273252	410109	377472
378	A0A0H3PAB7	Putative sugar transferase	247411	262310	163842	306382	281654	246568	290370	285239	276247	627659	628098	604780	484695	401814	459273	530860	522483	482099	257367	272320	279223	361254	347313	335155	335557	311371	332124	272512	193999	214363	229775	207484	247825	202340	182530	257194	705507	741075	708406	485530	426452	452101	471226	439086	417298	381255	399051
379	A0A0H3PEZ1	Succinate dehydrogenase iron-sulfur subunit	547505	546873	464203	616819	438857	347558	636115	475740	469932	336893	317126	176785	324338	233048	189178	332314	275887	224864	462280	333767	363104	639608	486089	460107	598358	318650	460636	542442	467821	435059	464291	439704	409636	480132	370556	410049	653468	464889	429587	375551	380678	334520	263982	312872	348733	475500	532538
380	A0A0H3PAI7	Uncharacterized protein	353020	403500	396160	390424	356969	386357	363404	324861	352536	326793	326230	279823	395883	308098	330593	279288	292268	359013	435703	419711	411773	525218	476365	410683	538406	451946	436267	515507	440880	470325	512665	447352	415699	472370	465661	492299	256511	243970	226321	308370	362713	254895	283259	292124	259679	516367	525733
381	Q29VV4	Putative nucleotide-sugar epimerase-dehydratase	288240	245488	289644	296330	291274	302877	260443	257623	245711	234133	195322	178461	168803	203379	176619	181317	217737	189427	286936	265023	264913	288077	268399	282503	300704	266423	263945	298121	296643	269570	277011	274405	291585	304632	302094	295368	219450	196623	184371	189599	198716	161357	216088	164397	156510	269596	240866
382	A0A0H3PCR9	Conserved domain protein	208387	228839	280199	166135	153415	223115	172065	194432	199017	259695	265604	221309	194154	225732	210406	229465	230332	203322	200877	207720	203041	204813	227644	238805	206844	216161	162602	295088	249387	272207	298960	269842	251664	287026	263928	294312	169275	201459	212440	215547	221266	204415	216459	179580	197031	213528	238432
383	A1W035	Thiazole synthase	589066	526985	580290	427406	420297	368334	478895	420705	456494	204530	224637	255429	232582	262300	239332	244533	213995	183647	479237	480915	461871	398365	399927	439839	406124	463945	480082	493258	537550	574738	484594	559330	534365	508336	496474	491600	221964	261936	225271	203009	222482	234019	165650	242835	267494	447013	480247
384	A0A0H3PJ93	Diaminopimelate decarboxylase	360542	410613	356508	366311	367496	374784	338721	308980	338547	168397	240815	221603	215224	240920	206912	198629	251243	308133	332741	354733	339487	349370	332588	390457	361701	372775	358071	402479	410370	416785	398126	434228	442416	470488	454396	444307	214093	172528	239865	227009	179152	298072	222978	261511	258193	335596	309119
385	Q2M5R1	Motility accessory factor	52369.8	61213.5	25853.1	13542	20177.4	37123.7	40700.4	38866.3	44337.4	29962.8	21314.5	64946.3	21252.3	27790.3	24221.6	37840.6	46000.2	16491.4	33533.6	43083	7127.39	47961.7	30086.1	35469.4	49476.1	81591.4	21372.1	33873.5	38320.4	25039.5	35865.4	22924.3	31643.4	19302.8	16450.7	25033.1	25337.4	28758.1	17483.3	20128	40274	23240.1	15554.5	20761.6	17280.9	10741.9	32973.1
386	A1VYJ3	50S ribosomal protein L7/L12	1.58256e+06	2.34021e+06	2.26716e+06	1.50149e+06	1.50758e+06	2.25317e+06	1.78768e+06	1.69915e+06	2.26464e+06	2.26412e+06	2.68086e+06	2.54562e+06	3.08431e+06	3.16082e+06	2.94633e+06	3.00639e+06	3.18029e+06	3.24988e+06	1.84343e+06	1.94453e+06	1.8461e+06	2.04292e+06	2.24267e+06	2.08639e+06	1.83819e+06	1.86796e+06	1.83835e+06	1.90725e+06	2.01777e+06	1.90527e+06	2.14551e+06	2.12456e+06	2.10137e+06	2.0622e+06	2.12983e+06	1.93541e+06	2.20055e+06	2.65697e+06	2.67157e+06	3.02593e+06	3.28941e+06	3.26782e+06	3.3072e+06	3.84974e+06	2.95393e+06	1.926e+06	1.92891e+06
387	A0A0H3PB10	Nicotinate phosphoribosyltransferase	135218	166562	225566	208527	74321.3	94566.8	182126	128989	107231	92830.1	78410.1	76166.8	125754	70247.4	83332.1	103070	85881.2	86072	125671	112596	98804.7	97258.1	191442	57028.9	100743	92202.5	63726.1	295599	175667	136716	172560	235190	96408.3	136783	120787	122641	54008.9	117251	84123.4	106599	99151	75040.6	122075	71457.7	128227	62215.4	89105.8
388	A1VZG5	Bifunctional protein GlmU	310632	333810	313340	234496	229615	265245	272156	283142	297345	355584	368258	383693	288208	290359	300216	406967	346753	471736	268285	307658	332902	303666	261396	276057	278931	274043	248655	223360	238777	250657	218643	198404	210558	136221	136694	128802	418714	439822	411164	253118	309791	272959	281377	343667	285210	305320	300383
389	A0A0H3PBE5	Lipoprotein, putative	245893	255014	212346	245162	256398	257565	257475	229627	234419	172966	202095	177612	168047	165479	228287	209796	144765	201954	274284	289208	275212	288884	286894	298979	288702	308453	321613	233074	262212	248759	224521	239975	230048	253539	260710	269026	172295	143673	144231	179013	135635	174233	178768	194182	151010	289245	233716
390	A0A0H3PAK5	RNA polymerase sigma factor RpoD	103183	90691	93667	95201	789656	43688.9	102399	80568.3	73525.8	101723	94407	87846.3	65304.7	60729	70790	62226.2	82503.4	70907.7	70286.2	82172.3	78743.2	81571	71286	73819.8	85433.9	71444.5	87009.4	46482.1	61966.3	51171.4	45896.6	56541.5	48762.1	38179	730732	647502	101429	102890	85155.6	83288.7	61323.2	67492.1	72974.7	82859.4	76568	52936.1	53777.1
391	A0A0H3PC48	Phosphoribosylformylglycinamidine synthase subunit PurQ	112629	113622	117674	97773.4	90060.3	115110	115593	106886	132295	97139.3	98641.5	82035.2	73471.8	56491.2	41367	63817.7	101387	57237.2	136479	134084	144107	143199	121840	132389	155422	136654	105503	125225	120486	105116	108963	115194	102404	108680	94901.4	93486.1	97838.5	112999	105575	79441.6	81828.4	106709	84442	62280.9	93869.4	93683.9	143251
392	A1VXV5	Orotate phosphoribosyltransferase	154508	183935	191876	152780	176952	352770	144647	216299	218318	62177.2	99997.8	61858.5	54133.1	42041.8	47894.6	111783	83779.6	24799.6	207036	195680	161371	258809	287316	225574	245148	198439	180708	232911	197304	181987	304744	290073	279279	259611	243890	214353	63963.9	29548.6	96543.5	129383	113267	71088.5	133954	68044.9	58350.5	245850	228090
393	A0A0H3PAE3	Quinone-reactive Ni/Fe-hydrogenase, small subunit	261413	227210	192781	284145	240410	159993	252215	221798	209266	872685	731252	905004	756426	879509	856651	718621	672678	759358	181275	271746	299061	184153	300647	328177	299252	257784	326365	265754	248989	283658	231476	255172	294669	254830	257761	276609	1.42942e+06	1.33965e+06	1.3334e+06	1.30228e+06	1.1271e+06	1.33906e+06	1.03801e+06	967422	1.28116e+06	337188	303565
394	A1VZ59	Glycine--tRNA ligase alpha subunit	451038	429808	391607	419110	379771	351288	411995	361439	371047	181809	191651	325511	176011	177529	194428	203682	180875	173407	393591	405060	424460	386746	357121	393848	366882	348684	402201	371277	386353	391954	352910	370438	362151	344629	342721	341501	192288	216759	227179	184571	190849	191379	177231	218520	261756	382891	368664
395	A0A0H3PA01	Uncharacterized protein	1.40267e+06	1.16357e+06	1.13643e+06	1.64944e+06	1.67265e+06	1.0276e+06	1.32569e+06	1.25264e+06	1.25436e+06	1.47406e+06	1.19751e+06	1.36248e+06	1.22692e+06	1.57206e+06	1.46136e+06	1.51146e+06	1.53177e+06	1.5336e+06	2.16531e+06	2.04585e+06	2.05668e+06	1.39782e+06	1.2229e+06	1.66242e+06	1.36425e+06	1.51344e+06	1.74891e+06	1.29869e+06	1.26976e+06	1.3484e+06	1.14978e+06	1.37424e+06	1.52146e+06	1.58207e+06	1.59077e+06	1.52732e+06	1.18455e+06	1.09723e+06	1.05296e+06	1.36675e+06	1.01622e+06	1.28114e+06	1.32295e+06	1.20669e+06	1.29695e+06	1.51819e+06	1.52634e+06
396	A1VY47	3-oxoacyl-[acyl-carrier-protein] synthase 3	78257.2	104754	88782.3	100230	107691	125256	84408.9	156601	128060	35836.6	40123.1	19978.2	43116.8	35741.2	32023.7	61589.3	45213.6	52635.4	93839.9	89481.3	72550.8	95282.7	84422.3	92816.7	112851	99018.8	90659.9	123332	108888	112250	118828	101680	94268.1	108948	100247	116318	42445.3	42499.9	30834.4	69848.3	69606.5	53938	64878.4	59865.4	33758.4	118271	111104
397	A1W1K9	Bifunctional enzyme IspD/IspF	221917	203284	219950	63853.2	90930.5	106350	138480	114331	93468.2	108288	79295	114629	91521.8	60637.2	86667.5	89610.4	114948	87582.1	159888	162750	127706	115190	151981	157967	94196.8	197629	156370	162374	178352	188203	184249	165921	153091	140838	151512	157401	80869.2	71452.3	92347.9	68063.8	79638.8	103869	31943.3	88300.2	95728.2	146837	144398
398	A1VZ69	50S ribosomal protein L19	448633	377885	399123	230785	289613	313376	474814	452856	420349	452375	428506	492521	377396	491627	503621	454419	465585	450564	356420	423953	324411	301444	321886	372319	321149	370628	354419	292829	371016	409933	275975	379568	371926	304411	317096	249471	525773	483488	501521	519010	428936	421701	441881	448807	472065	317690	310675
399	A0A0H3PE72	DNA-binding response regulator, putative	126469	94858	60680.2	79745.5	81576.1	43685.9	91603.6	109730	91251.4	74420.8	76164.2	59349.6	61434.3	68514.4	56864	75768.4	53008.6	69302.9	91907.6	74431	98801.7	101380	97851.6	81345.4	109526	91627.2	90516.6	65621.3	59377.8	66951.6	66803.8	48389	54350.2	40357.7	28394.1	11466.4	83750.8	90107.5	78961	66098.7	63980	70318.7	59890.1	65413.6	77902.6	86882.6	100242
400	A0A0H3P9B6	Thiamine biosynthesis protein ThiF	15979.1	15854.2	9015.91	4182.94	8126.7	16533.5	13988.4	8616.82	26315.8	29711.1	22196	24658.3	44444	17661.8	11598.4	20530.5	20102.2	46398.8	54108.6	8778.65	10615.6	32269.4	46628.3	10390	45620.6	52434.8	49001.4	32450.2	15442.4	16151.9	18418.9	8608.18	35204.8	12473.9	11342.9	63665.6	31589.5	26321.9	8307.56	15925.7	31978.9	18431.6	24222.5	5349.77	22664.9	26418.5	21240.5
401	A1VZ23	50S ribosomal protein L9	315766	276159	298691	293964	267094	192654	297575	270121	275772	135629	125184	151761	104800	136753	128829	126299	117708	117686	262178	254892	274067	216521	199428	241009	209033	252579	254950	203713	235806	232085	182563	201327	225463	151978	155590	153335	201989	173369	196391	176588	120287	159476	157209	178784	171348	240580	235255
402	A1VYF9	Acyl carrier protein	734286	1.26788e+06	1.30672e+06	734760	837357	1.38862e+06	795332	1.33849e+06	1.28336e+06	425287	336241	314780	510707	361169	324152	323672	449893	396506	1.21023e+06	1.14446e+06	1.04655e+06	1.5356e+06	1.41662e+06	1.2199e+06	1.41495e+06	1.2181e+06	1.13178e+06	1.44344e+06	1.25284e+06	1.29862e+06	1.46552e+06	1.24993e+06	1.22784e+06	1.30434e+06	1.35203e+06	1.16408e+06	305406	333087	388933	683623	891548	574242	593529	515676	334489	1.31067e+06	1.36467e+06
403	A0A0H3PBL4	Hydrogenase expression/formation protein HypE	58838.2	77176.9	88076.8	63490.7	67279.6	94329.4	159302	99360.9	82322.5	32809.8	50816.6	29436.6	29911.7	30533.9	24168	39119	31682.6	22161.9	51312.6	46747.1	35388.6	102269	73610.5	38243.7	84320.6	75605.4	73156.5	101443	96460.1	84079.5	127087	105860	101229	101567	107330	103152	22183.9	49138.2	29737.2	63817.2	65474.1	19212.9	26693.2	34219.4	18884.7	58546.5	67411.6
404	A1VYJ2	50S ribosomal protein L10	3.08835e+06	2.63768e+06	2.80862e+06	2.48014e+06	2.57046e+06	2.1898e+06	2.99775e+06	2.7651e+06	2.77046e+06	3.0348e+06	2.98815e+06	3.35417e+06	2.40715e+06	2.58932e+06	2.60514e+06	2.3198e+06	2.32708e+06	2.17799e+06	2.08145e+06	2.1532e+06	2.02261e+06	1.73938e+06	1.80108e+06	2.03255e+06	1.82455e+06	2.14593e+06	2.13983e+06	2.18135e+06	2.53018e+06	2.43119e+06	2.04527e+06	2.28795e+06	2.4298e+06	2.00685e+06	2.0653e+06	1.86229e+06	4.86583e+06	4.54737e+06	4.51621e+06	4.10328e+06	3.84282e+06	3.90576e+06	3.49365e+06	3.6418e+06	3.98303e+06	1.78591e+06	1.79661e+06
405	A0A0H3PGS5	3-isopropylmalate dehydrogenase	194705	188676	123065	122662	107168	83551.9	103182	148186	141493	47268.7	61834.9	21310.1	46459.3	24844.9	73664.8	30034	60842.5	41893.4	129861	106248	27761.7	93425.3	115089	119508	54265.5	110334	137605	115160	70543.8	28523.5	108403	72162.5	113095	90270.2	101617	95245	62021.1	96165.3	11895.7	36720.9	54833.4	52209.6	47450.5	42062.4	71828.9	74168.6	29789.5
406	A0A0H3PCA0	Cpp12	229407	236893	233976	155631	142072	174005	153988	125789	148730	203103	252010	184671	243405	213244	189007	167823	175201	236397	246751	230362	239296	249259	201119	235542	255352	216356	171770	235398	242723	186729	239391	231701	185040	225106	204193	226761	225792	230002	185178	142349	162865	217672	119050	217531	190329	238452	222374
407	A1W1V0	50S ribosomal protein L14	1.00998e+06	1.00211e+06	1.07981e+06	908748	888128	961911	972989	920468	1.01258e+06	1.21602e+06	1.36842e+06	1.37213e+06	1.66826e+06	1.58886e+06	1.55932e+06	1.55257e+06	1.5472e+06	1.64888e+06	894126	894074	952449	945603	1.01833e+06	948388	846615	827688	866354	808214	872466	886880	806677	817462	805479	659900	674599	666979	1.32523e+06	1.38094e+06	1.39781e+06	1.36004e+06	1.64665e+06	1.54263e+06	1.44462e+06	1.52334e+06	1.54302e+06	960488	941745
408	A0A0H3PDQ6	Uncharacterized protein	114947	134288	138252	140427	109238	175002	125007	130099	139678	129495	116952	115982	124868	132082	125391	76123.3	114932	93839.7	121141	149524	144254	157977	140894	122676	159542	146127	137108	146247	151076	143079	152837	135295	148970	145249	157226	165608	75990.3	97595.3	93796.9	81783.3	88186.2	112791	102724	106202	130638	174374	148397
409	A1W1E0	UPF0271 protein CJJ81176_1526	758732	664285	635696	637816	702600	584544	770999	680056	696137	487579	508301	541311	441443	530305	535377	530144	554209	542038	710863	672497	716570	631409	627006	659854	657013	681680	680485	654045	641813	689319	612729	622078	647739	678697	693027	679298	443701	441149	435308	467042	411353	484481	474377	478581	519610	659729	686470
410	A1W0M7	Uroporphyrinogen decarboxylase	258975	276486	304503	311160	323823	382716	304408	373652	329350	163983	150205	182923	163225	183370	190658	176381	202787	176769	326621	314290	316816	329124	314183	327540	328323	354528	318804	302330	313761	317281	301012	294123	298976	315063	321209	311702	163128	136061	174176	184349	147317	155201	167575	160739	166863	306825	298787
411	A0A0H3P9J9	Methyl-accepting chemotaxis protein	77135.3	78619.2	76289.1	67283.4	36055.7	60535.9	69243.3	65266.9	86095.7	207775	175717	200343	154114	140495	152287	174162	187521	177747	75504.5	70818.3	81977.7	87233.1	97160.4	92743.1	64403.2	91847.8	107313	48081.4	63858	63845.6	26624.1	62537.4	70902.4	73527	81740.2	80815.8	208627	208867	194483	147548	134250	144331	145626	139494	127496	101635	103655
412	A1W1U8	50S ribosomal protein L5	805132	794665	977468	529131	656312	689929	684663	767049	547371	674312	587661	632437	482562	518325	490561	532183	545068	517514	808702	859673	804147	772372	598287	853773	714423	748371	822896	643457	695222	494909	634195	454519	716072	323431	570949	517480	855925	755163	847306	801430	637774	797212	737742	699887	652885	550749	722390
413	A1W1W9	3-isopropylmalate dehydratase small subunit	195917	228881	223298	156297	142367	172372	155382	190998	154632	69224	54217.5	57696.9	57169.7	51396.1	17559.3	42048.6	76764.5	51222.1	125896	121549	131072	131387	147602	118153	147212	135185	125254	210519	173836	166339	183224	180814	158225	166395	167724	164311	60109.8	62011.6	57287.4	67683.3	73898.5	52295.6	58330.2	42275.5	49926.5	108022	112509
414	A1W1U4	50S ribosomal protein L18	1.16314e+06	1.06306e+06	1.10847e+06	1.10622e+06	1.06352e+06	755186	1.1298e+06	1.09978e+06	1.14102e+06	1.53199e+06	1.12178e+06	1.5179e+06	1.06892e+06	1.37533e+06	1.37309e+06	1.19503e+06	1.20329e+06	1.22709e+06	1.05236e+06	1.03027e+06	1.02801e+06	818010	749856	977472	685162	767713	813810	615967	644101	674229	537422	602626	650346	579948	562264	549132	1.89333e+06	1.79273e+06	1.82126e+06	1.55348e+06	1.27104e+06	1.62659e+06	1.61885e+06	1.30608e+06	1.88364e+06	724199	734974
415	A0A0H3PHJ0	5-hydroxyisourate hydrolase	171693	191753	159869	207648	170858	226450	188662	141756	182334	139333	180278	291984	185159	171333	322048	169448	172434	311282	279451	300129	250434	314407	283171	225567	363631	239837	263822	191949	168926	184193	197757	148650	145424	180158	191204	183455	97732	113035	104187	101839	155638	307439	123076	128723	125366	278945	295123
416	A0A0H3PEN1	Putative cytochrome C-type haem-binding periplasmic protein	1.11534e+06	1.19087e+06	1.22577e+06	1.16216e+06	1.20193e+06	1.26844e+06	1.06396e+06	1.11947e+06	1.18506e+06	868308	784531	682676	675536	637148	665237	684327	714026	691016	1.42377e+06	1.38488e+06	1.44834e+06	1.464e+06	1.50068e+06	1.3113e+06	1.5179e+06	1.5115e+06	1.52676e+06	1.38813e+06	1.3166e+06	1.37772e+06	1.35994e+06	1.27792e+06	1.19003e+06	1.50219e+06	1.54334e+06	1.56207e+06	539555	501484	519749	571018	660537	619513	728781	714757	642752	1.55119e+06	1.49403e+06
417	A1VZR0	Adenine phosphoribosyltransferase	106946	126256	152110	78917.8	92667.3	103303	81175.7	124179	108095	55609.9	47110.6	39307.3	42185.3	3290.56	24010	37294.6	25651.9	32491.4	114119	108003	112831	146444	160794	120423	159880	141386	119733	172689	135221	145783	166800	148486	130342	141676	137264	124930	43603.4	45333.9	49847.5	42264	56543.6	34628.9	46986.7	7404.78	31223.8	117483	110695
418	A0A0H3PH92	Glycolate oxidase, subunit GlcD	119289	125381	141929	144045	103668	136254	98166.6	89643.1	112053	129342	148247	120154	120590	135666	64268.8	98674.9	125347	102705	117656	125329	146684	125928	132550	128484	140711	124921	136027	111072	107703	107899	101300	102563	83533.9	77616	58717.2	80779.8	154562	152901	154525	96949.6	137890	92005.2	100060	125237	154697	102372	119276
419	A0A0H3P9J1	Membrane protein insertase YidC	56463.4	35858.4	46860.9	44036.9	42032.8	51841.5	42908.5	35004.3	66491.1	105519	122348	112884	107369	76444.2	100502	101378	86424	110778	63781	56349.3	27774.7	61281	40048.1	74683.5	47016.4	65328.8	59525.7	54593.8	62277.2	31342.7	50903.1	38074.4	43726.7	52940.7	42926.4	25483.6	141317	81280.4	120300	107540	84572.1	93600.4	96521.8	102544	84239.6	41738.3	34333.2
420	A0A0H3PAC3	CMP-Neu5Ac synthetase	361991	302069	342621	177868	172436	166572	186941	166971	210361	171239	163913	195136	168556	204771	138245	142866	131982	120798	300695	308633	343133	294144	329752	301120	336039	304625	346770	177593	181563	182423	161317	174178	161679	114160	104822	128424	154924	206399	213304	133591	136941	165599	138992	130132	156871	240204	276328
421	A0A0H3PCH2	Rubrerythrin	1.14651e+06	1.00431e+06	1.11723e+06	657001	1.31691e+06	1.43183e+06	1.39252e+06	1.29906e+06	1.28349e+06	916869	961848	958100	853083	1.10844e+06	1.01261e+06	1.06593e+06	1.15595e+06	1.12242e+06	1.35553e+06	1.43849e+06	1.32253e+06	1.28601e+06	1.31428e+06	1.46755e+06	1.27533e+06	1.36515e+06	1.44903e+06	1.19492e+06	1.22894e+06	1.29867e+06	1.30416e+06	1.34386e+06	1.37143e+06	1.43494e+06	1.50316e+06	1.43531e+06	751195	730515	786510	918365	865687	838205	840582	944642	856538	1.30208e+06	1.28573e+06
422	A0A0H3PAA2	Uncharacterized protein	71765.1	87243.8	93031.6	47440.5	35745.2	38669	55353.3	55193.4	58039.3	48032.3	37538.8	37442.5	42321.4	50966.5	47270.4	53163.9	12689.1	17510.1	59707.7	39136	47978.1	42750.1	33389.6	57757.3	49233.3	44234.3	50871	80801.6	81306.8	70344.1	72708.1	79590.3	55959.3	59439.7	53819.1	57915.5	31602	32248.6	13232.7	19724.6	42431.1	23729.9	46644	57832.4	23449	39806.6	41437.5
423	A1VXV6	Ribosome-recycling factor	305929	374193	361593	428453	505546	455125	422235	407241	446974	435725	480622	456499	443193	436006	427149	480307	455075	462502	384165	393044	387461	345257	392122	387817	333360	340373	403033	305309	320456	333272	390659	354190	422501	405555	417088	457661	285298	334453	300165	299414	361769	358331	318197	374697	359497	406468	394765
424	A0A0H3PGI9	Uncharacterized protein	48061.1	52816.9	60844.8	43226.3	50020.5	84166.2	40091.2	74571.5	51146.8	48250.1	118515	44781.1	138619	112338	114128	121288	147832	102649	61348.5	245350	48704.8	40413.9	229719	78528.6	40324.7	217856	50228.6	55011	58842.8	41477.8	65307.3	40032.5	75480.9	45235.9	271600	75844.1	40473.8	147485	130046	118308	110749	121993	116628	126026	124511	186894	190416
425	A0A0H3PHQ7	Threonine dehydratase	76246.9	71999.6	54759	81557.4	53298	78116.6	78450.4	62965.1	77439	31101.4	68880.1	93686.4	33191	83753.1	47407.8	39832.9	33909.9	32347.2	72318.1	74989.7	77734.6	98876.8	85412.6	82830.2	49963.4	77609.1	55286.7	73830.1	49522.6	62916.2	68658.1	74635.3	52285.5	90865.7	82334.4	46765.5	82221.2	75416.1	83910.5	76636	37194.2	99920.8	95817.8	81788.8	75464.6	78325.8	74960.6
426	A0A0H3PJI4	DNA repair protein RecN	73039.5	48449.2	82411	30473.6	38588.1	40626.9	56337.1	48540.5	86410.6	25022.7	33813	124887	86671.6	57176.4	55536	48644.1	89338.3	95867.5	73621.9	81096.3	69588.3	61599.8	76014.2	60895.8	60417.8	67669.4	75544.9	40895.4	59430.7	57697.8	52808.9	53444.5	43844.4	17998.5	50886.5	48601.6	67312.5	57899.9	56270.9	54191.5	39362.6	106315	52488.5	32100.6	46326.1	89915.2	69381.6
427	A0A0H3PBF3	DNA-binding response regulator	364788	385461	384779	250649	232681	230558	306015	270696	284669	123863	206290	93347.5	160063	204346	247176	201891	225508	124513	319705	337431	258648	273423	286505	250467	301812	268260	319488	293940	316761	315467	308200	376874	348903	286067	255755	231230	270882	273824	309838	108791	193500	103848	128806	165484	175755	249270	234625
428	A1W0K3	10 kDa chaperonin	2.13771e+06	1.85538e+06	2.00887e+06	2.47452e+06	2.40232e+06	2.23922e+06	2.30378e+06	2.03039e+06	2.11056e+06	1.53112e+06	1.5761e+06	1.81655e+06	1.62946e+06	1.91717e+06	1.86157e+06	1.65207e+06	1.7136e+06	1.72158e+06	2.31905e+06	2.41102e+06	2.45526e+06	1.83393e+06	1.95153e+06	2.08338e+06	1.94662e+06	2.19071e+06	2.15798e+06	1.66778e+06	1.99488e+06	1.95406e+06	1.63672e+06	1.9309e+06	1.86979e+06	2.12794e+06	2.09753e+06	2.13564e+06	1.4373e+06	1.43777e+06	1.4816e+06	1.56314e+06	1.56854e+06	1.66626e+06	1.56506e+06	1.71892e+06	1.84096e+06	2.22013e+06	2.15237e+06
429	A0A0H3PE18	Imidazole glycerol phosphate synthase subunit HisF	91991.5	86049	94451.2	119355	130550	92445.7	112022	87701.2	91602.5	89303.5	68811.5	59414	80243.5	60433.9	56103.4	69031.2	50113.7	83020.6	111202	95524	100549	134893	101526	86614.9	143298	106237	94790.9	119805	86094.6	100037	106120	80999.9	71866.3	97336.5	86035.6	97895.5	22178.6	38273.4	42314	53747.2	80960.1	59578.8	62297.3	18955.9	62262.3	84814.6	108928
430	Q2M5Q5	3-oxoacyl-(Acyl-carrier-protein) synthase, putative	379429	394279	412292	425830	376807	472776	404842	386667	390357	229844	262761	235740	272567	292084	271658	270805	210776	316407	380049	382140	391423	398985	375599	331702	383378	348551	365603	427806	426215	395490	427870	408365	331624	414665	417959	416462	177752	208911	211281	223787	244607	224911	235672	273159	236475	384114	374713
431	A1W162	Ribosomal protein S12 methylthiotransferase RimO	37528.4	30289.3	40882.1	42659	30596.7	32299.2	34826.3	23971.8	32756.5	44108.9	10200.2	8799.27	11958.3	23326.9	11045.1	26663.3	10585.5	20696.4	31587.1	31475.2	40226.3	40203.7	43386.2	15512.9	40821.7	38324.2	12799.9	64845.7	46656.6	38086.4	49806.6	86237.8	67790.1	43771.4	65444.4	44116.4	16808.8	19594	20609.5	24242	34404.6	18658.1	11675.7	30714.9	21055.9	28386.6	32302.4
432	A0A0H3PJK4	GTP-binding protein	139192	184915	187311	87932.7	88703.4	97513.3	107929	127411	112137	71017.8	97222.8	90422.7	79819.1	54028.2	38277.9	73930.1	105123	72581.3	119554	150850	123778	143988	158628	150616	157247	148213	157632	111304	105030	104001	98928.6	100422	102430	69730.4	80554	67161.7	112739	111942	142983	90176.4	94170.5	96021.3	89220.8	79646.3	86339.1	132403	135865
433	A0A0H3PCJ6	Uncharacterized protein	133262	105343	82253.2	90326.2	73393.2	28484.7	107903	79993.6	89245.8	82115.5	62327	73835.6	57942	62488.7	45578	26596.7	64208.3	44791.7	72230	72422.7	82427.9	81550.2	53316.4	78783.8	61834.4	76423.4	68011.5	78322.9	75221.4	77164.8	69942.8	68452.9	43695.1	56200	45136.5	61106.1	53530.9	60625.4	66284.7	47286.9	38470.1	48910.5	49042.1	52509.7	34723.9	63075.3	75337.2
434	A0A0H3P9L7	Uncharacterized protein	37587.7	46714.8	28613.6	37113.1	38679.1	19949.9	44105.9	46898	56074.1	69066.8	87761.4	71861.5	47943.3	37079.9	66245.3	50323.4	72899.2	27614.9	51447.8	51938	46398.5	47875.6	54038	39827.9	42615.1	36546.4	47931.8	59084.3	31949.2	39880.9	27531.3	21236.9	18009.5	20853.7	17091.4	25283.6	56144.5	55971.9	76371.1	68707.1	36137.9	46734.3	51730.5	69697	49156.5	63432.9	70067.4
435	A0A0H3P9L6	Cell division protein FtsA	136157	139224	138250	120542	116411	113363	136009	123037	131003	157297	179924	107975	167251	134296	145007	157523	173102	168375	126778	124345	147419	191471	187137	173866	175818	145130	164869	137179	122812	134067	132838	126490	126208	102576	92716.8	107937	161860	169203	167387	129232	184165	155515	150859	171937	161468	187681	190769
436	A1VYR7	Gamma-glutamyl phosphate reductase	198928	207708	201092	108829	114788	109467	129337	165694	152175	77783.4	86081.5	81360	64549.5	83923.5	86738.3	60467.2	120307	76518.3	228381	226438	219615	210282	221005	219856	186848	208000	197713	101688	100008	111443	84053.3	99159.8	91768	70403.4	80983.9	92418	121389	127445	152591	108246	109958	82244.4	105451	100326	111246	153107	149648
437	A0A0H3PI52	50S ribosomal protein L15	2.18944e+06	2.04317e+06	1.6956e+06	2.26084e+06	2.15555e+06	1.69333e+06	2.31521e+06	2.03848e+06	2.17369e+06	2.73829e+06	2.73203e+06	2.8418e+06	2.85776e+06	3.1827e+06	3.46503e+06	2.73596e+06	2.74624e+06	2.85783e+06	1.80405e+06	1.90428e+06	1.73716e+06	1.69648e+06	1.54866e+06	1.85315e+06	1.51296e+06	1.62571e+06	1.81532e+06	1.60245e+06	1.51047e+06	1.76084e+06	1.53788e+06	1.56604e+06	1.70553e+06	1.29594e+06	1.18088e+06	1.30055e+06	4.59194e+06	4.42442e+06	4.20107e+06	4.22404e+06	3.54176e+06	3.9576e+06	3.46074e+06	3.30848e+06	3.32158e+06	1.64131e+06	1.6855e+06
438	A1W0D6	Bifunctional protein HldE	104925	115415	112857	74547.8	72214.4	64848.7	78392.8	82801.2	83623.6	78715.7	111914	93770.2	95339.5	86567.7	57677.3	97376.6	83184.3	71611.3	90864.9	91679.1	92921.1	107666	96279.4	87422.8	121921	76538.8	108611	82507.5	93444.6	89662.6	89700.4	55622.1	72999.8	45797.1	56411.1	53728.1	103821	108752	115314	84920.2	81751.6	90378	87444	78249.9	92316.1	105427	111870
439	A0A0H3P9T4	Nitroreductase family protein	243533	292692	330261	272753	173617	388624	252980	300341	361742	240865	189608	183512	268763	211145	222209	247232	113815	216366	160386	251346	201104	200030	153420	212836	190245	199151	141680	283293	283316	297752	304666	301769	197554	199097	311613	187867	165816	152842	121238	208224	230148	177207	191946	198737	154699	246937	154822
440	A0A0H3PHG1	Phosphopantothenoylcysteine decarboxylase/phosphopantothenate--cysteine ligase	71846.3	75524	96226.2	43107.6	44486.2	65554.7	47094.3	68210.7	64143.8	52480.3	63906.8	56782.4	60343	48134.9	44734.4	56293.9	58964.4	58483.8	87254.9	84241	91342.5	79092.2	91993.7	87418.2	90223.2	60893.5	73573.1	57963	55915.2	56483	62591.1	54256.5	48165.7	29928.4	41333	36654.6	39439.3	40972.6	67490.4	38607.9	52478.8	49999.8	60611.2	28643.9	44998.7	80931.1	76499.1
441	A0A0H3PJ06	Cyclic dehypoxanthine futalosine synthase	219608	200330	207515	169564	164007	106207	164950	136660	149582	82198.1	84912.2	75824.3	57768.8	71223.3	68896	52305.9	87152.3	72949.6	135554	151508	193931	29811.2	127570	149673	194664	202199	203462	193125	214849	202709	193016	204013	175899	204560	207972	179122	81737	121536	123615	83432.5	65668.5	79955.5	88732.2	59606.5	93265.5	142478	191665
442	Q0Q7K3	Uncharacterized protein	47361.1	40785.6	45523.3	48657.7	14647.5	18340.6	44108.5	39278.9	37303.2	13121.1	16809.4	12959.4	18158.1	16703.3	15635.9	3493.88	17148.8	21508.6	41450.8	48662.8	48647.6	38355.1	29100.5	34681.4	35720.1	40341.2	36973.6	37319.7	35987.2	39521.3	37513.8	29404	37035.3	37689.2	37149.6	37671.4	31170	15164.4	27802.4	13476.3	10877.2	23234.2	12544.5	15545.3	8488.94	43971	32895.8
443	A1W1V1	30S ribosomal protein S17	2.60256e+06	2.20192e+06	2.43484e+06	2.71301e+06	2.51517e+06	1.87107e+06	2.67126e+06	2.41329e+06	2.42791e+06	2.70301e+06	2.43559e+06	2.7172e+06	2.00443e+06	2.4596e+06	2.39996e+06	2.3701e+06	2.47105e+06	2.42195e+06	2.78647e+06	2.87551e+06	2.92542e+06	2.30827e+06	2.22465e+06	2.81129e+06	2.04946e+06	2.39509e+06	2.62191e+06	1.89654e+06	2.02145e+06	2.1521e+06	1.71707e+06	2.06689e+06	2.07839e+06	2.06769e+06	2.1369e+06	2.16453e+06	3.41862e+06	3.14854e+06	3.28324e+06	2.65931e+06	2.10304e+06	2.76717e+06	2.86774e+06	2.76546e+06	3.03742e+06	2.46883e+06	2.49476e+06
444	A0A0H3PAN1	Sialic acid synthase	191027	262624	292528	150358	147663	216528	157214	258568	223664	163709	150411	134369	159468	94065.1	78787	90509	121762	123268	188926	189813	192115	213469	213511	173613	273939	223911	205906	421569	345608	367838	409410	350727	308792	339169	337530	331836	111068	123606	123272	131439	177904	139854	141741	124477	118622	255440	244398
445	A0A0H3PG98	Cpp45	117816	84207.2	71554.5	55580.2	73719.8	62367.2	69545.7	59736	64651.2	68353.3	75155	54507.6	68847.9	52660	94803.7	64602.5	76703.4	85586.3	69098.8	72839.5	84380.3	70638.9	43948.7	83259.6	128364	79512.6	75078.9	101096	68357.4	98572.8	97902.2	103302	94214.4	109414	121789	105229	88938.5	90768.2	74488.2	95501.7	58371.7	74199.5	94670	89632.5	82803.2	71672.5	83269.6
446	A0A0H3PJ65	Uncharacterized protein	809537	870923	855809	416368	392389	442344	527907	512685	532875	763302	885339	804118	661875	601291	652849	689326	660775	649002	840358	866069	895068	833157	787067	727374	993693	866579	862252	635049	619205	616802	549047	527999	503839	358825	357787	391243	707065	724860	724185	545513	625402	570053	559421	588012	601327	805234	834984
447	A0A0H3PEW6	Uncharacterized protein	740915	814000	830114	814365	759452	795542	739210	701018	809144	317174	343690	342843	340280	344036	319460	392399	380564	367327	433576	465478	393090	459057	428260	459591	491226	455316	468942	732651	798036	788889	804466	834348	825669	794888	822871	728299	222603	294466	292572	317364	352937	314689	308977	348781	284087	521578	500569
448	A1VXI9	ATP synthase gamma chain	120056	113945	141216	84215.4	71401.7	117517	62754.8	137085	143105	279319	276301	325167	228140	203683	236924	231310	204802	223127	139556	130763	134544	156714	160004	146311	112594	147395	136756	88365.6	147270	142593	88044.8	139052	130057	124314	120270	118327	298551	327116	342684	326779	329708	301450	237578	244193	243472	155681	147690
449	A1VXS5	4-hydroxy-tetrahydrodipicolinate reductase	252292	278431	263819	295462	262688	344210	291173	262572	309041	160080	122479	206174	184696	186694	218528	185321	140974	164025	280878	294963	270337	289987	311787	300179	266929	275726	273309	286037	292395	280768	308908	306194	273649	272317	272554	317904	154518	147463	163128	128933	153557	140951	135659	146187	109278	249837	239897
450	Q8GJC7	Para protein	143412	185271	186536	81763.2	97340.1	172844	96422.1	139957	136072	119465	145987	149758	154922	135208	125903	141085	143192	145653	172261	140734	143315	217952	215909	204569	196181	211012	197286	178889	169942	181323	169536	168342	160263	138485	107272	116757	173832	156480	181098	141601	203869	146225	119211	147311	109593	206351	203098
451	A1W1J4	30S ribosomal protein S13	30850.8	41369.4	24973.7	15603	9309.63	4636.58	17691.4	28621.8	17310.4	75146.6	81320.7	69306.3	24369.6	11520.4	5664.95	5380.71	19258.9	3747.69	41897.1	42739.1	39311.8	22033.9	22403.9	7607.17	18100.8	8061.46	8961.32	35021.6	18411.7	21609.4	28551.4	27739	12707.3	11614.7	24553.2	8228.28	35018	41581.9	40602.7	16217.4	23275.1	16508.7	27155.4	23390.1	4914.2	23669.5	4637.35
452	A0A0H3PA65	Methionine aminopeptidase	153236	144525	146411	152728	135147	124974	129293	112501	107515	126885	51364.8	20318.2	49272.3	60839.7	74902.7	60829.8	67239.2	53741.1	136957	149594	149539	142447	146824	133821	157409	146008	148246	145734	151529	158459	151649	145580	137487	153960	177568	157233	78327.7	56638.4	65920.9	80846.8	62380	66264.4	61759.6	56853.1	72935.3	106700	136440
453	A0A0H3P9A5	Cysteine-rich domain protein	291427	563528	589895	275443	320369	522250	302495	568056	495113	46618.7	60650.1	43207.6	107713	42860.8	49227.7	110586	98725.1	68203.9	442496	421573	359323	582521	550687	470769	590354	545025	488101	689855	628317	623342	690491	651571	581411	615161	593841	568293	115664	124724	141309	189183	217626	158117	190475	128633	71063	558065	556257
454	A1W0M1	Pyridoxine 5'-phosphate synthase	92148.3	95487	88339.9	57614.1	101743	72243.8	80371.7	84323.6	68465.9	65208.1	69553.8	56814.3	92229.9	45555.4	64024.1	19716.3	47120.8	61269.2	104195	74711.2	89761.1	99516.5	69154.1	88914.9	103745	53180.5	49315.2	74545.3	90644.6	62181.2	95070	68304	94250.9	55234.7	100316	66973	74519.9	54192.4	70578.4	93929.4	98334.7	99086.1	78901	81358	98407.3	62552.3	107693
455	A0A0H3PAE4	RND efflux system, outer membrane lipoprotein CmeC	88627.4	83383.6	81429.3	106751	101535	91713.8	84729.9	60504.1	125371	270287	261213	253391	283899	264390	280563	602205	305967	346651	69806.9	71148.9	66461.4	61055.3	57647.8	76976.9	29384.5	74853.9	84906.7	80238.3	77986.2	90363.9	105365	156595	101930	88402.7	81181.3	89480.1	370634	379068	356168	314668	240785	271025	253453	294537	285329	58183	57996.3
456	A0A0H3PHL6	Major antigenic peptide PEB2	266116	315505	321337	361119	373144	458536	254030	269584	275979	424220	443058	376846	433109	359755	376793	313027	153900	323004	533210	548299	548512	486318	446101	374056	512667	425651	217174	429453	395741	378115	447418	419499	400021	470089	478162	471070	175180	183943	184473	290668	280800	291656	337521	318031	308079	535959	535527
457	A0A0H3PD77	Uncharacterized protein	39334.7	27856.8	24800.3	28096.7	17176	14970.2	36820.3	14813.1	23707.2	25109.9	14803.6	22457.4	14396.3	19639.9	11487.1	37597.3	46092.4	26611.8	22953.9	22184.3	21781.7	19275.8	27416.7	12271.6	11998.7	28904.2	29244.8	12606.7	33422.8	17567.3	9413.04	16769.8	21631.9	14121.1	25820.6	15307.6	33166.7	41398.4	23901	7652.32	26241.3	48791.3	37034.1	12110.8	21059.2	23743.3	23890.4
458	A0A0H3PDB4	Uncharacterized protein	744838	751750	842871	712994	739520	791188	624750	554774	646160	634294	802527	748550	658717	695274	808554	641100	748189	831321	1.2343e+06	1.3286e+06	1.31809e+06	1.28852e+06	1.26203e+06	1.18796e+06	1.38798e+06	1.34864e+06	1.31166e+06	1.38767e+06	1.31068e+06	1.32012e+06	1.35344e+06	1.31339e+06	1.22657e+06	1.43844e+06	1.40604e+06	1.42892e+06	481898	439352	558494	518842	642443	607831	492971	611534	691668	1.38866e+06	1.42619e+06
459	A1W1D0	Diaminopimelate epimerase	124567	107758	115635	148290	129032	109971	147569	127743	112832	81142.7	70879.9	71788.8	78396.6	70948.2	114337	128530	78127.1	65666.6	156515	150525	145030	132411	159043	98279.4	118041	156889	157738	92881.6	136565	140092	122173	121317	139421	117875	147008	140160	62431.5	70217.2	98323.2	60410	101450	79516.7	84446.3	36637.9	59540.5	142191	138790
460	A0A0H3PA27	Uncharacterized protein	66362.8	104108	97302	73044.6	18404.6	53148.6	74951	73262.4	107154	81623.5	62788.6	35063.7	89297.7	47591.3	32976.5	25274.4	46590.7	100214	119993	112228	103612	104978	97955.1	84525.4	90271.1	86198.9	85349.3	43165.8	84062.6	76670.3	46408.2	63294.7	65205.1	56267.1	36871.1	50394.9	53027.3	63619.7	53955.9	15766.6	43851.6	34296.7	40083.9	34455.5	45084.5	86160.7	88644.2
461	A0A0H3PIZ2	GatB/Yqey family protein	104212	161938	156086	113600	119544	162216	126739	152484	139539	82474.5	72124.6	30922.4	100021	58377.2	55707.4	56410.9	49565.3	7743.9	117831	115654	89560.1	191832	178960	132451	175701	131141	132542	192438	161231	164200	197238	178146	151619	166831	151084	143274	37969.1	52872.9	25409.1	48950.8	79639.4	66062.6	83244.1	60551.8	49081.5	129569	138524
462	A1VY95	UPF0234 protein CJJ81176_0398	136503	127254	140046	137681	99274.4	133219	122263	103806	134864	38765.5	71839.1	90496.2	49411.9	75975.2	87767.8	58800.7	76852.5	30649.5	112848	121687	121051	115455	116939	138667	138617	121940	116231	119022	109768	116886	129276	141082	137055	106467	137499	142943	34928.3	52271.6	33610.7	21187.8	54295.8	69497.7	48379	58759.4	66012.5	109151	110533
463	A0A0H3PAD5	UDP-3-O-acylglucosamine N-acyltransferase	313185	277552	308259	188267	182346	175068	236182	228196	224686	231160	253356	269760	178197	185667	193486	194032	197985	184234	404114	416485	409442	365028	361392	383039	366322	376196	415470	142350	166257	166913	143579	117056	150720	94707.2	93793.2	120484	231940	238631	276231	209129	195832	185986	192534	184305	188277	333687	314640
464	Q2M5Q3	Putative uncharacterized protein	93227.6	70583.3	76245.2	92124.3	97060.2	22239.7	90602.6	82167.3	32963.9	74145.4	49291	81678.4	70868.5	63966.5	77217.3	62045.1	80265.4	62757.5	63194.1	65477.6	63208.2	48305.1	51787.6	51272.5	44851	72502.3	46008.5	80732.1	94684.3	76759.5	62297.4	80569.4	89994.3	98732.7	95767.6	94294.8	76494.6	68048.3	72276.3	66589.4	52375.7	67702.2	65527.5	43224.4	54110	51917.5	43131.7
465	A0A0H3PDA2	Cell division protein FtsZ	26171.8	37470.9	37117.1	18621.9	27934.1	8904.01	18004.3	9641.86	19520.4	15999.7	6947.98	19656.4	10267.3	23327.2	15767.5	20335.1	19541.1	12544.8	5014.13	34836.8	5737.5	49628.7	38765.8	25228.1	58986.1	26172.6	45311	26952.5	33701.7	27005.8	24769.7	35839.8	22598	19481.6	24830.3	29715.5	30608.7	25294.7	27084.3	33725.8	22762.8	5740.01	22213.8	8839.87	15274.4	26832.5	25608.4
466	A0A0H3PAP9	Uncharacterized protein	499124	430202	429638	356389	408597	362337	488946	410586	413922	173384	155157	169132	135369	185027	165353	157607	139702	150635	295912	289538	301059	236265	239727	266111	250631	313297	299544	327961	394141	384432	273747	357342	341144	375157	377868	362922	269166	286035	261065	240562	219822	242874	239271	250536	267981	318021	325666
467	A0A0H3PH67	DNA polymerase III, gamma/tau subunits	24629.1	13852	26586.3	20647.6	28328.6	54590.9	23500.8	22523	14438.9	28946.8	14030.3	51682.8	19671.3	28559.1	26669.2	15493.9	15042.3	15956.6	24683.2	27064.6	24160.9	26150.8	27582.3	10052.7	12472.7	16980.7	5470.28	16265.5	15525.9	51473.4	15373.8	8631.05	11344.3	15751.2	6678.4	13188.3	39858.2	5209.6	60037.1	9318.58	5069.56	14100.1	26110.6	19393.8	40470.6	23055.2	18978.9
468	A0A0H3P9R8	Sigma-54 dependent DNA-binding response regulator	143824	115653	100875	93747	70686.7	55359.4	98561.7	87697.1	85227.7	105435	91188.9	102477	69265.6	73511	82408.6	83746.4	71917.4	59314.4	109988	107473	126241	88651.4	84506.4	109801	103610	107953	121181	99082	104848	117759	78659.1	81046.6	98979.7	66984.2	60469.3	67057.6	128692	111382	111274	87187.4	79881.6	86947.9	78519.8	68094.1	87702.3	87300.8	98953.1
469	A1VYJ0	50S ribosomal protein L11	940105	780101	854584	764489	799963	702607	905176	803246	778065	823836	819755	882193	754337	819448	795864	657849	741838	705956	629831	626656	610501	538122	604206	611720	572613	650351	611374	595888	678930	592145	638120	728572	691231	535586	542485	513939	1.4587e+06	1.29838e+06	1.43239e+06	1.35363e+06	1.24453e+06	1.30949e+06	1.24772e+06	1.22507e+06	1.27273e+06	428878	399563
470	A0A0H3PA74	Periplasmic nitrate reductase, electron transfer subunit	936148	1.21927e+06	1.24608e+06	691272	745877	952947	897890	1.06042e+06	1.05671e+06	919924	935051	760742	882828	753452	767241	810414	878906	864167	1.14127e+06	1.23637e+06	1.26946e+06	1.75119e+06	1.61846e+06	1.41541e+06	1.61795e+06	1.37031e+06	1.35525e+06	1.39047e+06	1.21957e+06	1.28723e+06	1.36584e+06	1.1439e+06	1.1258e+06	1.1042e+06	1.16511e+06	1.14654e+06	744530	903202	918812	884005	1.08797e+06	953530	990379	1.01804e+06	882162	1.45652e+06	1.54531e+06
471	A1VY70	Tryptophan synthase alpha chain	65459.5	63534.5	65717	59482.6	56060.9	67383.2	52766.2	35843.2	65648.2	44498.6	30870.1	20747.9	20669.6	26053.6	27370.5	34978.7	24676.4	20210.8	39279.9	23603.8	39899.5	23079.1	39052.2	39085.9	30798.9	30565.5	36341.4	49953.9	58670.1	59702.5	63773.9	58126.3	68242.2	56062.4	56567.3	59037.8	15592.2	28293.7	24983.9	26231.9	25378.7	25505.3	53014.4	32742.8	21530.8	43171.3	49163
472	Q2M5R0	Uncharacterized protein	86704.3	81211.6	59944.4	92862.2	82719.9	54654.9	79420.4	75281.5	66237.5	22174.4	25027.3	24893.6	46716.3	39154.6	24501.6	47219	16247.4	38855.1	61252.9	46753.7	59503.5	47697.8	55830.2	62679.5	67258.4	49940.4	52996.2	74970.9	60398.2	69818.2	66081.6	65549.4	71249.6	69870.6	66220.4	73211.1	45240.7	30420.1	34333.8	26481.8	26602.4	41429.7	40865.6	11442.9	39734.5	60312.5	52863.5
473	A1W0F6	Probable transcriptional regulatory protein CJJ81176_1187	67284.4	57052.3	75948.4	47144.5	52044.7	27419	59065.3	93419.7	93176.8	78337.5	50000.1	45231	121653	56022.1	172280	160096	30610.8	47450.2	55436.7	62322.9	63833.5	70924.4	50108	43916.1	76089.1	73245.7	73718.8	77886.2	75552.4	58213.6	69943.2	57432.6	39652.7	48457	51075.1	44252.9	70030.3	54000	63014.4	56587	53964.8	48747.6	49640.3	66636	47677.6	43701.4	40590.7
474	A0A0H3PEX7	Uncharacterized protein	1817.6	2490.54	3492.37	1400.47	1473.07	5676.48	13715.5	25918.9	19769.5	5022.5	3805.54	4187.7	2813.06	9070.76	3896.38	4032.59	5600.17	10715.2	1718.38	2716.25	15677.3	4788.96	3078.93	3366.12	47231.7	2100.74	2064.82	4675.52	39680.5	3901.61	42539.8	1169.14	2587.87	2473.27	42251.1	2235.36	2921.91	9648.22	3719.7	4503.3	9508.96	5285.75	8704.09	19239.5	11411.6	1202.51	41465.3
475	Q8GJA7	Uncharacterized protein	373979	342706	340089	339433	340221	331490	372229	362893	361150	491179	517307	573586	377216	480386	516034	506658	529919	501850	351293	389642	352982	376749	382398	460179	378430	444732	455799	195277	250906	242872	200774	232088	253551	251014	245835	224067	774523	764995	748403	520518	510073	526099	514122	580096	585332	405767	385563
476	A0A0H3PBF1	Polyprenyl synthetase family protein	151058	149277	153042	152915	138555	114680	139581	138586	146119	79340.9	104202	85945.4	53575.6	89284.5	82179.1	84978.8	91206.4	86387.1	137997	148113	142802	120710	112437	129936	113345	116503	139880	116362	108943	137860	104307	116000	118431	113643	121007	106899	93088.3	73021.8	74870.1	82531.5	58642.3	77549.3	90667.2	95050.8	78293.5	110939	110768
477	A0A0H3PED2	McrBC restriction endonuclease system, McrB subunit, putative	16593.6	6379.48	25278.9	6407.57	13617.4	10439.3	8139.48	9834.92	5676.02	14978.3	18294.8	13606.4	19716.7	8614.49	82178.5	21083.5	13563.4	10817.8	9271.9	15702.3	10259.5	17726.9	6802.13	9852.96	20054.3	40605	17157.9	16687.5	12222.4	6737.15	25222.4	16570.6	15633.1	11429.9	28114.6	10190	12075.7	12073.2	29394.8	11407.7	71442.6	10995.3	11159.2	15362.7	9045.72	10449.2	21538.4
478	A0A0H3P9N0	Flagellar biosynthetic protein FlhF	89675.1	187851	139198	91137.9	120965	94149.8	178204	91553.4	167579	179225	231542	211789	135954	168589	168663	149137	147583	282989	154741	209085	208410	118281	182567	179626	146658	146798	213625	108908	105808	109967	137304	93861	119373	82665.6	70397.6	83923.8	179913	250951	253662	73409.1	115225	142949	171879	125648	197673	144092	197202
479	A0A0H3PDW4	Capsular biosynthesis sugar kinase, putative	75492.5	81004	85352.1	43970.3	36016.4	62449.7	53232.4	66843.9	62598.5	52707.5	35729.6	37130.4	44620.3	7386.53	25967.8	15209	16953.5	29219	71351.7	57365.6	39941.7	74212.6	62351.1	40168.2	62618.9	55001.4	44119	122872	87685.3	96309.4	106667	98934.9	75905.4	96569	105161	91281	44338.4	21375.1	26748.4	35386.8	15292.6	28074.7	22165.5	21333.3	20351.3	61797.6	66365.3
480	A0A0H3PA50	Lipoprotein, putative	26689.1	43942.3	41354.3	18882.7	53172.3	55544.9	44754.6	75079.3	58561.7	28676.8	42889.7	36246	32196.1	63117.7	33187.4	81862.4	28474.1	26224.1	83910.2	74433.4	86202.8	89859.1	83926.3	90049	73031.9	81799	69325.7	21995	25017.4	8931.67	38245.8	18908.7	7563.01	21654.2	17761.4	33388.4	63585.7	67863.9	55814.5	35784.8	53807.5	55405.5	62863.5	25330.8	25694.1	94549.8	80621.4
481	A0A0H3PBJ6	Uncharacterized protein	481923	502222	475568	497506	481859	451209	476207	456275	484340	224141	223695	235217	109576	221342	227172	213687	197729	214565	448264	500242	452688	428662	441244	426631	434927	472524	475360	402609	450634	431366	424535	464037	427564	408584	425433	405745	177527	208391	195046	192492	175513	179579	69847.3	174408	192931	337170	339734
482	Q2TJD3	Cj1132c	77107	81958.7	85715.7	46649.4	50972.7	68360.5	69411.5	89639.5	73024.3	55613.7	39365.9	13347.4	71780.5	53179.4	44143.5	66455	64936.3	66458.3	67433.8	57368.6	66451.6	112042	122166	49528.9	162335	64553.1	66963.6	81994	101673	65892.2	135301	67357.2	71638.4	119954	87759.6	81671.5	38531.4	43293.6	59356.2	72338.1	63110.8	59335.7	63492.1	66298.3	42967.9	72267.7	70794.3
483	A0A0H3PBV0	Acetolactate synthase, small subunit	139078	142039	149488	109653	114936	117609	113009	103384	122482	140160	79750.6	47184.6	109535	81772.4	68611.8	67415.4	36954.6	40463.8	135159	147119	146870	134777	165027	159309	165180	139623	154332	161343	134687	147871	124628	154460	122136	147533	141746	144803	94602.9	99130.4	118598	83143.1	94505.9	116875	118242	122619	118368	149332	159760
484	Q3I354	S-ribosylhomocysteine lyase	11179.9	2360.32	32869.3	6094.92	11157.1	13295.1	933.181	11309.1	662.531	12433.9	16193	18037	68481.2	69049	18531.9	5562.75	21172.1	17694.8	1992.9	13937.5	13763.7	2738.42	3261.32	11614.4	17458.7	7978.75	5786.98	19839.4	10769.5	10667.5	29654.8	3619.99	13281.2	8584.41	12044.6	6652.54	5234.32	11084.5	4252.72	17263.1	2102.69	8662.07	10895.1	18411.7	11109.8	2386.52	19679.3
485	A0A0H3PAQ8	HAD-superfamily hydrolase, subfamily IIA	232550	277423	288201	233921	245127	277836	206726	207034	236730	117962	104686	104753	38662.3	104802	95717	88683.2	104186	104242	248994	240498	221984	212686	220545	211131	208302	209306	182278	236952	217424	224931	246043	255247	243890	254595	244468	256422	106539	122832	136435	109548	39102.5	126736	112829	107626	109213	217040	163475
486	Q29W37	3-methyl-2-oxobutanoate hydroxymethyltransferase	162346	191895	189572	101170	124584	115977	146108	176798	152972	292805	245061	185520	176204	179954	184641	172318	193919	195111	128044	110323	123775	124779	114820	109956	126788	131929	118669	166491	143877	145169	147618	149048	141711	113100	111808	113889	188034	186667	181557	185296	203557	163102	171902	166428	155718	113512	121752
487	A0A0H3P9R9	Cytochrome c oxidase, cbb3-type, subunit II	434410	383795	401727	389991	370221	360954	397529	341692	374227	987708	1.01653e+06	1.05566e+06	867438	889001	954232	881807	905188	892111	332733	374348	389965	376039	419064	421279	412796	440926	421971	386218	398160	390578	330109	378307	362554	348215	381422	373293	1.06849e+06	1.01325e+06	1.02208e+06	738139	702083	759111	678013	743171	806813	492393	498847
488	A0A0H3PBD1	Cbb3-type cytochrome c oxidase subunit	208804	281307	253112	213656	236344	266535	260650	234941	285953	769202	856259	761508	824504	674233	689575	762034	721642	779433	247008	256401	281439	464797	378279	372099	429629	366459	328625	315059	257560	270703	326143	281523	265935	270118	288890	251954	661489	717575	714123	594205	792807	633221	670140	593870	584008	457597	485750
489	A0A0H3P9H3	Thiol:disulfide interchange protein DsbA, putative	211036	236706	238879	222040	205630	247708	194146	237862	209271	247579	224879	205130	280735	182388	233586	245217	188102	207642	289493	273963	277531	314961	313362	270252	301168	276949	260860	297458	265505	256965	280680	280939	267944	299608	301207	309934	188827	179667	72318.8	191567	264243	219955	211337	249290	191071	244956	242606
490	A0A0H3P9C5	Outer membrane liproprotein MapA	153979	152642	154276	204147	169391	176379	186117	138298	152592	541000	594862	646588	558450	558611	553690	498710	525268	642104	206859	213863	202427	291912	323863	265534	256493	245709	254993	181063	193759	168456	180936	198762	182501	203119	211487	211448	507269	545122	524788	426420	453389	400099	373422	416332	418368	282557	289124
491	A0A0H3PD99	Uncharacterized protein	36487.6	34147.9	35943.7	29933.1	46708.2	31067.1	24873.2	70721.1	47139	162491	145978	175902	98291.9	84387.5	135907	145242	129310	104321	22838.3	32610.9	24907.8	26537.6	24099.5	30813.2	56150.1	29283.5	28360.5	27693.9	51667.8	21400.8	41114.6	64374.8	49115.1	47847.2	27837.3	36309	172611	165422	176141	115576	106244	108397	48141.1	98327.3	119970	72020.8	66606
492	A1VXH7	50S ribosomal protein L21	113211	128312	138985	158500	163109	192927	160685	128961	172914	175686	222355	222017	319315	231121	210918	237010	252819	140355	137755	148996	126840	232880	200103	175958	222635	177461	162145	176349	163151	151318	218501	181152	179462	139415	149973	134351	185509	227065	234807	194976	358130	276276	205095	246784	235985	179820	187935
493	A0A0H3PGP7	Flagellar hook protein FlgE	201500	40586	34996.4	185393	16767.5	16334.4	26908	29666.5	21740	93865.4	92149.6	104583	135114	100273	86280.9	84670.4	68372	107183	61538.1	48858.5	60334.4	169828	37130.8	28105	179408	40281.3	33707	44093.3	55109.2	50164.5	24931.6	43729.9	29575.7	34866.7	66794.1	72003.2	94955.5	61124.5	58897.6	81298.1	77262.8	93453.5	91226	72003.7	110541	58963.7	62785.7
494	A0A0H3PBP8	Uncharacterized protein	225816	209014	248078	242668	211427	208364	220354	190872	228115	77562	20483	95127.3	51204.1	16003.8	14749.8	32652.6	36165.6	23782.6	275207	288697	293789	260757	281964	280317	294765	269179	279095	226649	260624	252346	251157	255916	259817	240518	247539	245723	169520	149361	166015	162834	135755	182352	129606	21872.4	127954	308728	277161
495	A1W1X0	3-isopropylmalate dehydratase large subunit	71119.1	69641.3	65007	59079.3	49330.4	58045.5	55322.4	53225	74236.1	14478.7	22827.8	28448	14996	25469.3	17007.2	18922.7	18287.1	23671.8	57685.3	50489	37358.5	64657.4	31203.3	61100.5	83050.3	60759.5	34472.5	63989	64713.3	68666.3	74361.1	61244.1	60192.7	44082.2	53460	51538	22353.4	21278.1	12094.2	40058.2	9836.28	24018.7	29378.2	18591.2	19549.6	51788.7	60826.9
496	A1W0Q9	Uridylate kinase	323503	302760	325305	346495	356776	381534	351210	317401	317252	250151	321380	297951	352372	337469	313499	293088	294298	371974	245599	262637	287001	283706	301014	250354	285493	260900	240297	328329	334420	347965	384019	319804	338864	327609	326482	352268	306745	299892	335449	283723	357665	291045	270414	285541	310998	278800	261004
497	A0A0H3PAP0	Thioredoxin	3.68467e+06	3.94597e+06	4.24629e+06	4.14472e+06	4.62242e+06	5.41558e+06	3.7897e+06	4.63914e+06	4.49452e+06	4.54509e+06	3.81309e+06	3.66228e+06	4.42139e+06	3.95452e+06	4.10286e+06	4.08983e+06	4.09774e+06	4.68688e+06	4.2765e+06	4.32035e+06	4.20472e+06	3.73331e+06	4.17057e+06	3.80046e+06	3.45708e+06	3.80371e+06	3.65758e+06	3.93419e+06	4.13198e+06	3.92871e+06	3.92563e+06	4.01425e+06	3.83527e+06	3.87417e+06	4.14621e+06	4.51202e+06	2.58482e+06	2.51141e+06	2.57254e+06	3.25321e+06	3.49526e+06	3.41413e+06	3.87897e+06	3.50015e+06	3.52349e+06	4.69405e+06	4.41183e+06
498	A0A0H3P9P3	UDP-N-acetylglucosamine 2-epimerase	38724.9	22559.5	2452.03	12630.5	98899.5	7907.65	28970.2	10364.6	4855.76	6482.56	14449.6	7645.18	12366.6	5567.1	4188.61	46652	19494.1	18271.9	82122.3	34204	1631.06	12999.1	91321.2	87641.2	46637.8	30817.9	78378.2	22513.3	13757.7	6768.35	12264.8	19557.8	92917.7	27923	22568.9	10337.3	22233.1	11887.2	9796.25	18643.9	17011.5	9148.37	7529.62	7722.01	11434.5	23562.1	71191.3
499	A1VY51	Nucleoside diphosphate kinase	1.25275e+06	1.10356e+06	1.07066e+06	1.60338e+06	1.53932e+06	1.33421e+06	1.45066e+06	1.30678e+06	1.43741e+06	823434	878588	994850	886391	1.07536e+06	1.05368e+06	955595	1.00786e+06	1.0113e+06	1.28872e+06	1.30399e+06	1.28512e+06	1.2191e+06	1.194e+06	1.4121e+06	1.26366e+06	1.27696e+06	1.306e+06	1.08178e+06	1.17751e+06	1.17073e+06	1.0844e+06	1.21012e+06	1.21834e+06	1.32907e+06	1.36288e+06	1.29885e+06	727696	712906	716222	783267	789552	807116	812435	903129	940854	1.26042e+06	1.23989e+06
500	A0A0H3P9M6	Uncharacterized protein	1.00405e+06	927720	977126	1.21337e+06	1.16846e+06	991190	997935	939895	1.03008e+06	719400	789480	778371	784565	816436	815278	785956	808518	837630	846394	865363	863361	758502	762363	795509	728926	788038	813512	788047	824185	873954	756442	788769	813658	865526	815959	905400	705225	675596	665248	767453	742626	774201	805119	788949	810800	842036	845568
501	Q0Q7K8	Protein GrpE	129221	118954	113914	120846	113883	107239	122499	122818	132310	74895.9	36288.4	75624.5	44916.3	55566.4	39794.3	16456.2	48178.1	61752	110841	116276	105630	101726	93729.9	121322	87844.5	107017	111431	104848	97788.6	111718	98709.6	70644.1	103509	106506	103540	87130.3	52438.7	56054.7	49379.1	58286.5	45524.7	43756.4	44956	43576	40213.2	108392	108519
502	A0A0H3PEW9	RNB-like protein	81410.4	89028.2	40016.8	74493.1	134162	206035	86077.4	75365	50304.7	36689.8	54182	308123	67874.5	77144.7	112775	65783.2	52765.1	87457.8	238383	41652.2	60281.7	100189	65882.3	43654.1	106125	89043.2	258018	92980.8	81297.6	50496.6	77622.8	70463.5	288384	66596.1	44184.2	266043	38553.2	22763.3	38669.7	41719	56199.1	91670.1	217518	33421.9	47718	68445.4	307033
503	A0A0H3PA89	Dihydroorotate dehydrogenase (quinone)	63357.4	110763	121917	73937.7	66654.1	109333	74888.1	130873	112153	203496	142950	110455	142615	96448.9	91721	114579	120289	121115	86969.2	95687.6	95942.4	150336	142229	112250	134511	126564	117583	112007	94530	105194	94747.8	82394.6	85415.6	81740.3	83738.3	90461.4	112542	163632	135896	102280	143216	80929.1	173132	123003	92611.2	153953	167569
504	A0A0H3PHB9	Ubiquinol-cytochrome c reductase iron-sulfur subunit	127897	140556	130473	169714	124932	111032	177471	172838	191573	456181	491416	503796	303330	314091	413072	448094	418463	447778	170000	164443	190827	186333	217929	221145	205856	226793	185971	108624	115173	113796	115516	104918	111414	72222.8	97864.5	118438	486233	528728	476051	363594	287750	342500	343568	403237	373082	200296	251220
505	A1VYA6	GTPase Der	89201.8	101032	73102.4	65948.6	63865.9	72754	71682.6	58692.4	83297.1	73068.4	127408	62471.7	142887	56200.8	90851.1	79143.4	91504.7	149581	73811	94544.3	84213.7	95961.9	103837	118118	79019.4	90904.3	89407.4	47636.4	62614.6	66063.7	51425.7	71100.6	67264.2	20424.8	45270.6	53651.1	101122	95104.8	128075	91029.1	121244	83616.4	58661.8	87541.3	77477.3	100843	107946
506	A1W0J3	Ribonuclease Y	82451	65231	65256.8	61445.7	71902.4	38769.3	87194.5	66064.8	65842.2	153842	95907.2	122493	101494	126698	250992	137277	136046	102771	55720.3	71989.4	67773.1	71928.5	50593.6	61400.8	40171.8	83192.9	85261.9	51560.2	66178	64374.5	46778.3	57433.5	52454.4	40927.2	37276.6	48899.8	206400	171329	187987	79206.8	75087.1	122655	79065.8	76184.5	288744	68539.6	69474
507	A1W018	Elongation factor 4	119036	107586	105844	95091.2	67874.3	67157.9	77047.6	86587.9	92002.2	131240	111726	89852.1	70264.7	46289.2	35168.3	126934	53619.7	113111	95982.3	94458.9	86651.6	60250.8	110718	66436.9	89269.9	77045.7	102492	81766.3	72666.8	55421.7	52050.8	85113.3	74555.3	29172.8	27425.5	46286	153647	141093	112586	59441.3	141628	69403.6	98098.8	73831.1	100839	97175.2	88097.9
508	A0A0H3P9T0	Phosphoheptose isomerase	28726.9	46384.7	46381.3	49049.6	47371	48823.6	35833.6	34612.4	28726.8	21707.4	6170	6219.65	20430.8	21982.3	32097.9	20137.8	25485.6	36779.2	34884.5	43014.6	37571.4	57229.9	68685.2	46545.5	66219	34253.5	31675	60080	45181.4	45890.5	60340.1	55710	48424.4	53345.7	55278.6	50618.2	7163.85	9219	14215.3	26411.9	28297.6	21255.1	17463.1	22686.7	10989	21384.4	60862.9
509	Q5QKR5	Acetyl-CoA carboxylase, biotin carboxyl carrier protein	279616	331191	266080	290011	282326	280878	321967	193453	312144	158719	166072	205870	492243	280525	248250	649371	539719	291050	174062	169663	131000	240649	215872	200808	245464	210511	179352	322898	382637	389938	431209	382176	351526	424543	408532	350403	324306	425403	303562	465831	514037	517640	279519	310609	240886	254600	207240
510	A0A0H3P9C4	Methyl-accepting chemotaxis protein	207832	268857	275621	246357	287161	358966	229242	309365	298456	324265	300255	280984	380302	298205	295889	425217	349837	388136	204269	204173	207307	332115	314852	272162	310269	263128	267830	371756	334492	327451	407366	372859	347259	385479	378903	398793	396092	458968	430294	531123	579510	456686	477061	508611	377752	495211	494348
511	A0A0H3PAA1	Uncharacterized protein	151330	171301	212948	176577	162462	218850	156896	240186	183520	69106.1	47255	34908.4	54826.4	49670.8	44616.5	37072.6	52482.9	60196	125381	114285	102883	166344	173358	145837	135571	150459	132539	223851	217261	209802	242426	225348	203434	221010	217888	170232	48010.2	46690.3	50320.5	84516.9	60115.4	79469.1	91086.9	65364.7	62495.1	157964	138910
512	A0A0H3P989	Single-stranded-DNA-specific exonuclease RecJ	40017.5	58707.6	74893.8	46047.8	33388	58118.7	47351.2	63082.5	50010.5	40879.7	34832.9	19228	40325.9	26677.4	36675.2	6904.28	28787.8	7197.01	43905.7	49510.2	48503.6	58671.7	62070.6	64533.2	78642	39218	66485.2	75209.1	60086.5	64204.8	80504.8	53898.8	73571.6	45636.2	43516.8	48349.1	31287.1	29858.3	11303.4	39654.6	20487.8	33996.8	19243.4	24193.7	30256.6	49660.6	67130.2
513	A1VY40	1-deoxy-D-xylulose-5-phosphate synthase	40249.3	31903.8	36609.1	33790.1	27162.1	37590.1	38941.6	42378.5	28073.8	15657.8	18402.7	18761.5	17573.1	15711.1	14492.3	12902.9	28331.3	11513.9	44072.8	23288.4	33348.4	66857.4	58117.1	59928.5	65534.1	59368.9	49860.1	48565.8	56421.7	49832.3	70091	50395.2	42917.1	42683.5	50583.3	38687.3	15803.5	24010.9	17078	31201.4	9994.91	12034	26942.3	10531.2	6845.52	49364.9	40546
514	Q8GJE0	Single-stranded DNA-binding protein	99359.5	77846.3	76467.8	119283	100678	83521.9	100690	84490.6	88634.6	60606.2	64048.2	79269.8	66650.1	88582.4	85987.3	78594.4	86401.6	88788.6	67409.1	71556.2	68014.5	53601.3	58862.3	61092	59578.8	69680	62524.9	70391.9	77620.3	83588.9	70079.1	79651.7	70420.6	88715.7	94234.5	87674.8	88472.7	91144.2	82918.1	99680.4	91523.5	111334	82051.9	106346	116610	70748.8	77379.1
515	A0A0H3PCM5	Homoserine O-acetyltransferase	51587.6	46836.8	46285.1	37524.6	50098.8	43277.1	44691.7	35785.1	41816.1	21403	6632.74	19704	34477.9	20141.6	27764.5	23780	8701.82	13253.6	43197.1	40426.1	38022.4	38060.3	42853.4	39482	58780.7	42438.3	39910.1	57627.6	55641.8	52472.1	58118	54400.6	48520.7	40365.5	43217.2	41211.4	24116.3	29969.9	20540	10529.7	34782	6798.63	33840	20670.8	9496.58	28906.8	53645.3
516	A0A0H3PAG9	Hydrolase, TatD family	119463	130499	122870	125703	79730	94761.2	115539	108127	104158	65538.8	86587.9	64024.3	51926.8	46957.3	33194	78314.6	101534	56946	116377	87062.2	128670	151478	139602	81140.3	127968	126185	105568	140039	129580	134474	146924	138385	99537	132182	142188	131067	68219.1	34634.4	59347.5	31678.6	52034.6	45827.4	49064.6	47058.5	55615.2	82652.4	99255.1
517	A1W0U9	Imidazole glycerol phosphate synthase subunit HisH 1	34997.9	26011.3	31945.8	42561.1	46411	37744.6	35447.6	31219.5	34294	33327.9	25123.5	30491	27542.3	32722.6	33788.7	27842.7	28886.8	29496.1	32954	38586.5	39257.4	28454.6	23477.3	37160	33968.5	37401.8	33627.4	28195.5	34310.9	31049.8	27058.1	35313.9	40143.4	33066.1	36368.8	38939.6	28388.5	25759.2	25912.1	30194.3	20887.5	25046.3	24499.8	23473	15952.2	25082.6	25985.6
518	A0A0H3PIU3	Uncharacterized protein	48355.4	64532.7	57097.5	50889	47599.6	57120.6	51741.7	89192.3	66351.1	60783.9	34834.6	53777.9	82463.5	60661	53646.5	101115	85947.5	78935.5	58628.5	51629.4	46932.8	83745.6	75410.4	77233.4	77651.7	63662.8	47795.3	71933.6	51722.9	44806.7	66852.6	45028.4	51467.8	58934.8	56163	46343.4	77153.9	64318.8	57282.5	114041	105664	86917.3	127441	95072.5	69364.2	70877.1	77249.4
519	Q29VH0	Arabinose-5-phosphate isomerase	417015	590693	462645	366163	336515	394432	380478	345673	397253	193692	222421	220183	217427	181980	237536	161250	153592	281241	410168	343718	255319	551924	479109	386322	490213	430698	387467	517098	477357	500821	506395	473594	432636	433907	396409	399757	261179	248025	189778	360875	457387	158030	233653	104940	166119	362326	390476
520	A1VXS0	ATP-dependent Clp protease proteolytic subunit	195871	174522	175100	167644	158530	126361	186975	165013	172991	306481	293257	245790	289475	356211	353293	316001	266345	316158	195609	178737	199740	164013	118949	146053	157512	188688	176464	144608	161371	166655	108511	142923	155891	117465	116511	142190	370113	347541	332213	340039	296868	393667	349187	340531	370978	180366	175414
521	A0A0H3PBJ1	Capsular polysaccharide ABC transporter	49654.4	46546.8	57011.3	46610.8	52450.9	57956.2	56659.5	47020.2	63209.1	116832	126235	122209	114405	135681	124388	120780	128455	137689	48083.3	43913.1	53088.1	47958.4	73712.7	65002.2	49103.6	58818.6	66582.7	48336.1	48338.7	47442.3	46605.4	51848.2	44698.7	52044.1	51954.5	42675.9	138709	142421	126840	104563	106759	105031	114179	115745	102240	67555.4	54077.5
522	A0A0H3P9L0	Cytokinin riboside 5'-monophosphate phosphoribohydrolase	403127	391179	399627	485685	443470	447034	445499	525945	439747	249550	190013	254407	249858	169248	182675	194800	194273	185749	420011	418695	370349	421474	418465	404763	421213	426169	447161	401105	431767	397867	367827	390767	404432	442064	429544	419512	236249	216733	212256	288810	265016	261229	285847	226032	236488	423814	417682
523	A0A0H3PBN8	Uncharacterized protein	47271.8	87662.9	78040.7	60978.1	48301.8	74234.9	55532.8	89294.7	71854.5	72254.3	63131	60439.1	89225.3	58807.9	80292.5	47172.2	51454.8	34671.2	54408.3	62209.2	50253	66687	60715.6	42668.7	82830.9	59581.6	57100.5	111343	104740	98758	120214	108595	87949.1	116043	113518	118471	40657.6	91436.7	47017.2	62956.4	58450.9	51774.1	52765.5	71691.4	40129.9	82004.8	87047.8
524	A0A0H3P982	Ribose 5-phosphate isomerase B	82014.7	66794	60978.9	85480.9	76456.9	63659.5	82254.3	71650.7	65650.8	18257.6	15425.6	17758.2	11188.6	13028.4	12263.6	22569.8	8078.12	15917.1	66802.5	51384.4	35723.8	62594.4	63485.6	59582.3	72460.4	69493.6	66752.5	77911.7	79799.9	86393.9	70079.1	63377.6	75634.3	89954.7	73015	82920.4	3544.59	8075.97	8873.39	14000.8	5668.52	19515.7	10351.7	8021.3	16826.7	61954.2	61451.5
525	A1VYK3	Indole-3-glycerol phosphate synthase	170783	154156	169502	141944	138899	120349	145162	166947	159026	115714	163381	109728	113921	120320	117790	139195	98828	98969.1	131722	143152	128739	144108	146988	150087	120219	129009	130188	169049	196154	180208	122425	161126	139253	132343	160834	160772	108463	91516	146221	108086	102677	107418	122131	133659	100082	116044	107386
526	A1VYE9	UDP-N-acetylmuramoylalanine--D-glutamate ligase	84917.5	107623	49573	76339.4	75199.4	108947	69693	62790.3	109051	75064.4	65475.7	61155.8	53895.4	86533.7	69028.2	46476.6	61873.2	67492.3	124383	118669	44054.3	93634.9	87014.6	90220.8	57395.5	134780	133403	101264	93374.4	77300.5	95155	101482	80874.3	95893.9	135360	142563	67708.5	25414.4	57791.7	46022.7	84811.4	59475.9	32062.7	71214.6	47828.2	73071.4	74246.2
527	A0A0H3P9Z9	Invasion phenotype protein	38162.2	36311.9	25764.6	29920.4	9901.07	18755.5	4427.73	34741.9	3619.71	6240.48	20274.6	21876.9	6128.36	16028.5	19097.4	9285.66	18823.6	17099.4	34406.5	40989.3	24502.2	23851.6	22653.2	23083.8	36033.7	17675.2	36473.6	33340.7	38728.7	44129	36290.9	35549.9	25979.2	23892.5	32048.8	18789.9	33140.1	30395.2	5356.56	6698.77	15316.5	20875.1	8289.55	24011.7	20350.8	23355.3	23183.2
528	Q2M5Q7	Uncharacterized protein	37135.2	54365.9	54814.3	34099.8	33547.4	32969.3	28061.4	35637.6	51801	57080.2	51305.6	7177.38	46981.7	22460.3	29565.5	36192.3	26610.5	40939.7	41503.4	40522.9	42706.7	47430.7	16971	39292.3	35609.9	37667.4	49150.5	46570.6	44224.9	42281	50099.6	42112.2	30593.3	32731.9	37914.1	38188	45632.8	53203.2	58388.8	15748.6	25736.9	48542.1	6455.96	33314.9	22658.1	47157.9	24882.4
529	A1W068	Thiamine-phosphate synthase	33664.1	34375.2	48690.9	28815.3	37863.8	55231.6	21335.2	26482.4	5996.53	15206	20234.5	8370.11	24492.2	16920.3	33589.3	39473.5	30851.7	13832.5	29319.5	43394.8	39284.7	31842.7	32357.1	26603.4	33937	31250.8	35091.3	36398.8	47781.5	45780.1	40571.3	44430.1	45385.7	42078.9	53732.1	45253	23328.3	31912.5	14818.5	20663.6	10415.6	27744.4	37933.8	15360.5	16938.9	36107.8	35410.1
530	A0A0H3PCR0	Cytochrome b	382130	370775	393944	348342	301908	426883	336801	442938	407960	864382	616068	475737	922235	685310	657703	764316	823151	784043	356594	319302	332200	480403	458239	421017	385078	415379	373524	351480	343336	341301	338802	274101	308607	310676	314449	332424	902368	924494	773055	892050	937854	772516	856638	739105	657783	498370	479221
531	A0A0H3P9B7	Cytochrome c553	5330.6	14570	13116	38923.8	29612.6	22628.7	30390.3	21293.8	27063.5	78843.3	69496.7	57679.8	62352.6	80449.8	59854.8	78724.1	69203.7	62641.6	26069.6	29522.2	24042.7	25469.5	21162.3	35545.5	33549.2	37668.1	45377.7	38725	36160.6	47361.9	25431.6	26704.4	32450.5	43674.4	51368.5	47799.8	43111.2	37943.9	48424.2	60727.9	41791.1	59230.9	67745.9	62277.2	64157.3	41444.8	45952.8
532	A1VYA1	Orotidine 5'-phosphate decarboxylase	157698	174455	182559	152515	148542	171485	152451	171071	183007	110940	114152	94228.8	99756	112172	117671	109760	113636	99860.8	152121	159313	165725	150849	154757	165415	175454	137440	143810	181107	155953	163746	150603	140051	140297	165621	154232	173719	79602.8	89493	72516.5	81690.4	102571	104573	111787	107713	92681.5	161165	178825
533	A0A0H3PBF4	Flagellar assembly protein FliH, putative	103876	76225.9	94021.3	61895.8	39355.6	61581.8	72707.2	72059.8	32335.8	69704.2	47445.5	82983.1	15242.5	3565.42	68104.5	10841.1	12738.1	4017.6	76978.1	79282.2	28003.2	82377.4	86512.9	59699.8	87729.4	75361	68441.4	75729.4	61986.2	53039.7	56790	76034.4	73061	56654	38677.4	44581.6	29261.6	6751.99	17554.3	9402.99	34094	26354.6	4131.76	23443.1	12260.9	79017.5	67819.3
534	A0A0H3PJ52	Conserved domain protein	86036.6	81392.1	90086.9	97133.8	72509.9	108909	70867.6	106068	119215	188049	167384	187942	166695	144528	196549	136256	138641	158595	112277	108353	123127	105251	104751	107515	82092.3	105573	80010	84982.1	100965	103280	101331	79379	104694	83912	112830	106662	116264	111622	127954	79754.6	95175.4	94580.9	117009	107040	126191	106038	100623
535	A0A0H3PJB0	Oxidoreductase, molybdopterin binding, putative	38859	34999.4	22798.5	29761.5	19269.9	11142.9	25351.3	30385.6	19762.8	16590.5	17856.3	9914.19	26603.4	18766.2	16695.3	15135.4	14008.8	21463.2	29718	35014.5	28902.4	17696.3	32237	18901.7	28062.3	20500.4	20577.4	16587.6	33054.4	20683.5	23120.1	30429.8	24900.5	30003.1	26644.4	18139.2	17020.5	15680.2	12438.4	23524.5	23136	14267.5	20538.4	8694.53	10389.4	2467.47	27116.3
536	A0A0H3PAK3	Imidazole glycerol phosphate synthase subunit HisH	31532.4	38856.1	41419.8	29988.8	29388.8	51321.4	32809.4	46170.9	30096.3	31558.4	21629.5	15657.9	31510.8	23997.4	15453.9	28947.8	24588.9	29719	35449.4	31733.4	26058	12743.4	42864.6	27882.7	18719	22244.4	36809.9	52430.7	38915.4	38475.4	33620.7	24724.4	32175.3	33924.5	36867.1	27234.5	18133.9	2568.08	16567.9	22761.6	5937.77	18055.2	27678.2	21152.8	22156.6	45107.4	45034.3
537	A0A0H3P9Z2	Soluble lytic murein transglycosylase, putative	164384	155711	154461	152977	111262	141771	158367	138763	146752	96529.6	91926.8	116616	103613	103252	57689.2	86215.7	67296.8	93546.9	183484	200651	173059	184555	172369	180684	185689	174576	147370	147686	149033	158242	135822	174098	156339	165526	155783	173940	74972.1	84618.7	95116.4	110934	58634.9	114147	86059.9	99260.9	80739	115275	119672
538	A0A0H3P9A4	Aspartate racemase, putative	4417.73	13065.5	14701.9	6623.03	10827.5	4294.41	4009.42	10760.5	9955.34	3289.15	3661.77	4383.26	8003.79	4107.17	5445.81	7135.66	5076.03	4529.61	10007	14504.6	10380.2	14725.9	13580.3	17211	10999.6	15019.4	5285.01	14154.8	5033.9	3172.94	16951.2	12395.6	11375.4	5701.59	6193.53	1894.35	3072.6	4098.98	2446.98	7797.73	3561.32	4620.41	6273.81	3903.76	2657.77	16017.9	1944.28
539	A0A0H3PA08	Uncharacterized protein	29342.5	16618.7	21198.6	24318.2	20422.8	19547.5	11479	15325.1	12595.4	12076.8	4561.52	12140.4	9383.36	6386.73	37579.6	5313.37	9765.13	30245	15217.9	23834.8	28744.1	41401.8	2831.4	4733.65	37062.9	34538.2	25791.7	38252.6	41243.8	23704.4	23409.4	39049.7	24504.3	29424.7	4124.77	3887.23	7771.88	7808.01	8976.49	10993.7	7670.88	8949.17	8698.75	11389.1	5798.42	29956.3	22481.5
540	A0A0H3PA26	Peptidyl-arginine deiminase family protein	46744.7	29838.5	41959.3	43005.9	28164.8	59822.9	52502.9	48054.3	30310.8	24297	12197.9	29099.4	19929.5	19134	46039.2	39967.4	48611.9	24758.7	36238.7	54810.7	46852	53527.9	51395	49037.9	55485.4	34341.1	57008.5	60381.6	38731.5	52564	34267.1	36692.7	27611.1	6535.21	47845.4	47643.6	30421.7	30821.5	14974.9	25223.3	13851.9	17677.3	62172.5	30137.1	13418.7	61607.1	50249.2
541	A1VYG1	Acetyl-coenzyme A carboxylase carboxyl transferase subunit alpha	210679	246034	218856	202918	188211	171896	197503	175338	216636	195628	240927	175631	123113	157198	147722	176952	151018	133992	177689	199329	214089	251275	225476	168603	216947	143589	151974	183254	166220	175861	166945	186765	185288	142690	132470	93596.3	205472	245599	261517	119407	234333	190302	199844	188268	162661	225527	201570
542	A1VZN9	Alanine racemase	2508.48	8635.77	7321.89	5012.2	1943.07	7689.53	4186.94	2572.95	8488.99	5611.22	1904.81	999.048	3703.88	4900.55	4442.72	3529.75	3645.72	3720.84	3109.55	4920.57	2852.31	8803.39	3326.03	3824.99	10751.6	1412.99	2975.5	9389.29	7984.59	1844.36	8943.81	1756.1	4903.69	349.263	7306.33	6694.17	2865.27	2773.79	6326.12	7987.27	2954.91	2167.07	1381.53	6041.44	2547.05	2550.8	8325.29
543	A0A0H3PA24	Peptidase, M23/M37 family	37056.8	40079.8	45252	45944.6	60600.5	56998.9	50344.5	31326.8	53604.5	12311	34295.8	39916.7	33510.1	79454.2	28923.3	25731.8	40388.9	15031.9	40754.6	44771.4	23612.1	30501.1	59791	36486.7	36091.8	33779.9	36048.6	63035.5	63443.8	44873.1	62549.7	52973.5	67518.4	64824.4	45311.9	72593.1	35899.7	49639.2	40171.9	29128.2	74340.9	36049.4	29882.6	41341.1	17739.3	25573.9	54596.6
544	A0A0H3PER6	Transcription termination/antitermination protein NusG	693177	844338	844988	552297	554031	718313	581740	657818	693189	576282	570827	486551	438720	378576	379747	393840	371434	394317	523056	511321	551265	619431	602671	483657	569236	512943	502713	805991	665293	709432	762220	669706	632631	538848	556269	556492	473763	538172	519804	479499	538377	475368	485476	440942	384135	598589	638516
545	A0A0H3PAP1	4-methyl-5(B-hydroxyethyl)-thiazole monophosphate biosynthesis enzyme	31056	39094.7	35542.6	24241.5	19659.2	23914.3	25396.9	19247.5	25934.8	10151	8443.55	7821.55	11136.1	15637.7	8499.98	14866.8	15552.5	15678.4	34111.1	36812.5	25486.6	24966.7	23391.8	26045.8	27019	35799.7	28793.8	28673.7	27483	34357	27842.5	30042.6	28756.4	17217.3	31305.7	31585.8	15959.4	7588.43	18644.3	16497.1	16287.3	34147.3	12709.5	11353.6	7489.35	32463.9	28504.4
546	A1W1J8	50S ribosomal protein L17	727234	910844	877708	647097	685756	817471	681963	650137	791141	495790	649481	580110	659532	556062	463294	531666	485003	508034	760155	822404	834541	860394	899747	824874	715772	711065	712570	648899	704428	692963	730267	676637	701646	633212	610058	676518	677524	737172	823398	610934	886359	772781	681657	576231	604920	688907	680212
547	A0A0H3PIR6	Peptidase, M23/M37 family	19522.9	10269.2	13294.6	20170.7	17316.5	22779.7	11812.3	26382	25564.6	32976.1	35554.5	35491.5	35123.9	25161.7	32566.8	30612	19125.2	30831.2	14559	14989.3	21066	27787.1	28545.2	38645.2	28149.3	30315.8	24317	16089.4	17513.8	10902.3	22239.4	11093.4	18998.6	17797.4	17183.1	15493.4	23882.8	31445.2	34780.4	28969.9	35399	34691.2	37356.6	24945.8	27447.9	62544.7	27584.3
548	A0A0H3PGY0	Peptidyl-prolyl cis-trans isomerase	249597	277912	242340	280629	212862	255278	249112	286498	249524	165716	167271	107775	205919	89199.9	103731	209455	123083	175657	254620	215587	170026	298055	246230	134118	331276	137191	206339	288424	249362	211416	259093	222187	196682	228401	137543	153996	101696	78011.1	64568.2	140354	123990	98096.3	179490	115605	123070	208651	207975
549	A0A0H3PBG9	Phosphoribosylglycinamide formyltransferase	104193	140913	144030	134667	104029	149551	126815	135285	147575	60512.6	65707.6	70167.7	53204.8	90451	78614.3	76098.4	90186.7	38949.7	128661	100343	127867	151776	146939	111783	130980	138445	78792.6	144309	146553	142324	152693	119153	133053	160961	156165	146584	100192	72239.9	127942	64018.4	90824.5	87215.4	50082.7	84848.3	117098	128678	98934.9
550	A0A0H3PAG7	Purine-binding chemotaxis protein CheW	40348.1	39534.5	39115.1	49493.3	72138	53137.2	62068.7	64673.5	61309	99947.9	117739	137336	82586.7	115047	115061	121442	142561	110146	58600	64251.8	52711.8	63684.8	63413.2	71921.5	73029.1	70381.5	77521.8	42436.3	42769.6	43698.1	33756.1	40484.8	50452.4	49393.4	47260.5	41267.4	126166	115837	122226	102759	94710.9	85822.1	100208	107341	97230.6	74389.8	67746.5
551	A0A0H3PJ70	Acetylornithine aminotransferase	144665	134058	154196	159247	153263	155343	156622	160464	164899	95056.4	92929.7	92565.8	85251.7	80835.7	89501.4	87490.7	86236.2	91901.3	113699	114997	94918.3	104004	106774	93577.2	104039	111591	108069	118907	119372	120165	106358	106464	110321	123335	124276	127142	188986	168250	181762	147339	152460	168913	196015	187892	177246	112961	112820
552	Q0Q7I1	Phosphoribosylformylglycinamidine cyclo-ligase	193056	206398	224404	59972.6	65295.8	94468.3	161701	182188	168493	64136	58440.7	50806.2	25882	75817.9	36599	44230	53294.5	65716.7	142945	150987	115267	148380	89401.6	124928	155564	155997	149736	173387	163907	166801	123550	154049	154111	100827	79976.2	97754.1	63860	53260.4	66338.5	71924	50649.3	73028.9	89706.6	76089.7	71738.8	125279	114159
553	A0A0H3P9N4	Potassium-transporting ATPase ATP-binding subunit	192522	156873	67530.7	164710	147626	96316.9	174124	101197	184751	262703	279959	292517	274904	281677	254853	252734	276021	240237	238580	88137.9	213716	259119	241359	113201	233208	199424	210787	176159	78334.8	86512.8	240356	69458.2	186259	156870	148799	221493	253185	245383	297257	205917	233657	254920	283098	208736	241629	120886	101459
554	A0A0H3P9X6	Nitroreducatase family protein, authentic frameshift	189069	191917	160372	222037	70836.5	233317	56948.8	206126	81512.7	43719.1	125945	27056.7	145754	146873	29830.1	37073.1	59070.9	122125	149407	149451	57768.2	136653	169795	166582	90814.3	163781	162361	63267.8	171377	68572.4	179848	100956	66401.9	195003	187371	179755	42325.5	129962	146159	81769.5	125120	128301	149335	154848	150719	148710	132877
555	Q7X518	PseD	119321	112188	124386	93242.2	68511.9	25963.6	84978.6	65546.6	98577	55452.5	49068.9	29529.4	38671.4	43829	74404.8	64514.6	61367	84724.4	115784	57153.3	113263	105844	121979	43403.4	113919	126762	115201	101390	102321	107833	98633.6	92650.8	99628	63527.1	75398	40631.2	70708.7	85533.5	89354	58331.3	85185.3	58877.4	24990.9	78042.3	57508.5	54481.9	107757
556	A0A0H3PCT3	Methionine-R-sulfoxide reductase	44412.8	34979.7	39611.3	58299.1	48192.8	50109.7	42477	35019.4	38598.6	4139.73	35846	28395.3	39611.8	6527.57	5587.41	42123.6	12675.4	11616.4	29759.6	6471.04	35576.8	38704.5	34134.2	34504.7	35972.8	40776.8	33188.5	36097.8	48438.4	47515.5	36787	35562.5	42235	10389.3	37767.8	29131.5	20484	27291.1	19133.5	4225.19	5036.03	21813.8	18109.3	28210.4	18946.9	30967.2	28807.4
557	A0A0H3PAJ8	High affinity branched-chain amino acid ABC transporter, ATP-binding protein	123275	124938	133539	131603	131960	130052	132717	119084	131624	141486	165045	178995	114141	147180	124447	159641	134526	143527	145448	126035	82253.3	143976	148467	129203	123735	176350	146159	104462	140149	76805.9	104011	85331	117525	67012.9	109296	84175.9	180495	184286	194127	165722	94485.7	143392	95034.6	193730	172763	130078	83803.9
558	A0A0H3PAU5	Paralyzed flagella protein PflA	45886.1	57327.2	17313.6	51842.2	29107.6	52982.1	32932.5	11834.1	42977.5	69276.4	55191.9	48949.2	31384.6	71112.2	52801.8	37316	93373.9	48396.6	44619.2	47102.6	67558.7	55034.4	40155.9	74859.9	41529.7	57159.2	44117	57716	58194.2	42847.2	34684.6	55766.3	59371.6	28481.3	34766	47682.4	70819.9	41712.8	71490.1	49803.7	29048.5	34741.7	69129.7	77549.9	44969.8	70752.7	58458.1
559	A0A0H3PHN4	Phosphatidylserine decarboxylase	34101.6	47812	65952.4	36547.6	32652.9	64988.8	50795.6	46041.7	49127.1	63350.7	42332.9	24402.4	15713	36510.7	40313.3	42851.2	13998.9	26117.3	29380.4	12364.5	23120.1	41720.3	64171.8	49925	25448	34611.5	103662	21615.8	30880.9	51093.6	26639.5	48392.6	65999.2	20345.7	18605.9	16104.1	24124.3	11989.5	97933.6	28060	30284.5	30858.1	31172.1	28217	72971.8	23921.3	34646.4
560	A1VXW7	50S ribosomal protein L20	507787	468836	413883	603515	591263	449755	623731	641072	630373	1.32602e+06	1.17146e+06	1.24293e+06	1.11099e+06	1.37044e+06	1.30753e+06	1.23315e+06	1.29759e+06	1.12389e+06	491671	560147	407516	389831	360850	582568	369008	481560	534489	409306	488225	490169	352692	439456	490684	411664	409078	347879	1.41887e+06	1.17434e+06	1.13188e+06	1.23191e+06	941981	987406	1.26697e+06	1.08234e+06	1.04012e+06	300376	302776
561	A0A0H3PAH9	Flavodoxin-like fold domain protein	151278	150905	161420	188988	187102	193202	171522	177307	133862	82954.5	84072.5	93859.8	131156	86253.9	44512.2	41334.8	44469.7	31792.3	164037	174147	176949	203540	210116	181565	208957	163676	187089	163924	145342	156647	152881	168055	168471	187741	178191	159487	72862.1	72669	87163.5	86056.5	85213.6	94870.7	148179	112395	83913.5	186569	166397
562	A0A0H3PES2	Phosphatase, Ppx/GppA family	73487.8	69362.3	80845.5	118263	180788	104923	88542.1	116376	95102.3	192205	211145	207476	253302	245858	95613.8	111605	219372	116422	73002.7	116819	186866	83814.5	96542.2	67046	67700.7	199184	65770.6	82724.8	81492.4	92939.2	153742	103329	75433	60678	184526	75455.3	240881	164119	277327	133816	193726	239550	227288	261960	219404	70087.8	66308
563	A1W1T3	Biotin synthase	133477	108734	114395	135050	132678	99196.2	132125	118109	119138	84339.8	106358	42156.7	69033.1	89628.1	101705	89887.3	84059.7	85738.5	98759.7	94029.5	97936	72650.6	68509.6	95535.9	70675.7	85317.4	79249.3	108732	108526	122230	96099.8	121535	122742	136281	136812	133475	92937.1	73956.9	88216.9	66693.7	75630.9	73183.3	84517.4	69974.2	74626.9	84701.3	73676
564	Q2A947	Deoxyuridine triphosphatase domain protein	188475	212311	222381	199846	197756	235985	182765	180511	191566	80983.4	95838.2	90830.9	94980.1	88228.2	99317.5	4830.95	85987.3	90631.5	203427	215069	216509	234477	237268	235756	195951	210580	209438	197977	186396	198161	185890	185044	190233	221910	207891	190362	76037.8	80943.1	79696.1	83179.9	98782.5	88954.2	89313.9	89936.8	80845	204365	191248
565	A0A0H3PBY8	Antioxidant, AhpC/Tsa family	104973	106383	106163	80477.1	79304.1	76095.8	84551	75652.1	85301	40631	63462.6	66774.8	59076.8	67763.5	66179.6	74230.4	66625.5	56146.5	99140.5	106394	109995	92671.4	92768.9	97328.4	94682	89330.8	77959.7	80760.7	84898.6	75360.2	73316.9	73369.4	82452.8	60912.4	62025.9	69186	94527.8	91060.9	82234.2	52229.4	73396.7	44026.2	40601.5	77564.7	67505.2	83369.4	90043.5
566	A1W0A5	Chemotaxis protein CheY homolog	875245	901595	858942	732882	699692	680049	698369	689549	619789	210034	242926	228254	232680	225083	252070	207208	250240	247729	682964	572452	584367	667599	565679	558818	705774	607319	538389	783810	772053	755328	801537	803664	686844	662012	635199	535599	268860	258803	308975	247415	240140	232958	255445	226479	222599	506842	423651
567	A1VZ01	NAD kinase	71729	100700	121386	60551	76527.1	73298.3	95749.4	109113	98640.2	39248.9	57613	65238.4	46318.8	9375.36	37643.5	26330.9	44356.3	31818.6	96814.6	97106.7	98168.4	99941.2	98275.1	98186.2	82631.7	98310.7	90921.3	92983	119105	110644	59626	104681	94156.2	83983.8	69804.3	95560.3	49467.9	29790	49427.4	46639.8	9211.57	18238.2	48547.7	44895.5	29406.2	103424	62977.6
568	A0A0H3PC06	Uncharacterized protein	161679	179753	178588	176692	176015	175109	154760	146743	164244	81721.5	168049	151890	210449	86756.4	165568	78804.3	160471	46404.5	187580	201495	196511	158978	162832	189641	160530	179130	196528	161260	163496	169339	167411	170835	181411	206153	200072	194151	66213.1	129770	125735	162231	145952	135731	177528	87738	165106	164580	160051
569	A0A0H3PB91	Ferredoxin, 4Fe-4S	1.81936e+06	1.49118e+06	1.31906e+06	1.54222e+06	1.65047e+06	1.05345e+06	1.59273e+06	1.38844e+06	1.41419e+06	877407	784928	853408	664151	762446	811345	833681	890223	851206	1.58011e+06	1.52657e+06	1.45954e+06	1.33582e+06	1.17812e+06	1.56712e+06	1.37693e+06	1.43513e+06	1.69397e+06	1.52068e+06	1.40263e+06	1.6146e+06	1.40368e+06	1.69442e+06	1.66886e+06	1.84041e+06	1.83987e+06	1.62956e+06	779979	753519	726804	838560	614884	769410	836562	791396	849790	1.42133e+06	1.43901e+06
570	A0A0H3P9T5	Iron permease, FTR1 family	21531.3	39451.2	4664.44	15873.2	6790.05	33151.8	9256.03	37804	26087.1	39183.4	5824.03	8530.94	20177.9	23039.6	26243.9	3752.39	22155	14949.9	21966.1	7389.87	6698.22	5624.16	26506.2	15215.7	10755.2	16350.5	10400.6	14938.9	26171.1	3066.21	43334.3	9716.97	13180.3	5800.69	16830.6	865.461	24648	37041.7	20145.9	15477.3	6683.81	10832.6	2562.79	19462.9	8177.07	7445.68	23979.4
571	A1W0W2	1-deoxy-D-xylulose 5-phosphate reductoisomerase	26331.4	75040.7	76324.1	52193.6	41524.5	82116.3	57593.7	71206	64752.7	68736.5	228461	51471.9	235030	155295	148419	170483	183726	58676	59941	47715.9	15653.7	98057.3	74046.1	69946	58086.3	72409.1	60144.2	326036	281870	63653.2	407482	49748.4	33829.1	76507.4	265307	52174.6	184960	45939	56425.1	23805.5	50852.2	189174	236888	18446.2	37339.9	58131.5	258234
572	A0A0H3PA20	Deoxycytidine triphosphate deaminase	160542	172463	162815	147922	154998	177917	152291	140841	150058	43702.4	57871.6	39822.2	81424.4	45676.4	65341	37938	57807.4	61069.3	115262	111871	111459	110139	116910	127062	102552	119432	124350	129938	142159	142885	131103	153720	96587.4	91875	87211.3	86783.9	24352.9	60839.6	57843.4	62436	75738.8	65797.1	86143.9	76873.2	63664.9	120959	127929
573	A1VXS2	GTP cyclohydrolase 1	96316.5	85689.1	61186.7	106035	101042	54373.3	105995	94045.7	94997.8	128096	134644	104085	131585	138452	141699	135692	143547	139776	94563.4	98355.7	98596.8	71393.1	65524.4	76537.6	70496.7	68190.2	79690.3	75838	55768.1	77224.5	59873.1	53021.5	73339.1	65496.4	59105	75275.7	126554	123644	114745	123277	101749	129962	120913	113201	136550	78575.7	81695.3
574	A1VXP5	Cyclic pyranopterin monophosphate synthase	137631	91565.6	112890	92005.4	79350.4	58036.4	86483.2	52614.1	72055.6	123167	27667.6	132710	121592	151523	50928.3	53536.4	28500.4	53110.2	92677.3	101226	97098.6	90547.8	74580.8	92074.2	83358.3	113437	83520.2	94058	89886.7	108631	93356.7	100671	96846.1	77143.8	24694.1	69063.1	30517.7	38459.2	61764.3	153055	107916	16354.8	44228.7	50013.3	20422.5	72492.7	76911.5
575	A1VZF8	NH(3)-dependent NAD(+) synthetase	114646	95802.8	105815	108380	110039	119955	92305.1	88800.8	90194.4	87990.1	56511.7	62200.5	97402.7	100594	97312.9	76982.1	85320.1	89810.8	119547	118054	105861	115050	125275	116465	107875	114641	104856	116115	115633	113419	140080	128843	136757	141244	144665	117704	83455.4	93977.9	92178.3	79186.3	86617.7	82951	83709.7	85508	83633.9	89478.7	85054.1
576	A0A0H3PCI2	Uncharacterized protein	16167.9	16639.6	27503.2	17335.3	12103.5	22934.4	21531.5	20292.8	22133.3	83932.3	79750	77696	72160.1	63852.9	73678.4	74832.4	68501.9	93104.1	13590.8	9419.72	17600.1	21505.3	17727	18270.3	19049	17661.3	19788.1	23616.8	22067.3	26408	24898.5	16747	22826.7	24092.2	740.986	21634.3	78763.5	72288	68081.8	60411.2	55646.6	55610.9	58354	43244.9	50153.3	23645.4	20571.4
577	A0A0H3PD19	Competence/damage-inducible domain protein	57318.8	80519.6	89824.6	38112.4	43569	70415.8	54186.3	74913.8	83949.7	74707.4	78843.4	16452.1	60089.3	46853.5	39991.2	53423.9	56755.2	55093.8	44303.1	54661.9	51239.7	64342.1	58119.6	50047	55382.6	60179.7	57470.6	100218	90466.4	59340.1	78597.2	84000.3	79680.2	93763.5	78995.5	91464.8	33075.9	50435.2	59586.1	44635.1	45706.5	46649.4	52228.3	53770.1	40938	68250.7	49764.7
578	A0A0H3PHP5	Uncharacterized protein	93922.1	86063.6	85729.5	86658.5	73717.5	48838	66648.9	80519.8	80896.1	43051	70487.3	108743	66413.9	68470.3	98840.9	77663.3	90016.8	54555.5	86008.4	107141	103731	77634.2	36091.1	52582.2	52219.1	58554.4	58017.2	80097.3	65054.2	75845.8	51890	83750.8	136400	96505.1	78011	103090	78552	49684.1	68570.4	83813.9	37244.2	51265.2	45203.1	26312.2	51044.6	39723.3	65668.3
579	A1W059	30S ribosomal protein S18	1.52655e+06	1.41752e+06	1.48014e+06	1.56833e+06	1.64081e+06	1.66929e+06	1.57304e+06	1.49006e+06	1.58266e+06	1.75517e+06	1.79811e+06	1.95427e+06	1.62854e+06	1.6442e+06	1.59867e+06	1.4909e+06	1.54698e+06	1.56997e+06	1.695e+06	1.6585e+06	1.75844e+06	1.37807e+06	1.53248e+06	1.58504e+06	1.24355e+06	1.41204e+06	1.49888e+06	1.00318e+06	1.20624e+06	1.20262e+06	1.03378e+06	1.23859e+06	1.16061e+06	1.14421e+06	1.1327e+06	1.09938e+06	2.3054e+06	2.10704e+06	2.30484e+06	1.61441e+06	1.51639e+06	1.63365e+06	1.63067e+06	1.71155e+06	1.74889e+06	1.40337e+06	1.34579e+06
580	A1W0X9	Holliday junction ATP-dependent DNA helicase RuvB	76963.3	104353	91253.6	43664.4	26825.6	26698	60752.4	48527.7	67645.3	105461	101343	63910.8	68601.1	20096.9	22757.4	72932.3	76382.2	82712.3	35046.9	60746.8	19249	49341	69649	52553.3	55016.4	62989.7	74029.9	111761	110599	109672	114010	93843.2	102432	62675.2	82703	69073	36163.2	95858.6	45106.6	35117.6	131700	47597.6	49164.8	65218.6	56028.9	72892.3	59289.5
581	A1W1K1	Histidine biosynthesis bifunctional protein HisB	111078	98556.6	104049	62570.9	26335	71907.4	114117	100516	101071	95867.1	101367	79670.4	62960.4	84525.4	84659.2	72211.2	48630.8	67397.6	69360.8	71054	68014.4	65675.8	70116.9	81299	57460.6	67992.9	61386.9	74746.8	86511.6	87026.9	78699	86613.1	90040.4	77289.3	75770.6	83322.7	107029	107931	120370	80305	78165.9	89675.9	64644.2	92699.8	70154.2	67856.5	69627
582	A0A0H3PBG3	Hydrogenase expression/formation protein HypD	109511	120143	127656	91221.2	52891.2	60245.6	85330	96013.3	52431.7	67280.9	57504.3	59581.6	81441.1	47653.4	19051.1	63187.7	44770.6	73195.2	80153.6	73550.6	80371.7	71691.4	84790	69563.1	99034.2	50017.7	66899.7	105958	112456	114995	89340	112043	102939	89792	72016.4	73020.6	81140.7	90306.9	85906	98046.5	80204	106381	80678.5	95600	74106.1	72750.1	76409.8
583	A1VYH4	tRNA-2-methylthio-N(6)-dimethylallyladenosine synthase	70403	93061.8	63203.3	51145.5	54010.7	55682.2	63600.2	58153.6	59500.1	39404.6	73591.8	28087	50693.9	32889.3	54110.3	17345.6	53239.9	66564.3	67245.6	53512.3	75988.1	54853.2	81780.9	65514.9	69126.3	56660.4	44120.9	60950	72151	46014.7	56116.8	43717.1	57211.2	42105.1	30206.8	45192.6	91123	34622.6	67597	54188.1	63739.7	79132.2	59123.6	20573.9	59328.3	68040.5	74958.5
584	A0A0H3PF34	Flagellar M-ring protein	72993.4	72630.2	62170.8	76397.7	76084	69732.1	69788.3	71935.6	74299.1	176419	213194	188207	168898	121858	127526	161074	161889	178182	77834.2	61718.3	62965.6	71081.9	91871.3	100896	83620.3	87964.2	70167.5	66060.1	69870.5	71410.5	66370.9	44916	66885.8	67479.1	56048.1	78536.7	204923	188674	208175	141248	124352	145266	116745	135958	125342	109328	105610
585	A0A0H3P991	Uncharacterized protein	168897	146344	135154	119821	139294	65689.7	94511.1	98508.9	110513	44649	28526	24367.4	53382.4	51463.7	43581.1	60056.1	67705.9	35001.2	126798	151443	134507	127478	129784	150269	97609.6	121255	147949	132464	95063.9	151889	123080	154162	155234	132913	146851	148031	67693.1	82135.1	54666.5	36885.7	29454.7	78653.7	53297.3	31158	51438.5	86773.7	86164.4
586	A1W1K3	1-(5-phosphoribosyl)-5-[(5-phosphoribosylamino)methylideneamino] imidazole-4-carboxamide isomerase	63676.7	68499.6	54900.5	69214.7	88488.8	71841.7	87034.5	90892.1	72062.2	13218.5	21951	56511	22734.9	11150	2862.5	9661.7	8634.59	6496.03	46276.7	41032.6	19029.3	89095.6	119876	94164	97778.4	100024	47837.1	105531	92051.9	72570.3	107938	88579.5	131310	75772.4	73683.5	48597.4	10562.7	2629.62	51402.2	13000.4	23315.5	42023.1	7229.18	5904.83	35968.2	51855.8	43223
587	A0A0H3PH15	Phosphomethylpyrimidine kinase	85785.5	84789.2	76722.1	72052	76753	52719.8	90955.6	79400.4	70990	19688.8	13674.7	20435.2	18263.7	17812	8123.54	19134.9	19103.5	12412	58454.1	59700.6	49304.5	51825.7	36950.4	43874.2	61245	49246.8	27992.3	59062.5	59967.2	52107.8	70086.2	49045.3	57693.8	44872.1	42861.9	34028.4	33505.4	45246.7	45821.4	39248.8	38209.9	27171.9	18478	27067.9	30040.7	49354.6	52975.2
588	A1VZE6	D-alanine--D-alanine ligase	45150.2	57894.5	74166.7	38574.2	56079.3	53840.4	31785.1	35390.4	53928.1	70059.4	48435.7	96874.4	40490.3	45426	54513.5	36515.9	92504.6	50786.6	48610.7	61676.4	58022.3	52787.6	44664.9	65830.1	57009.5	61497	59698.4	44963	46570.2	56692	43928.7	44309.6	56578.7	23686.9	31293.1	37201.2	53508.5	63633.5	89629	77170.9	34966.3	94252.1	50113.7	45104.1	67333.3	72728.8	67563
589	A0A0H3PEI3	Rare lipoprotein A	162210	141060	81811.9	171494	156379	94250.3	168690	146951	150400	194882	185657	187823	144822	165196	158911	173752	180630	159434	158277	170573	166166	154171	150558	185033	148364	154031	188237	114658	88524.2	120491	94667.4	80030.4	115988	119309	99901.2	125403	207030	178388	182967	176986	124270	164483	148354	142468	170410	164536	170084
590	A0A0H3PEN5	Uncharacterized protein	106602	88234.8	54150	121924	52718.8	90628.1	112584	104041	49019.7	44516.1	36570.7	106193	39650.2	24854.2	12219.6	28586.3	24401.3	15645.2	77982.6	88079.9	74172.8	92454.6	92882.1	49381.9	55759.3	40498.5	70545.9	99973.9	50146.6	56273	64696.9	47944.8	85561.3	43589.7	77987.6	46262.6	28504.7	38052.4	35936.1	27409.4	59934	64342.7	29599.4	18944.4	65160.9	69068.9	67624.3
591	A0A0H3PJ11	PP-loop family protein	227674	230021	249674	165097	165995	173929	173767	174602	176895	194035	211219	179452	136856	111644	73419.2	150311	130358	124438	167260	149813	180192	177578	196089	208991	210986	178582	183136	242845	237562	231975	233481	226412	221889	183983	196433	204050	198254	220150	229405	131583	194513	176047	126396	177326	122248	194837	188380
592	A1VXJ1	ATP synthase epsilon chain	207574	96151.4	153863	202460	197081	186953	214876	205792	216909	503166	627257	295433	515602	501708	506969	482547	304558	259077	117442	65683.1	160698	201392	206023	232490	207813	119503	125536	182728	188827	181597	175674	149244	147770	143036	139262	145566	592103	277311	559377	427978	459694	462185	453238	298615	505917	225465	231448
593	A0A0H3PH83	Single-stranded DNA-binding protein	273637	234274	238624	293487	209198	207294	301145	289033	281700	523288	546734	585097	515846	599662	653221	559582	566019	580723	198662	197586	185599	165393	167374	194898	165293	188161	190267	189772	226549	222625	176799	211113	214372	212959	225695	228500	610675	622116	571079	741437	654928	730657	696091	736993	859614	190129	185579
594	A0A0H3PDN2	Putative methyltransferase	249927	209685	227995	124196	124609	90574.7	158855	147624	140405	142154	87807.6	136802	111136	116531	121039	67855.5	115604	96334.3	164704	161830	154158	149159	141744	157676	163308	152086	153826	116941	108965	110881	99047.7	102973	117711	73144.2	67214.2	78247	148672	151466	152488	139074	129696	134800	144565	95628.9	121910	138624	142339
595	A0A0H3PA78	Flagellar motor switch protein	141532	158670	156867	103118	111938	121356	111698	114172	56819.6	62421.1	78829.1	16366.6	61621.4	81870.7	56794.4	80543.6	26009	30677.3	121679	125361	122981	103774	143821	112557	115694	124698	124750	121160	116035	111134	117911	93744.1	124612	92825.8	100354	92133	89631.1	64670.3	72659.6	56640.2	63128.6	67081.9	58662.9	68506.8	51397.8	121317	117665
596	A0A0H3PJE6	DNA/RNA non-specific endonuclease	17792.2	24756.7	18299.4	27665.1	13156.5	21992.4	23763.8	30201.7	22240.7	11827.6	32762.8	36248.4	43054.3	55057.9	50011.8	53696.5	35751.2	43698.3	15002	19945.3	17455	7542.47	12998.4	11006.3	11855.7	18139.1	22872.4	18041.2	6996.06	6729.85	19841.4	20540.6	20868.5	27523.2	23125.4	21739.3	32359.1	44864	38754.7	35927.7	7767.03	43694.9	28708.1	43505.5	43400.6	14523.7	21480.3
597	A1VZJ8	Bifunctional protein FolD	199708	217528	217558	149833	198295	188106	156012	140653	200677	69473.3	57312.1	53939.3	111983	87961.6	65323.5	49616.2	90795.5	71378.7	189048	190427	159756	170517	184503	143319	148692	205348	103200	149541	188506	161016	222270	210362	199615	131938	154934	193993	72199.9	79008.7	79724	98699.8	49222.2	56176.9	73073.6	52969.7	68283.8	138161	179227
598	A0A0H3P9B2	ThiH protein	34248.9	64939.3	76089.7	27590.5	36001.7	51750.9	19794.8	61470.2	44478	35695.3	13668.7	29271.4	19466.9	19580.5	12554.6	10397.1	27686.5	20114.5	40630.2	30819.1	30928.2	66245.2	61730.3	43865.3	62989	51415.6	46528.7	58998.5	50121.4	59546.5	50655.5	51657.7	49287.6	35444.4	34568.7	46874.8	28384.1	16832	22677.2	31768.5	40331.2	17821.1	30717	22186.2	5635.1	55258.1	51643.1
599	A1W057	30S ribosomal protein S6	431475	377379	419188	484250	466810	471686	483100	422190	435482	304554	318105	344860	285492	306141	342604	294098	283424	292527	441696	452054	434739	438328	458522	496601	354520	440291	479867	291805	335806	324497	289081	349331	326333	344442	316148	327203	347985	332811	331561	322780	304717	302437	296591	360516	338056	402076	357141
600	A1VZQ5	Probable ABC transporter ATP-binding protein PEB1C	119891	95427.6	83858.2	83173.5	107821	62981.6	116451	104807	107258	219960	218496	216121	135321	128874	148430	179396	149333	152376	90926.2	85398.8	87025.1	94117.1	83594.1	105900	97687.5	105151	110771	73855	76856.8	74955.2	60841.8	64796.2	63619.3	69366.4	59693.4	65909.7	292436	296354	264270	168651	142912	176492	158445	162702	186016	120205	125682
601	A0A0H3PC31	Homoserine dehydrogenase	109029	172014	134892	82059.7	91231.8	120449	89777.2	133992	106904	19123.9	28405.5	15226	27755.7	17934.7	22134.9	19895.8	13087.5	23210.8	112090	144899	131159	178642	167618	155180	116735	144152	103755	123674	103695	147123	101935	145507	91691.2	108723	117955	112094	33677.4	39954.3	63909.5	45716.8	69573.3	27092.9	36385.2	28223	33194.5	144261	138064
602	A0A0H3PBH7	Carboxynorspermidine/carboxyspermidine decarboxylase	71905.7	39885.8	73543.4	50866	54486.3	69380	89012.1	78198.8	47692.3	27391.3	7137.84	40473.7	47787	36443	62069.7	54476.2	46442.5	41901.5	99021.9	84311.9	92789.3	86336	79041.8	107538	46371.9	41739.5	101421	83979.6	77607.8	44026.2	75920.3	61694.9	103327	76436.8	73146.1	83800	56938.9	33648.6	33896.6	67212	30337.1	52057.7	53677.4	42286	42154.8	80907.1	92848.1
603	A0A0H3PIE6	Uncharacterized protein	41547.7	29564.4	34283.5	42223.5	29104.1	24367.8	38189.3	33249.1	34695.8	41225.8	32438.1	13933.3	25688.3	10754.6	17367.2	35814.5	26903.4	19220.7	36537.2	37164.1	37847.1	25422.9	8356.35	29776.6	28504.1	30928.3	34526.8	40575.1	37948.3	39060.5	31584.3	30214.7	27901.1	47122.5	39086.2	41909.3	37083.3	25958	32266.4	27315.8	25212.1	33722.8	33388.5	36541.4	26350.8	35829.6	35900.4
604	A1VXT6	Translation initiation factor IF-3	157204	106660	153654	133258	122389	96856.3	138674	130277	125508	65661	56665.6	51427.8	34611.9	55835.2	48191.6	53376.2	60752	40121.3	108410	93167	106641	99043	90002.7	91868.9	106207	115581	107563	111050	91953.7	102168	94783.3	89487.4	87657	68605.8	65277.1	56547.1	99505.1	75561	100419	83952.1	66265.3	87214.6	62335.2	78532.7	78004.3	117993	91507.1
605	A0A0H3PIV9	Cation ABC transporter, periplasmic cation-binding protein	303623	333157	320612	311328	352604	370380	312824	309691	317909	195205	107843	48251.2	142356	163420	92560.9	188126	97800.2	158101	371891	408805	385432	377265	386676	386776	397708	442913	407766	406027	417775	412139	448446	462785	429859	504868	513995	493520	104024	173523	94592	134060	180683	158594	124908	182289	109098	255011	250488
606	A0A0H3P9N1	Uncharacterized protein	38227.1	58364.6	60959.2	53592.8	50257.5	36452.1	53870.2	54093	64456.6	24688.6	46121.1	43651	22383.4	15131.7	40792.6	44734.9	46151.2	339411	67947.8	68245.8	63164.2	61564.4	221577	58849	49192	48731.7	36000.6	58969.9	45746.9	54059.5	47941.6	71254.5	58257.7	49749.8	63321.4	49192.3	47780.5	44043.9	64237	58219.2	28831.3	28551.2	66424.3	61124.7	41517.1	39819.7	46523.2
607	A1W1W1	30S ribosomal protein S10	278104	540217	540368	291009	296539	518575	324061	306056	450365	125316	371050	55759.3	519822	361956	325712	535968	490688	510181	556761	570204	542405	857049	823705	700688	761648	652367	602674	513763	492395	504173	544741	464183	441565	471169	483611	446397	219958	264401	340796	335669	572563	471949	431002	447410	288728	727506	695634
608	A0A0H3PB67	Uncharacterized protein	62152.2	72589.4	66820.9	57281.2	63140.5	59503.7	37341.6	59301.6	64639.6	147967	151340	126613	127589	120109	129322	121144	124611	104233	54319	53288.1	55424.5	76173.1	52889.2	34984.4	63389.9	33612.9	58491.8	52000.6	58459.5	59110	52481.1	48466.8	54640.2	39971	46863.4	50609.7	139783	157594	127093	140107	140406	128656	129194	127389	119360	77311.8	76401.3
609	A1W1V2	50S ribosomal protein L29	678700	759014	829466	717922	761344	968330	730085	715924	893063	1.8798e+06	2.44987e+06	2.19271e+06	2.51657e+06	2.23234e+06	2.30664e+06	2.23372e+06	2.32216e+06	2.32319e+06	778416	769156	766416	736445	812142	813010	687985	676481	678098	851135	825605	836999	835754	846761	775411	764354	760372	772157	1.60584e+06	1.63328e+06	1.86928e+06	1.80224e+06	2.20146e+06	2.09674e+06	1.78246e+06	2.11626e+06	1.825e+06	687246	688023
610	A0A0H3PAM7	Acetyltransferase, GNAT family	13521.6	7317.5	19442.1	9986.01	14403.5	9684.95	8949.01	14082.4	956.745	12223.6	13296.6	7315.14	4161.66	20596.2	19042.9	8505.64	35072.5	12620	2419.28	9764.95	30090.4	12220.3	19560.7	6849.48	8149.65	6814.6	6790.65	9704.21	3743.93	6486.82	2785.76	10202.8	1784.13	9850.73	12622.7	28158.1	15035.3	11157.7	41387.3	9449.03	1785.16	4663.64	17045.3	19512.4	53886.8	10718.8	13405.6
611	A0A0H3PAV3	CoA-binding domain protein	63548.1	74285.6	79243.8	65425.6	69230.8	89558.5	60199.4	57410.4	71925.3	51411.8	38756.3	50528.4	47852.3	54124.2	51548	48217.9	54805.9	59375.5	74957.1	67225.2	75067.8	79082.4	81147.8	47179.2	73208.3	51489.2	74472.9	76313.7	67528.1	72911.3	69804.4	77696.5	65308.1	77736	76167	78609.9	45598	45101.6	43618.5	29807	62900.1	48738.4	49613.6	54674.9	44215.9	76288.7	72238.5
612	A0A0H3PHJ5	Uncharacterized protein	38665.1	25222.6	39249.5	34810.9	43384.1	49308.2	42990.3	47113.2	44380.2	48250.3	87810.6	64994.6	66149.8	45744.3	7381.18	55330.2	69364.7	64620.5	36596.4	40947.4	30772.4	67953.7	57876.2	45821.9	70639.7	48385.8	39692.8	54505.4	46477.9	40385.5	63372.3	44566.1	50958.3	38708.3	40060.8	36514.1	111833	97598	118873	81530.8	135069	74174	64495.4	91184.2	68023.5	59605.2	52996.4
613	A0A0H3P9Q6	Cytochrome P450 family protein	18111.1	9524.75	9793.61	12669.3	11271.3	7408.73	6249.82	15518.2	13717	7408.92	8712.66	23575.9	11894.5	3536.47	3639.81	20337.9	17241.1	6734.48	15561	7758.92	11139.6	19234.1	12779.8	7243.21	19673.8	18934.5	18882.3	7136.06	16464.6	14172.3	15955.3	2937.13	2735.3	9791.51	8455.9	10018.4	6785.38	3163.63	9683.29	6331.08	14423.2	11667.3	5694.32	6457.05	9289.83	5829.01	13558
614	A0A0H3PEG8	Phosphate ABC transporter, periplasmic phosphate-binding protein, putative	9272.87	12995	1645.48	11200.8	5059.87	12810.1	5296.17	9366.07	5079.69	12380.7	9534.81	9567.23	20340.5	2189.58	21455.3	20808.1	13717.7	20524.8	35251	29800.5	43188.6	22941.8	21406.7	22760.8	22928.8	21033.4	4502.24	11676.6	16951.7	11662.1	11853.3	20791.4	22578.5	17889.9	21710.3	20659.9	8026.33	12349.9	11802.4	12414.4	12925.8	14790.9	14585.9	8125.13	6361.53	25323.7	21056.1
615	A0A0H3PAZ6	Hydrogenase accessory protein HypB	55534	67343.8	57905.8	41366.4	22637.1	33674.8	44179.1	33656.1	43863.3	20099.6	41081.9	32523.3	25404.4	33586.7	27293.9	26439.8	41360.1	23796.2	41261.2	41875.5	45974.5	56393.7	54527.7	37327	58666.6	47748.6	42494.2	52763.1	43730.4	43582.7	50835.1	42959.3	44221.1	34185.5	32706.2	34479.6	48624.3	45752.1	45522.2	28648.7	55549.3	46686.9	24291.4	13552.6	34399	52893.8	38820
616	A0A0H3PE69	Glutamate racemase	63679.9	102166	97893.4	73111.3	86540.7	93966.5	80781.3	79260.6	90665.6	82526.1	41008.2	53850.9	62535.4	42103.2	63957.4	63633.6	51519.3	66940.4	76530.6	116698	119207	133076	133596	85129.2	130463	102835	106443	129020	109752	117541	148511	120345	106504	131176	116059	122120	34519.9	77645.8	61394.7	48463.4	84151.5	63928.8	44711.2	58350	48491.8	137849	125366
617	A0A0H3P984	Uncharacterized protein	425730	380123	382170	474558	451461	345773	484260	417481	438163	616467	578242	651971	487564	657912	616770	668531	676146	668494	423810	412313	414997	427691	403833	482624	411491	448122	467104	322993	366757	373499	272344	334113	342278	363725	370734	348095	625494	627265	605068	548100	503627	547980	595741	601771	677216	453515	437452
618	A0A0H3PEU8	Peptidoglycan-associated lipoprotein Omp18	3.99275e+06	3.50791e+06	3.06451e+06	3.71849e+06	3.64304e+06	2.62251e+06	4.04958e+06	3.56506e+06	3.59085e+06	1.13091e+07	1.04342e+07	1.11505e+07	8.27169e+06	9.26547e+06	9.82717e+06	9.5273e+06	9.5353e+06	1.00455e+07	3.44556e+06	3.33669e+06	3.3369e+06	3.58713e+06	3.55297e+06	4.01507e+06	3.22646e+06	3.47867e+06	3.66896e+06	2.92265e+06	2.77199e+06	2.93764e+06	2.66931e+06	2.82383e+06	3.06247e+06	3.18505e+06	3.06587e+06	3.11833e+06	1.27866e+07	1.26466e+07	1.131e+07	8.75292e+06	7.05728e+06	8.53861e+06	7.80435e+06	8.16951e+06	9.39278e+06	4.09814e+06	4.13286e+06
619	A1VZL9	30S ribosomal protein S15	716770	996448	835141	831077	905648	1.02588e+06	748161	731206	956881	389970	518079	558927	570408	557629	461196	576081	351531	485431	943001	1.03918e+06	1.01388e+06	1.11504e+06	1.13144e+06	1.12751e+06	1.0037e+06	995903	1.00224e+06	736199	816630	800482	820467	866830	866365	857132	866049	848873	676318	883913	882638	560084	841508	750674	581155	708417	687132	1.04774e+06	1.13267e+06
620	A0A0H3PBQ0	6-pyruvoyl tetrahydrobiopterin synthase, homolog	52367.7	46784.1	38523.2	36442.3	50517.6	23562.3	51387.6	41838.7	42673.8	17645.1	25476.9	33187.5	22522.6	30447.5	9511.43	17243.2	7435.04	25324.4	64782.2	52343.5	44765	41416.5	37453.9	59263.4	41276.1	44620.2	49568	46298.2	41525.1	39120.2	44306.8	48610.3	47427.7	47758	55810.1	40237.9	51352.6	34944.4	28155.5	21708.9	15957.7	28049.7	48448.8	31753.1	38505.6	43582.2	43457.3
621	A0A0H3P9R0	DNA-binding response regulator	71783.1	120714	138335	42176.3	46415.9	62557.1	59372.2	65891.2	76198.9	79291.5	73997.4	71561.6	68282.1	58622.4	72241.2	31223.6	51523	57540.1	104876	79790.8	105725	105752	94506.1	57419.8	103849	93284	93778.6	141147	153103	140437	151324	142752	143609	127497	133557	128730	35104.9	49422.7	59403.2	51837.3	54211.8	64001.9	61394.1	65506.7	60094.6	76447.7	79145
622	A1VXI7	ATP synthase subunit delta	21920.4	23395.5	23244	5850.41	22347.4	28806.9	19430.5	16548.5	28428.3	8290.35	39784.4	32040.3	43026.4	35253.7	32508.4	11229.3	6343.3	39122.8	20682.4	15724.4	19421.2	25323	21446.7	22025.4	20350.3	6471.04	18075.3	19783.4	20107.1	5860.06	21483.2	4511.78	2666.88	5013.68	15438.9	17280.9	42326.4	42540	38725.3	35821.1	32988.6	29644	31189.3	34114.5	27324.2	28222.2	13614.8
623	A0A0H3PDD9	Flagellin subunit protein FlaC	42543	55103.9	51129.6	27851	17443.5	44483.1	31272.3	34199.3	38811.3	29857.1	5495.08	25553.5	39377.7	6117.72	19218.9	36159.1	10804.6	10718.6	25203.9	24650.1	9061.8	13292.2	27207.4	25326.7	39882	30174.3	25639.2	74892.6	59546.5	60593.8	64344	45506.5	50294.6	29456	34156.4	32509.3	27212.9	39153.8	35808.6	39763.8	52413.3	46616.5	43592.2	57620.5	35038.4	25997.3	41969.6
624	A0A0H3PCG8	Cytochrome c551 peroxidase	104318	94609.9	92871.5	122695	104442	94674.1	116148	96457.5	102574	92384.6	104472	115494	93070.5	92259.2	98274.7	84109.4	104404	103305	88931.4	111186	124290	98390.6	112683	115577	108068	97695.4	117971	95742.8	97712.3	89475.2	71750	96471.9	79048.2	108028	107536	107276	104088	101185	98690.9	99767.5	98278.2	106503	129208	143445	155091	125084	126510
625	A0A0H3P9I1	Uncharacterized protein	111381	82680.7	138367	92717.1	83479.3	135775	112237	108080	130683	36087.2	50171.5	36637	28861.7	31352.5	26760.4	51049.3	28332.5	28241.1	93850.2	102806	90525.4	70032.1	100648	91387.3	72457.1	95081.9	105969	125561	132543	139672	152694	161189	167459	186479	193227	159849	16726.5	29727.4	37251.5	26260.8	55200.7	41020.7	20600.7	28131.8	26607.7	79141.3	72693.4
626	A0A0H3PC19	Uncharacterized protein	265151	278614	287863	235492	225968	272357	257235	226490	278528	334590	439624	455242	348587	354285	412067	390334	403541	400849	239636	230303	248894	269576	305805	320348	263488	279988	263375	208304	227952	232180	207971	228200	211830	234063	230361	210173	512160	477665	465624	347883	359589	374226	352425	409720	385234	314047	306793
627	A1W187	30S ribosomal protein S9	568186	579073	615558	662399	611957	663505	650838	667536	697924	416625	365412	447458	463249	445587	445934	505249	501964	418044	682975	677341	680985	700005	699581	692985	645973	658187	622965	430449	446903	463101	425240	435186	436085	467555	451697	481935	532606	519969	536089	464970	479689	499418	532498	527135	551382	654570	648180
628	A0A0H3P9Z1	Nucleotide phosphoribosyltransferase, putative	127868	159307	171003	134392	125429	178199	128544	151837	144137	42421.6	56357.5	24443.7	58170.5	44865.5	45969.8	62778.6	70529.5	41313.5	141038	150140	148288	159580	169670	144212	147580	153655	148051	165133	169952	163123	172372	166983	157427	177004	170233	175758	64060.7	68111	77269.9	64634.3	29792.2	61466.4	53651.4	81149.6	65416.5	178861	160964
629	A1VYB8	Aspartyl/glutamyl-tRNA(Asn/Gln) amidotransferase subunit C	135860	187882	195183	150596	168582	181234	171161	227416	165703	101389	62502.2	45594.4	78309.2	40257.3	66393.6	52202.6	10219.9	16291	122714	110550	89796.6	232199	180814	130102	228383	148540	106837	247638	203995	217080	275852	195383	177098	151088	161253	170894	67514.5	65586.7	76303.3	99473.4	90270.3	71397.3	99040	84275.2	67778.8	154474	189040
630	A0A0H3P9S8	Conserved domain protein	253904	247614	218409	198786	290331	243379	295828	262412	269104	613930	562538	591027	539221	650951	653031	692402	655017	606872	414771	438438	427119	337957	340004	389285	356968	405048	438471	486769	509410	549488	501577	542464	602707	660422	625981	658798	322909	405144	457876	527630	392352	498362	533597	490542	579038	400422	395199
631	A0A0H3PCP8	Lipoprotein, putative	20300.2	27353	33162	30994.9	39702.6	11031.3	36139.6	33889.9	20645.5	186231	238589	232224	206881	209837	183458	222018	183830	217061	44571.2	55119.9	40533.1	67976.5	61235.6	64137	50461.4	51069.8	34784.3	3120.01	35684.5	21271.8	17287.7	39501.3	47812	43478.8	52712.8	46025.2	162049	177513	165076	109516	152244	124017	119037	139263	113650	36674.7	57451.2
632	A0A0H3PAJ2	Cytochrome c family protein	168045	198856	205235	159258	185009	218322	173324	197644	194165	184948	181211	196248	213165	194660	219963	166600	133441	201995	183607	191576	175059	181921	180904	176127	200616	190003	125398	215904	225957	228373	207212	219363	210111	202698	210193	202473	148264	196909	186289	236975	221753	223260	234551	273495	222560	219656	218763
633	A0A0H3PGP1	L-lactate permease	14063.1	2055.02	2084.97	2918.49	8052.99	39247.6	6814.38	14298.3	7442.76	34507.1	26961.7	1896.72	35938.8	7343.79	3447.85	37173.8	35627.5	35635	11307.9	9957.64	6232.39	3373.38	15473.6	16609.7	1281.72	6354.44	7098.48	12414.1	11970.6	15275.8	1866.8	6108.51	6885.79	13669.2	3808.93	2719.32	8637.56	5174.13	23845.1	26446	11272.6	37402	27718.3	32695.2	28366.6	23773.3	19613.7
634	A0A0H3P9L3	GTP cyclohydrolase 1 type 2 homolog	30542.5	27463.1	26667.4	22448.5	31339.5	32588.7	36532.7	26675.1	19586.3	9475.43	2029	4465.19	3957.18	9656.11	12980.7	2956.18	17488.3	10343	20803.7	10856.8	12638.8	33898.3	46821.5	30797.3	41632.1	22094.4	26370.4	44670.7	24684.7	20387.8	37091.4	41769.9	4053.4	36445.3	24842.6	28810.3	10895.1	4933.68	18709.8	4025.62	12168.4	6719.47	4052.7	7945.81	10983.2	1203.43	10609.9
635	Q7X517	PseE	70342	57922.9	67964.5	87553.7	82157.8	53171.4	88910.7	85242	88707.3	155092	166327	166249	127780	133770	114451	117841	121486	120458	58146	71836.4	69060.7	73753.8	81707.4	70978.7	83799.6	85482.9	72227.3	78916.8	78261.2	74225.3	71084.1	76399	70018.9	51709	51436.4	53636.5	163557	161150	159544	109805	139276	115387	105652	134384	127991	86915.7	102581
636	A1VZM0	DNA translocase FtsK	5437.5	8652.55	2123.77	6207.45	6648.75	3876.84	4562.81	8499.49	7872.38	12864.4	10952.4	9329.18	8604.49	4664.38	5999.76	12402	12987.9	3669.27	5560.29	6197.36	4386.46	5142.21	9499.83	3666.45	7234.3	3470.06	4440.83	5185.24	4469.57	2190.6	4817.16	4012.26	5916.45	4532.2	2838.11	3496.39	12838.3	13702.8	10779.4	12372.7	4508.91	5801.14	8340.15	5403.65	9335.85	4746.89	8385.33
637	A0A0H3PA34	Protein-glutamate methylesterase CheB	87023.5	91902.2	111751	50216.7	74044.2	81801	37365.8	61891.3	74871.7	47278.8	15699.2	19212	11845.6	49711.9	33358.3	46082.3	37354.3	47737.9	53298.8	66556.1	39615.7	93804.9	50832	34391.8	91077.4	81461	39679.3	125765	106954	87426.9	114811	103127	93126.4	107475	98453	102163	52075.1	39531	38571	28693.6	31991.9	18889.6	12281.6	21997.3	34467.8	24689.1	34958.6
638	A0A0H3PHT3	Toluene tolerance protein, putative	110999	119478	117631	94710.6	99427	112296	87530.4	94119.8	93306.4	96954.6	134820	87744.8	120301	98204	95140.3	94725.1	100714	95289.3	151191	148642	169478	151492	134640	142370	133476	122416	157362	128962	132288	134834	139187	133934	129743	149026	135410	152123	63685.8	62772.9	77288.1	74849.1	80790.5	76052.6	93088.9	72008.4	74295.5	126983	128823
639	A1VXL7	Homoserine kinase	33142.7	16123.1	37760.2	13995.8	4393.64	28414.5	20861.4	30302.5	3714.36	22136.6	22156.9	12823.8	9379.7	5248.86	11792.6	20123.5	14286.1	25650	27751.2	25720.6	31226.5	20718.4	12643.2	11707.4	26246.9	31237.3	28203.3	39416.3	39954.5	33338	39236.9	32200.9	40643	37525.7	39652.8	44537.4	17183.7	5746.14	7106.5	12186	6232.65	11443	24630.8	24279	4464.06	19630.7	24434.3
640	A0A0H3PBR0	Malate dehydrogenase	482400	425503	468711	610083	565581	516935	565307	504525	540425	346862	366395	350081	426314	423482	453588	436701	451497	311959	450703	422258	467160	404883	424774	394527	441882	460602	463426	483389	532846	545673	488975	524524	503822	588843	606100	603522	346631	350106	363939	429036	408694	424156	412105	465018	494109	525984	477342
641	A0A0H3PAG4	Molybdopterin converting factor, subunit 2	122078	144153	145290	75069.6	103030	107078	93523.7	83097.9	104712	69475	78365.1	126299	89962.4	76215.9	51901.5	60874.8	56612.1	33678.4	89233.2	91987.8	81042.2	70439.4	89484.3	83640.7	85070	76526.3	90997.1	131513	119577	92134.4	124450	121755	118968	89412.6	101665	108581	44014.6	48335.8	31661.3	18278.4	50368.5	45909.5	94312.2	42808.6	51377	94929.5	105106
642	A0A0H3P981	Uncharacterized protein	74925.5	69814.6	56586.4	69795.7	69250.6	79256.4	68391.6	66601.7	72072.1	53603.6	43273.1	57623	60973.2	66101.6	61179.9	58841.5	67823.5	54842.2	44415.1	54641.5	42317.3	37327.3	46771.9	46649	45447.5	45546.9	55846.4	51617.1	56823.3	58476.1	52596.4	64955.3	67189.1	62547	66191	59595.6	67166.8	67386.2	66898.3	60808.8	58747.3	61520.1	50025	53409.9	66167.5	51121.3	51589.3
643	A0A0H3PDH6	3-deoxy-manno-octulosonate cytidylyltransferase	210956	184381	225478	167199	159359	123435	182754	140368	159187	114972	122976	133416	118882	127580	143607	135759	67429.5	170679	172001	185066	143945	135077	159999	135167	146640	151867	162894	185081	200434	197136	170985	201435	186490	195016	220620	219757	103597	99913.5	113607	83421	98845.7	101591	117681	128389	150680	143248	132827
644	A1VZ22	ATP-dependent protease subunit HslV	326103	296445	401413	399305	468180	387477	512295	479140	481332	380582	373360	421901	319331	383579	407233	354628	459761	350639	411421	414808	346058	332221	348116	381642	327450	400067	396372	396728	423360	448612	396115	453431	479334	442028	457514	405424	526125	492825	546694	474911	446174	513326	504294	482951	458525	352501	333685
645	A0A0H3PB56	UTP--glucose-1-phosphate uridylyltransferase	137662	146656	162696	145123	130545	161401	142432	235886	164711	31131.5	50176.4	37281.2	68961.4	55441.5	41776.2	59381.1	57067.4	46041.4	139590	126199	115203	176390	159643	137719	172689	173559	161560	200099	185503	163985	196062	174250	172402	184554	169647	159660	34882.5	41128.9	45371.6	55574.4	60042.1	57155.6	69236	59318.4	14258.3	150008	141051
646	A0A0H3PHF9	Uncharacterized protein	76116.4	90886.2	82799.1	100355	55480.7	65958.2	77522.1	97002.6	81154.9	43879	26135.2	9856.98	16867.9	8263.24	10346.8	6336.59	8805.08	10821.2	75242.8	82208.6	43822.4	79082.6	97754.6	85599.7	87141.1	84824.5	72996.2	76742.6	63788.1	72242.5	75608.2	91118.5	73921.4	94916.4	67800.8	77442.6	39399	42513.5	46196.9	16901.8	44484	64689.9	59408.1	50098.5	66896.8	58637.2	55390.2
647	A0A0H3PGG1	Single-stranded DNA-binding protein	83479.4	69334.5	72937.7	79022.9	66135.8	46466.1	72643.2	65517	63522.5	39803.7	43225	51089.6	42277.5	49883.2	50632.6	7247.03	54749.9	46910.8	103609	107242	102786	80163	71031.1	93595.7	81331.6	85488.7	99158.1	31828.5	38614.2	29421.2	33258.7	33606.2	35546.5	40424.7	42834.7	41511.7	44976.3	38705.9	36804.4	48958.9	43462.4	51161.7	49812.1	44594.3	52495.1	95798.9	92147.4
648	A1VX95	7-cyano-7-deazaguanine synthase	42864.7	66049	61787.5	50827.1	45462.5	28037.4	41553.2	59653.1	62909.5	63499.7	31563.3	48872.4	69024.4	27103.2	38687.5	35808.6	42745.6	47643.8	40324.1	66809.5	53726.8	50881.2	61740.3	67744.4	57759.8	44919.9	62826.9	68519.2	66583.3	73672	57074.4	84397.2	83263.7	70421	89421.6	74364.2	15783.7	38870.1	30147.6	24828.9	51733	30068.9	44642	44919.3	48129.9	64644.2	61128.6
649	A0A0H3PHE3	Methionine import ATP-binding protein MetN	3335.8	34732.1	32623.2	16493.1	23311.1	26780.6	32947.5	41894.3	22210.2	82143.7	54444.1	68964.8	48909.4	56480.7	47384.6	60766.6	54516.1	58176.3	29805.7	30230.6	30073.8	40061.3	46512.3	51370.5	48218.6	37569	44577.4	31964.6	32077.4	23604.8	37362.9	19187.6	22121.7	24934	20238.9	26520.6	51305.2	70028.7	71449.3	63461.8	64760.7	42103.7	35496.7	65793.9	43112.1	45075.8	32568.9
650	A0A0H3PI47	HAD-superfamily hydrolase, subfamily IA, variant 1 family protein	400.468	5129.9	1039.29	2558.38	4174.59	1287.57	1018.86	2427.66	593.173	908.68	1078.87	2331.8	18397.7	3360.72	24959.7	5393.57	1836.13	6900.94	1819.77	529.619	5879.94	2867.73	508.24	6755.12	1374.45	2214.53	9591.66	546.06	711.81	7810.66	4854.04	1442.12	2627.09	1622.24	1094.16	840.343	2452.94	1714.51	1889.39	4321.14	1596.24	5441.11	30895	1845.34	2813.55	1172.33	129.456
651	A0A0H3PBB0	Uncharacterized protein	38481.6	42290.9	38716	31539.9	33654.4	19204.3	29768.4	28320	33223.8	5658.43	39233.7	27622.9	1915.63	28071.6	17847	30911.7	24054.5	12111.1	34175.6	41674.2	43871.9	43663.5	36658.2	30960.2	48658.6	44212.7	37218	44879.1	41237.3	41835.6	44091.7	47043.2	40224.5	40690.3	38624.4	41111.9	24185.5	23542	26146.8	33315.7	33884.9	21842.3	34524.5	32102.6	28641.1	32122.1	43361.9
652	A0A0H3PHL1	Flavin prenyltransferase UbiX	41859.7	26687.2	44521.1	50988	82594.5	85726.8	55048.3	41334	51734.2	151828	154785	147742	241265	192906	209219	182596	198935	199268	76702.3	11558.2	55643.3	55524.5	54834.4	38470.2	53297.5	47235	80408.8	65687.4	72677.4	52470.5	76313.2	70254.3	31465.4	72024.2	90922.9	77243.8	101161	115576	117948	136065	158767	146912	223916	163703	149729	62436.6	51613.8
653	A0A0H3PER2	Replicative DNA helicase	46829.2	66708.1	50762.1	41313.1	50443.9	28214.9	49018.1	43205	33992.5	34292.2	40774.5	13559.1	23717.6	21476.5	14605.1	38945.9	94548.2	20250.1	36321.1	47893.9	34780.6	52097.9	58161.7	8393.81	46749.7	35354.5	48330.9	56562.6	49651.1	46981.4	43818.2	25558.9	44210.2	30049.5	33596.9	15003.6	82359.1	65204.5	67090.9	34427.7	32495.8	29171.1	51379.1	32794.8	36181.5	54422.6	22815.1
654	A0A0H3PB47	Membrane protein, putative	70274.7	74803.5	83006.2	75404.1	88340.7	79466.3	104742	78007.2	167124	275663	226367	254616	215397	220872	215694	166538	234131	211487	64815	71619.5	66388.3	62842.1	72645	62836.4	56693.6	58671.9	59781.6	68031.9	74462.1	62195.9	60111.9	58530	59756.2	65856.2	63333.9	69568.5	358750	352876	438206	254973	252123	246619	243552	233625	245751	78053.4	72220.5
655	A0A0H3PAL9	Ribosomal silencing factor RsfS	54903.8	63300.6	70496.3	56568.1	73660.8	79035.8	87325.9	76954.7	70159.7	92372.4	131652	95928.8	134411	123414	89991.1	83242	100552	89861.9	66968.3	74812.2	66062.4	102685	107881	75545.1	96460.7	67557.7	60167.2	85858.4	60741.7	69768.9	97716.7	57960.2	82505.4	54033.8	65323.7	67236.3	60070.3	73463.3	76422.2	68986	119917	80755	88978.3	94156.7	73596.7	66229.4	83428.3
656	A0A0H3PAU2	MloB	29654.9	32324.1	6569.6	18488.3	21806.5	14675.8	24266.8	35196	23512.9	21222.2	4028.64	18538.6	24029.8	23863.7	25418.1	3825.93	27294.5	8286.42	26731.7	33102.1	33819.9	9351.05	13815.3	46995.7	4346.96	38921.9	32580.8	18863.2	37642.3	36814.8	48413.4	38966.7	35471.7	30589.1	34262	32989.8	19216.3	9142.69	12743.1	22803.8	24191.8	9407.82	19561.6	29058.3	19647.1	6557.35	33895.7
657	Q29VV3	Putative glycosyl transferase	14359.3	29050.5	19440.5	20634.9	17684.5	11293.9	15130.6	19454.3	7604.9	11280.8	4699.92	9669.74	53430.8	5612.69	10591.6	24211.6	20813.1	10610.7	16877.4	22341.6	6060.28	9569.09	46382.6	16343.3	28588.5	28833.8	23002.7	13138	27682.5	15593.6	9350.76	22266.7	11809.8	14310.8	15439.5	16681.8	4208.09	19648.3	6893.26	28878.9	8263.92	10038.1	35632.6	10291.7	19258.6	36578.2	25048.7
658	A0A0H3PAM8	Hydrolase, carbon-nitrogen family	273437	373064	365488	316678	301091	392700	322897	381510	370709	280068	273473	221582	255498	198012	245231	226038	213501	267606	345824	372609	390048	397409	397715	352627	432390	393632	366581	352256	356611	361526	398345	365767	330684	364518	390609	392475	189977	217264	209779	233338	260979	227487	257617	252644	228449	352762	379995
659	A0A0H3PCJ0	Site-determining protein	119638	111272	111834	80037.8	70412.8	76651	76683.5	71292.4	72665.9	94333	89658.7	88786.3	58880.8	71792.8	85110.6	78707.2	89927.4	74355.6	38048.9	110344	110037	87271.2	88787.5	91497.1	97632.6	100069	117212	72369.6	65855.2	75657	61493.2	59417.1	64427.5	48220.9	44487.4	48679.7	131105	138087	136591	66130.9	86270.9	92177.8	80839.1	94184.5	75033.7	108209	103676
660	A0A0H3PJF3	Pyrazinamidase/nicotinamidase, putative	186243	197414	182188	141860	144528	138524	141406	123423	154334	105058	123074	144562	144040	143868	136792	135022	129435	132997	193976	205043	212143	184116	226494	214367	195576	201704	224830	205574	235788	220324	210645	239970	226662	240589	228849	217665	108873	102731	124168	118297	140676	115494	107133	134464	123234	205026	189782
661	Q29VW1	Phosphoheptose isomerase	186476	190375	163606	163657	137593	126059	162290	141550	166829	73472.8	115046	70712.5	43961.5	133431	97507.2	104112	102081	86276.6	134785	139716	98233.2	173636	148417	139844	157677	101648	152710	198844	160483	178121	212272	161849	180818	180862	178263	170314	73567.6	62060.5	82417.8	86581.6	14909.1	91250.7	58109.1	125836	43345.2	167602	155900
662	A0A0H3PA93	1,4-dihydroxy-6-naphtoate synthase	175195	192246	180442	160896	165648	191236	169619	150240	157441	109683	114743	105421	107839	45250	119666	125185	112988	120764	158089	183883	172448	211102	171215	163433	227625	170018	168402	182474	177219	176941	188114	183873	164106	176894	157231	165206	83442.9	132114	101106	97240.9	139359	138392	105718	124243	136995	195383	210994
663	A0A0H3P9F0	General glycosylation pathway protein	25236	27032.1	24464.3	32227.4	21587.4	9029.55	24786.9	8451.45	11557.7	113302	97290.2	73720.3	118363	49843.2	67705.3	88990.1	73116.7	69196.4	40706.9	21548.5	23913.7	44360.2	39094.8	39824.1	43836.4	37641.2	23268.5	18476	23832.7	22690.8	31567.9	32600.1	23520.4	15715	13856.4	6034.65	68405.6	75710.1	67752.4	62262	53871.5	67643.2	55086.4	45923.7	58619.7	49025.2	54312.3
664	A0A0H3PHM5	Molybdopterin-guanine dinucleotide biosynthesis protein MobB	38909.8	28147	34177.5	9294.22	7015.18	34567.8	23778.1	37635.2	27762.9	8475.19	5265.1	4523.99	3522.95	9591.24	2204.59	5276.52	5286.12	6010.96	8358.93	2291.99	2264.65	15471.6	25635.8	17288.7	29447.2	28548.4	25029.5	60284.8	21260	28802.7	44533.8	35338.9	6829.48	33045.8	27169.9	30160.7	7372.25	5534.85	3906.59	4047.38	3972.54	5811.45	4454.54	14334.9	4798.29	29918.9	28896.4
665	A0A0H3PIY4	Shikimate dehydrogenase (NADP(+))	106579	117698	101073	120433	122904	157873	108225	111255	139255	87026.4	63416	45453.6	67396.1	52213.2	46626.5	74815.1	47640.8	67182	129506	128885	112238	132234	104687	136219	118392	117543	104555	129944	135578	109888	143292	134411	143611	140996	122315	141655	61545.6	74592.9	65653.2	69530.2	85385.1	63993.2	69310	72476.4	41784	78809.3	95536.2
666	A1VY69	Tryptophan synthase beta chain	81456.8	113853	124568	113339	107209	117375	114322	127729	139936	82662.4	103308	73468	69461.2	26817.9	75991.7	70357.9	73255.4	87905.5	45279.6	47642	48837.4	58191.2	79767.1	49304.5	62613.9	48541	51161.5	82997.5	77823.2	81096.8	81665.6	79575.3	71965.5	53434.5	57723.7	56417	93212.8	99572.5	96961.5	75943	112919	89178.3	69409.4	103608	79682.7	74193.3	80020.1
667	A1VXH8	50S ribosomal protein L27	213534	292487	331914	164081	193424	343763	178870	319276	280957	120738	19482.4	103617	136252	111833	100504	126420	129886	113361	248828	262566	233437	239009	286852	257477	202718	205978	218536	208647	195306	219625	221424	211433	216109	156412	179659	150560	285272	267840	262497	468154	435515	374226	354606	266891	208442	283634	277702
668	A0A0H3PBY2	ThiF family protein	28549.4	49445.3	53614.6	33161.6	25202.6	64717.4	36556.7	47773.3	37276.4	31056	26727.5	21087.8	22318.5	4075.6	14142	22783.3	20979.9	11221.2	49236	59448.3	53935	66719	65005.5	40612.8	53137.5	45369.6	33770.5	49505.9	45401	39130.1	43919.8	42938.1	44415.7	43409.5	27496	45622.5	24275.4	37854.3	35307.6	30788	27815.6	28713.5	31638.3	10532.2	21541.4	47514.8	66039.7
669	A1VZB5	Phosphopantetheine adenylyltransferase	19334.1	21243.3	22139.6	16484.6	20686.7	14764.9	18225.9	32902.3	14064.7	20483.1	22656.6	6368.2	28189.4	16912.1	22182.7	24897.7	22429.8	15727.8	24400.6	22560	17072.7	35133.8	37538.9	27495.9	20298.8	26017	26827	23484.9	24935.7	21578.8	24471	24679.1	20437.8	15829.6	17103.6	12708.2	25547.4	27579.4	21435	35099.4	23947.9	19082.2	27817.4	3678.37	14861.1	16810.2	24498.7
670	A1VZU7	tRNA modification GTPase MnmE	1112.43	16194.6	15851.7	989.783	2721.63	11057.6	1638.03	981.598	17316.1	15146.2	2275.08	5298.34	9551.3	3019.27	3809.96	1897.07	1785.5	3927.36	7305.16	17448.1	10147.8	9247.71	20068.6	2790.44	17984.1	3429.14	15674.3	2444.41	7644.97	2544.92	1190.83	8903.32	11762.6	4982.47	1725.43	9124.73	1135.77	2859.5	6283.04	10127.6	10974.9	7309.36	7795.78	10284.8	7638.02	12005.8	13610.4
671	A0A0H3PJB3	Mechanosensitive ion channel family protein	15862.4	8117.14	16533.5	12841.3	14765.9	9317.68	16723.8	18051.5	16340.9	35114.4	28027	36308.1	28917.7	28612.8	33157.4	36695.6	7441.91	39482.5	15672	17894.3	6298.62	18774	7023.92	21826.6	13986	2351.53	13960.7	15118	13767.9	16019	13925.1	10731	12751.4	13861.1	15689.8	15132.6	45566.2	42186.6	48498.3	5897.86	28893.8	29120.9	28160.5	28704.6	28135.5	17776	24186.2
672	A0A0H3P968	Cpp29	93838.3	74720.9	88065.1	115699	108669	102444	99234.1	96794.9	101067	87862.6	73896.6	20020.4	76238.3	99233	64719.7	86910.2	84114.4	81338.4	93965	86717.9	34674	81506	74365.5	73211.9	63320.3	79319.6	88208.1	91495.9	87817.3	70252.2	72073.7	94262.9	33214.8	99601.4	85219.3	85360.9	68113.1	60999.4	55913.2	29388.4	63279.5	85487.1	72367.8	78000.1	74420.4	72279.7	70540.2
673	A0A0H3PAV1	Chemotaxis protein MotA, putative	55169	64459.5	66005	55767.3	56893	64147	56517.4	52445.6	66427.8	227708	283163	302745	208985	203630	214265	178062	203170	220902	55375	68965.1	81958	86231.6	78996.1	104373	73884.1	77396.6	80312.4	58094.3	61637.8	60660	61066.4	67136.9	52682.3	63193.2	62948.7	72530.4	297149	232851	316127	183203	208396	188917	144490	187369	199650	92509.1	96163.8
674	A1W1V8	50S ribosomal protein L23	29857.3	26134.1	16054.5	21456.4	17095.2	19850.4	9855.73	9439.03	15474.4	3061.52	17253.9	10785.3	27656.4	16627.8	15000.5	13109.3	3781.19	25942.9	10959	18698	17266	32208.5	27243.7	16650.6	18411.7	9528.08	14218.6	11312.3	6362.23	15056	8200.71	15888.1	7854.36	11335.6	11486.8	3681.84	9312.25	15673.5	11972	26423.1	50476.2	20656.9	17608.7	27981	28049	37863.9	19791.1
675	A0A0H3PCU6	Pyrroline-5-carboxylate reductase	69323.9	103189	37640.8	46955.5	121526	83132.3	133074	51576.8	48327.5	34001	89269.5	11782.3	20497.8	61691.1	66613.3	24402.7	46439.8	70882.2	39403.2	33004.5	104301	82848.6	41241.8	97006.6	80011.8	34940.1	110325	97775.7	85143.7	108176	81146.8	72041.4	85627.6	82128.8	76337	97903.1	101859	93938.9	101316	24507.7	26864.4	46178.6	20611.9	60930.8	68829.1	54871.3	40174
676	A0A0H3PD90	N5-carboxyaminoimidazole ribonucleotide mutase	11899.9	7471.09	8615.16	6127.56	13356.9	14134.8	7848.41	8203.08	9535.37	34920	34289.5	13577.8	32144	12079.8	26584.1	733.346	25315.9	24110.5	14745.6	865.448	3224.16	6749.28	2550.31	20989.4	11106.8	6107.12	21098.3	14140.4	11874.7	10529.1	9262.09	7446.18	4820.91	9904.88	5299.31	6434.21	12121.2	11515.3	13309	19579	13830.8	19253.5	17538.8	25536.4	5396.84	7807.06	13206.9
677	A0A0H3PIQ2	Uncharacterized protein	66250.9	56265.8	67666.8	66307.7	73158	70210.1	64675.8	64255.8	61247.3	221643	235435	40826.2	136817	64418	227338	245835	250978	216702	112397	83030.3	80770.5	161175	89747.2	167103	84583.4	86133.4	75808.3	71792.7	82727.2	79559.5	81906.4	85839	80956.9	89820.1	86273.5	90284.4	55125.9	161736	80891.7	179056	70959.4	47974.9	57627.6	57833.7	70280.6	102491	97793.7
678	A0A0H3P9B0	Chromosome partitioning protein, ParA family	16977.5	22606.2	37758.2	13866.8	15738.5	37019.3	13494.5	30927.8	19011.9	11287.9	18246	9474.07	31399.7	16042.9	6613.13	35532.2	25862.1	23573.4	29978.6	21587.6	22565.4	24180.5	34808	45285.1	42307.4	18940.9	40108.9	49723	38303.1	38815.5	30720.6	48608.2	22387.6	34629.4	20305.4	27622.3	27145.8	20449.8	24971.7	15924.2	31326.6	27782.5	17185.6	33893	15230.9	39705.5	45686
679	A1VXG9	Uracil-DNA glycosylase	60492.3	70618.6	74026.5	33097.9	44774.8	55712.7	38403.2	13168.9	33350.7	32043.2	24758.2	20237	9995.01	29986	57928.5	29541	27649.3	18092.5	39930.5	9963.53	41467	9150.9	42108.3	9903.51	43637.2	35669.2	46486.4	65405.9	67666.1	66547.9	59581.9	24031.6	19918.6	61304.3	72929.8	64349.7	26467.5	37692.4	6141.07	18288.9	22175.8	24744.3	8005.01	26362.3	16398.1	28935.3	40507.9
680	A1VY43	Ubiquinone/menaquinone biosynthesis C-methyltransferase UbiE	107297	142263	152209	76690.6	102511	64238.9	102277	36818.1	75728.5	128637	250518	40966.9	642337	385418	422376	395996	76511.9	102371	86401.8	146901	148559	88204.9	182677	213686	204874	200149	50824.3	86650.6	86506.5	169063	223371	135097	57961.1	54843.7	232334	133021	269320	280324	196957	206942	111230	174147	454857	196949	85256.4	131356	130724
681	A0A0H3PAV9	Class I glutamine amidotransferase, putative	106583	82526.4	81722.5	65911.6	57336	57787.4	72216.8	69904.2	73562.1	29482.6	49256.1	79726.1	47184.9	32952.8	55299.2	19041.9	36297.2	12623	79814.3	101207	76993.2	101183	92743.5	96326.8	71997	78103.9	85079.6	99353.7	88501.7	102328	90815.5	114852	90477.4	100083	104416	88917.5	49976	53668.7	59094.1	44396.6	48799.2	54597.2	51099.5	75351.7	42732.7	99673	91222.5
682	A0A0H3PHT8	Uncharacterized protein	100210	89180.2	93399.6	109044	115188	89408.6	105501	91573.4	92933.6	83228.3	25615.1	81374.1	77713.1	15675.4	40680.7	32484.8	83197	59928.9	92412	90658	84392.3	71440	76931.2	85710.9	76507.4	86284.8	81676.3	82872	88504.1	83078.4	87441.5	84048.2	92819.1	104827	93989.5	98262.1	52799	70460.1	72845.5	74190.5	61049.2	68580.2	33841.2	29900.7	74761.9	47183.3	60003.2
683	A0A0H3PB85	Transferase, hexapeptide repeat family	28822.5	30579.9	39074.2	39665.4	28986	9117.97	25829.8	23933.1	26516.1	26682.6	13572.7	8751.67	7692.53	12272.4	12615.4	1931.22	16040.3	913.558	5747.6	46803.1	23953.5	31513	28799.8	5133.73	33412	29112.4	1556.32	28997.1	31450.8	26299.2	28534	62025.8	25827.7	30741.8	30399.6	32733.6	924.395	5454.39	14456	28522.4	9341.26	30916.3	3694.24	23564.8	31687.5	31992.4	14415.3
684	A1W1V5	50S ribosomal protein L22	262942	201080	183668	276540	85735.8	196556	168595	287263	213917	311470	148271	248040	270418	198041	215141	193816	189394	184422	196291	208945	201372	151766	198101	194985	146829	194848	171672	189008	142766	157433	108427	182650	151697	121747	113001	119638	299246	282974	291124	316171	334825	301790	318420	291690	327307	135489	176557
685	A0A0H3PJ78	ATPase, AAA family protein	62762.4	66480.8	73059.3	68111.7	63886.4	76595.8	78990.9	73865	77517.1	41448	68439	38529.4	58378.5	61065.5	43588.6	55806.1	62062.3	49828.3	61403.5	55291.3	62407.1	60871.3	39114.8	69099.4	58132.5	61320.3	64983.2	42491.7	28931	42543.4	33024.8	47676	48894.8	39053.5	27502.7	37547.5	84899.6	75389.2	84005.9	69771.9	54781.8	58376.5	42404	53706.9	55986.1	46923.7	53582.8
686	A0A0H3PAJ4	Histidine biosynthesis bifunctional protein HisIE	78412.5	87710.6	82633.7	57867.4	64363.5	66660.3	66627	65315.8	73290.6	40640	55939.4	24337.4	17546.7	17494.6	5508.5	15653.9	20096.7	23337.4	89832.6	102059	92018.2	110315	116107	94917.8	131649	108464	107893	70579.3	70285.5	67256.4	78089.6	71744.5	67507.4	30331.9	28981.2	38869.9	26981.4	24408.1	38169.2	27550.2	2863.78	21034	22561.9	23181.6	20773.8	85895.6	98754.3
687	A0A0H3PIL0	Uncharacterized protein	77161	61952.3	63188.6	55352.7	66254.7	53119.4	69199.5	62308.7	67364.2	118393	103745	130606	86601.2	16936.6	129959	125728	146420	140502	62122.1	67593.8	68856.3	56215.4	63078.1	66189.3	47575.1	7417.82	67125.7	57490	69360.3	71877.2	54117.4	73818.7	79029.1	69682	75035.8	61078.4	118595	99988.1	119856	2138.14	90499.6	114718	115690	111756	86152.2	48833.7	50002.6
688	A0A0H3P9W6	Uncharacterized protein	21356.8	39793.6	43663.2	23735.8	41468.1	47992.6	30533.9	39277.8	44488.1	41206.2	43250.7	12365.3	48414.2	26023.5	19894.5	47873.8	23647.7	33825	16995.8	11896.3	17017.6	25082.2	23090.2	21357.7	26801.5	8267.13	16468.6	37961.5	21656.1	23793.6	43403.4	49928.7	28820.4	37717.9	43456.2	28582.4	13467.3	25126.2	19184.3	28826	36043.6	7977.31	41916.5	34443.6	9773.94	28850.3	23795.4
689	A1VY92	UPF0323 lipoprotein CJJ81176_0395	82205.8	71042.3	65665.7	89226.5	59981.2	51263.2	91138.2	79194.2	75269.8	128635	125607	111038	90974.7	101931	108355	89326.7	113264	86758.9	73098.6	71279.6	75177.9	78181.2	62800.3	76341.2	73150.9	71314.2	83748.2	44756	40638.7	43677.6	38565.3	35755.6	44983.9	43228.5	26042.6	44144.9	149711	161435	140156	112657	80304.5	102737	113037	99351.4	112941	79355.7	79239.8
690	A1VYJ6	30S ribosomal protein S12	453829	470960	372027	576017	601715	383318	580071	542054	575340	769309	855472	715066	607252	744375	643436	633647	688451	619697	567340	593777	534932	434279	459061	516563	383539	411490	522898	345016	281748	289254	331310	240601	413592	314393	303372	345291	996964	961034	904169	687037	532317	656369	621925	606904	657304	476040	496885
691	A1VY90	30S ribosomal protein S21	145794	129541	120548	131847	121042	79003.8	123646	113090	108848	200338	180235	174247	145912	137508	131079	125204	148486	54559.9	145480	145961	125877	111410	110879	131361	104976	117288	125820	77171.5	91681	96408.3	81029.8	83509.6	91227.4	87299.1	86520.2	70150.4	299902	273612	238473	179259	146960	152586	197364	189765	193851	97861.4	108288
692	A0A0H3PAU6	Dihydroorotase	46802.3	49115.9	48108.2	22483.3	93107.3	103018	48262.2	78521	30436.5	8487.72	160636	8368.6	23965.2	60462.3	172280	220552	23386.9	8706.66	58027	56539.2	128314	15177.4	109716	14090.1	28759.4	12107.3	38837.9	30620.4	35659.3	32198.4	46448.1	21259.1	77330.4	110128	93058.4	112834	113542	3969.85	91231.2	117325	37223.8	12079.3	71675.7	19020.2	43480.4	30294.8	77787.6
693	A0A0H3PBC8	Putative sugar-1-phosphate nucleotidyltransferase	56197.8	67559	38707.4	22092	4886.67	35007.5	43027.7	39548	43198.3	44462.8	51520.5	58125.1	11709.3	8826.33	43600.3	39882.2	12094.3	46486	40438.6	39594.5	16633.2	50141.9	48956.4	49246.8	45552.5	56204.5	63256.5	66738.1	67601.1	35125.2	78601.4	55559.5	66105.1	49466.3	57480.8	58934.5	22513	46491.5	51352.8	57513.8	37258.1	12276.9	18220.7	53836	44486.1	50731.2	3672.94
694	A0A0H3PH94	Guanylate kinase	54190.5	46951.7	51574.8	31523.5	5288.19	36019	37789.9	32732.3	38303.2	39847.8	44263.4	43289	28220.2	37845.9	49632.7	37870.1	9283.2	9964.54	50033.4	5557.92	50128.6	51235.2	57815	51138.4	54750.3	55623.6	56029.4	48642.5	53440	50008.5	50917.8	60191	52887	56044.4	54118.7	57208.6	36479	4086.06	9556.69	35870.5	37221.5	35143.8	35105.1	33963.3	40671.8	35807.6	35256.7
695	A0A0H3PHF5	HIT family protein	493215	614119	627763	252734	235684	342047	241297	330507	340018	184306	142730	166148	149110	159710	96037	170992	190669	129610	352254	319581	304252	414033	400099	372120	457652	410659	367209	749331	732879	439905	858944	836886	762375	799214	785156	723830	151454	175815	186450	190977	175550	160860	137940	184103	166819	420609	365357
696	A0A0H3P9L8	ATP synthase subunit b	32289.9	26830.8	36840.8	31660.4	36987.6	32840.8	31994.2	27496.3	32961.7	81878	68554.1	75117.9	58737	62007.9	52515.7	60144.3	68472.6	67916.7	26966.7	31912.3	28192.4	32400	37648.6	39588.3	33282.9	39637.3	39215.5	22178.1	28077.5	26383	27329.2	30483.1	37219.3	28042.6	34684.9	26247.7	87568.2	77595.5	75517.1	77868	55681.7	571.835	55952.3	51585.6	49704.8	39224.2	31506.5
697	A0A0H3PDM3	Serine transporter	316186	266818	282474	286764	264753	194655	316998	274875	269002	905623	770567	931555	555413	711483	743882	692533	736995	753676	292781	290476	288117	296212	284030	381667	285338	335073	351897	231136	252543	261678	219887	249923	255008	249758	252234	237253	1.02533e+06	971969	940432	662535	492029	626701	576587	605012	669535	351421	348666
698	A1W0S0	Uracil phosphoribosyltransferase	62813.8	60593.8	66158.2	66585.4	72847.2	54598.9	60829	60549.5	65787	23437.8	41158.5	52046.4	44853.1	42284.2	44243.7	38913.4	46114.6	28643.3	65139.8	61923.5	62953	32792.5	41616.4	61886.7	40767.7	50328.7	43588.5	40384.7	51482.7	44264.6	42366.2	47457.5	54799.1	53175	48875.9	36265.5	52560.1	50148.9	37452.4	12026	62551.5	53593.6	34419.5	48275.9	50175.1	48311.3	48295.7
699	A1W091	4-diphosphocytidyl-2-C-methyl-D-erythritol kinase	14362.8	13432.1	64299	13156.6	25090.7	47371.8	7601.74	44777.6	25781.4	6442.06	18021.3	17475.4	40008	36289.3	45696.6	21199.3	11840.2	34769.7	60954.7	55361.5	53899.4	14870.9	47352.9	44373	50557.1	61832.4	52509.7	52609.9	49562.6	57959.3	43119.5	13808.6	53829.4	64246.4	49733.3	65530.4	34781.4	33915.6	29628.7	37722.2	32196.9	40559	37407.2	28822.4	30583.2	48293.9	2064.45
700	A0A0H3PAR2	Flagellum-specific ATP synthase FliI	17799.6	17978.5	21416.6	7345.2	9576.2	3761.02	11162.7	11326.9	3927.49	4367.41	2008.25	8224.7	11715.2	15458.5	12392.2	24679.1	23033.5	21413.8	21100.7	21333.7	5830.55	26254.7	15325.4	13671.6	11685.3	17551.5	12741.4	18557	11415.5	24085.3	23413.1	19501	20757.2	11627.2	20927.3	13364.3	11811.9	8931.52	18856.8	15945.3	11301.8	16088.5	12139.7	15961.6	8497.09	19664.6	12066.8
701	Q0Q7H5	Flavohemoprotein, truncation	72783.5	86744.9	90403.1	77660.8	33017.4	106948	82102.5	70293.9	81491.2	46929.2	59238	32212.8	29005.3	19872.6	31759.8	32545.5	27786.9	12981	61801.1	59996	61872.9	65804.7	48387.8	54944.3	59876.6	72399	37321.6	78638.2	83259.8	76667.5	102960	104832	93421.6	93661.8	92206.7	95061.4	7909.19	3723.08	21489.6	13855.8	28373.8	10377	16545.2	44265.6	31387.8	49464.4	50601.4
702	A0A0H3PDD6	Sensor histidine kinase	21913.7	29761.5	83467	5453.87	3742.46	24480.3	20212.9	25694.8	29104.5	55655.4	61563.3	73568.2	47594.2	6213.31	39156.4	65980.6	59718.8	65953.2	90627.4	33629.2	31784.4	31124.3	33901.2	83993.7	33538.8	80606.4	2547.38	24037.1	25633	23602.8	22246.1	23600.8	11037.7	7048.88	19494.5	17222.8	36921.7	31516.4	35386.5	5816.77	30612.9	39342.3	21648.2	52682.3	49203.8	32047.5	32230.1
703	A0A0H3PA60	Anaerobic C4-dicarboxylate transporter	423461	364250	402684	357958	364005	393840	349425	333069	343806	530140	623327	694511	489197	505786	537540	506382	584851	567275	312332	303148	308734	377038	405271	427242	350901	389177	404909	291461	328610	320813	299194	311832	306994	303550	308469	300491	480165	418451	526061	372760	364062	370720	326765	341137	332929	442706	443110
704	A0A0H3PJA6	Endoribonuclease L-PSP family protein	105981	113562	151649	107811	89309.1	141284	114820	168582	139629	115757	171866	82796.6	108835	150861	140459	116091	105167	96782.8	137036	147483	145983	148258	139839	130897	162197	140434	132445	154126	142713	142569	145459	125672	118750	140334	142950	133194	97459.8	85894.5	96297.4	112979	119121	103612	154741	92966.6	134388	160350	156000
705	A0A0H3PA66	Anaerobic C4-dicarboxylate transporter	109812	40552.9	74049.9	103610	73181.9	55935.8	110148	81436.7	87210.1	183219	130533	172145	101516	88465.8	106458	93203.1	103497	90379.3	101764	47941.1	86835.8	88745.9	53914.7	102373	70410	95857.4	105474	77645	40733.1	46994.7	36892.5	73593.2	28112.8	53666.5	58596.6	47174.4	213842	179715	182571	128520	75240.6	141914	113007	89241.7	145797	119767	127763
706	A0A0H3PBB8	NUDIX domain protein	23269	21918.7	22739.5	20135.7	22984.1	4232.55	20497.9	3391.98	20537.2	14213.8	879.991	8510.38	11881.2	2795	5676.52	4398.12	11698.6	5985.78	21387.6	3351.09	24279.7	6131.84	22583	4064.3	22289.3	2625.97	18049.5	18552.6	15368.4	21188	25233.4	3997.3	3189.74	20507.6	21250.5	18249.6	12293.4	12480.3	2272.92	7300.65	17205.4	6327.2	3292.33	13909	13858	5625.07	15272.4
707	A0A0H3PIW6	Uncharacterized protein	30101	45023.9	31960.2	41180.7	36296.4	23241.8	39447	55001.1	44644.5	30275.3	25465	3776.18	11118.1	10497.4	18797.7	6993.82	5076.98	28797.9	14803	8182.9	2791.32	6374.72	7325.91	16378.3	28757.6	14107.7	4693.59	47765	39401.7	43198.4	56673.6	44239	24165.7	38517	17972.5	38851.3	5716.25	5347.2	7098.3	10819.1	10247.7	12914.9	20003.7	9822.04	7364.92	15485.8	10524.6
708	A1VXH9	GTPase Obg	24219	26176.4	32860.8	23529.5	23518.4	22697.5	18561	28800.6	25906.2	31764.2	40884.8	28530.2	26352.6	27469.5	30026.4	7326.13	27992.4	32786.2	21263.4	1252.17	20183	20960.5	25615.1	26887.5	27901.2	24425.1	20563.6	22151.2	22809.7	23317.8	22863.9	25347.5	17308.3	13220	2260.84	1685.82	40859.5	36803.7	41251.3	23027	30104.8	27104.4	25064.6	29582.3	32220.1	25298.1	24767.2
709	A0A0H3PAT8	Low molecular weight phosphotyrosine protein phosphatase family protein	3770.18	10029.6	2535.64	14106	5594.01	22511.3	11092.9	8375.02	16431	8717.75	6478.14	5697.88	7869.29	4450.46	6156.85	11909.1	10266.5	8114.23	12985.6	2267.25	11328.5	27544.8	22594.5	16566.4	23386.4	20373.5	15795.2	22276.5	16452.8	14260.7	27604.8	24972.6	24217.7	27547.7	18918.2	18959.5	5729.42	3453.82	1978.13	6068.12	2574.66	8646.75	3474.85	6877.2	3159.13	9028.38	7637.32
710	A1W1J5	30S ribosomal protein S11	159279	141894	163050	142901	112713	143585	157935	133079	156221	237096	276056	202033	231096	129068	207927	143321	175421	180442	131651	165214	164770	204190	205779	148864	190441	154625	138580	153833	99506	133520	150476	106180	98456.1	86371.3	91226	96030.5	248548	244654	218216	133514	254228	159386	141198	148339	147256	182941	183483
711	A0A0H3P9L2	Flagellar motor switch protein FliM	39082.5	30886.4	35862.4	31800.3	25312	21153	34279.4	26961.4	29692.8	36989.9	23297.3	36511.4	22815.9	26094.1	28521.7	25606.1	13473.5	25026	37045.5	28382	31563.4	27092.6	30775.6	34741.7	26834.8	33387.2	35102.3	23423.2	25651.8	27397.5	20817.8	21651.2	22901.7	21476	21052.8	16280.1	43194.5	42539	42455	26159.5	23185.1	26199.9	26777.1	28996.8	36689.1	28638.1	21811.8
712	A1VZM8	4-hydroxy-3-methylbut-2-enyl diphosphate reductase	21281.1	14527.4	14612.9	12932.6	11417	15687.6	19290.7	10184.5	14300.6	3881.86	1482.82	11981.6	13814.3	16059.4	919.506	12681.1	3843.33	13603.6	16883.5	19142.6	17581.5	1163.14	17934.5	15446.9	18772.1	16350.6	19192.9	13332.8	14734.8	11166.2	16768.3	16531.7	13823.5	10161.3	10087.4	8170.35	14827.3	18455.5	12950	7783.29	18137.2	16538.6	13272.6	615.453	8447.1	17393.6	18508
713	A1W0U6	UDP-2,4-diacetamido-2,4,6-trideoxy-beta-L-altropyranose hydrolase	17536.4	26843.6	24363.2	13142.2	12661.9	26551.1	12233.1	1115.19	22111.8	6483.11	1247.25	785.575	16464.1	12612.3	13311.4	1569.47	10740.5	5342.41	23933	23391.8	21319.6	27592.6	29185.8	28366.9	30067.4	30211.1	28257.1	29572.6	26670.6	31676.6	35953.3	32602.3	25263.4	30862.9	32915	29325.5	387.055	2609.6	11897.7	17563.8	2156.6	14708.7	7274.42	10666.5	1131.04	26241.7	21420.7
714	A0A0H3PCE2	Carbon starvation protein A	75435.9	55857.5	65509.6	54529	31738.2	58060.6	82974.5	72075.8	69618.1	225149	192281	242920	156639	200091	192441	216451	210331	216650	56825.8	66407.1	69580.5	62520.6	59431.9	69663.7	63812	64599.8	76614.4	43636.7	50199.9	51852.1	42889.7	22080.3	49524.7	41205.6	45653.6	47577.5	217613	216551	215186	156932	128591	155623	148536	130543	167821	69240.8	71746.7
715	A0A0H3PAW0	Magnesium transport protein CorA	34824.6	30681	14817.4	33563.6	31941.6	25176.5	36504	9641.77	33939.1	94198.1	110023	74300.8	55101.6	53251.4	51556.9	64822.5	89160.6	65784.9	23701.1	24127.8	26532.2	30374.9	17676.5	52876.1	23441.6	25490.5	39201	31103.1	21147.8	33271.2	15637.6	15216.3	2622.29	22745.8	21168.7	24930.2	13375.9	80771.7	77689.9	55820.7	53506.9	65984.2	63543.7	10551.3	38681.8	33271	43866.2
716	A1VZW5	tRNA U34 carboxymethyltransferase	12325.4	31726	31305.6	9578.03	10229.2	17324.3	13498.1	24436.1	21272.2	11173.3	8788.91	11780.4	21112.6	8699.2	9903.11	13820.9	8825.6	8072.91	26399	16918.3	17779.3	16194.2	10255.2	7419.19	10436	22594	5139.52	39542.9	29704.7	26305	40898.5	29868.5	34040	24925.2	7668.18	22841.2	14223	6737.4	11678.3	5011.89	8610.9	3917.55	22370	8904.51	4861.69	25567.1	6566.03
717	A0A0H3P9C8	Outer membrane protein assembly factor BamD	37160	15569	21236	20721.5	34344.7	22722	30893.5	41203.1	56367.7	25835.3	42247.6	43567.1	30247.7	65678	23965.6	38662	22123.5	103849	34140.8	33359.1	27859.6	41344.2	36048.1	38955.5	38800.5	68833.5	17254.7	24850.9	26173	29553.2	11454.7	17705.2	20411.8	33830	20643.8	23976.4	44206.7	49858.1	55554.5	46699	47977.1	32497.2	45035	47635.2	43389.1	28270.7	45581.9
718	A1VZH5	tRNA/tmRNA (uracil-C(5))-methyltransferase	25068.5	62851	52165.4	61728.1	50853.4	65933.1	52684.4	49473.6	48611.6	33693	40898.6	25430.4	21340.2	36759.4	6603.34	25570.3	20692.6	29990.5	65266.6	40458.4	53689.8	60440.7	71487	52932.5	46139.9	68442.4	67817.2	40526.5	59110.3	51001.8	49144.1	38836.7	56992.6	33825.7	48327.3	39438.1	32381.7	34033.8	24279.7	46432.3	27117.8	41130.9	28578.2	28938.2	27440.3	52120	56099.4
719	A1VZ10	Probable GTP-binding protein EngB	32492.2	11073.2	5241.59	9201.15	2374.12	42140.6	10437	6789.72	5908.72	9687.57	6917.06	5676.6	18681.3	8399.07	7247.27	12638.9	8541.19	19364.3	16206.8	7374.57	5409.35	10519	11210.5	6651.38	5994.43	44072.6	5654.93	6912.85	6134.78	9232.24	3883.67	4248.9	10276	10156.3	11211.9	48989	19444.7	24004.7	7894.68	13288.6	5337.01	6398.65	12191.4	19034.6	19870.2	9595.85	7652.27
720	A0A0H3PA30	Thioesterase family protein	36286.6	37038.9	31795.1	28360.1	17302.1	21680.8	18016.9	31883.4	31145.3	4316.7	24151.9	9433.16	17111.3	5059.59	17039.6	15523.5	13911.2	3728.97	28375.6	23317	27119	27495.9	31120.5	16557.6	12015.1	12251.3	17418.2	33122.7	23826.5	26804.8	24398.8	24164.2	11774.3	19228.7	12122.7	19559.6	8568.55	19185.7	7230.3	11203.5	18122.6	8250.03	3582.67	15888.8	2441.84	26305.9	28541.9
721	A0A0H3PEG0	Lipid-A-disaccharide synthetase	14318.7	2502.26	17446.6	10424.2	17502.8	7750.48	4465.43	4758.9	4639.8	25431.8	15414.1	41871	2587.1	5835.01	6334.06	19111.9	5279.04	5977.85	4868.25	23524.9	3383.96	25956.4	30372.5	21343.4	14702.5	8692.52	5288.19	5964.24	6954.44	26945.2	2289.15	11480	35985.7	10437.9	20792.2	11797.3	2869.98	12973.3	3929.32	7602.78	21175.6	2536.31	29051	1887.07	15421.3	24048.4	22056.7
722	A0A0H3PD33	Phosphohistidine phosphatase SixA	23306.3	50274.2	54239.3	39530.2	22370.7	1655.29	19017.5	16603.3	10708.6	28723.3	7500.51	5252.29	23164.4	2120.6	6212.75	7636.36	3964.66	25248.2	3847.81	21129.9	2903.63	51195.7	4554.19	44014.6	50719.4	5205.6	47116.4	24742.3	28296.2	32019.6	64590.8	6431.71	26831.9	29507.4	31189.9	28076.7	4329.52	1689.95	2561.42	3194.29	20851.6	4321.68	19915.4	9573.37	34668.8	52658.5	25524.3
723	A1VYZ7	Peptide methionine sulfoxide reductase MsrA	21916.4	16009.3	1992.43	878.439	17564.5	27015.8	26222.3	20389.3	17481.2	13244	8417.71	7557.47	13660.7	16741.1	9677.72	19412.6	6628.08	14273.6	14905.9	11454.8	1738.76	12335.6	10116.5	2347.88	15349.7	16763.5	15682.6	3013.38	13710.6	12366.8	15967.4	18528.8	20823.8	17769.4	16346.1	17444.6	2078.85	10135	12222.9	15783.5	8808.84	9345.64	13568.9	10310.8	12285.3	13125.1	567.839
724	A0A0H3PAI2	Uncharacterized protein	33881.9	48090.6	51243.1	39541	41854.1	31877.1	27171	35490.6	5387.9	17891.1	22679.5	15317.4	17999.3	28564.1	12530.8	27987.9	22106.8	34183.4	37267.5	37408.6	43825.6	56380.1	12986.2	41218.3	49619.1	36832.9	12872.1	47010.7	29539	14019.8	51304.7	41572.1	56274.1	55040.1	59279.9	53757.1	19085.8	18944.2	19092.9	14770.9	21897.6	7865.85	18279.7	6022.8	31733.2	27519.8	36061.2
725	A0A0H3PDT4	Uncharacterized protein	43453.8	35758.3	5598.63	237.588	20533.1	24790.7	31886.7	25421.5	28717.8	18431.3	1458.99	16146.1	24528.1	19265.4	19497.2	21829	19892.5	3425.55	31396.8	29319.7	36013.6	30837	27231.4	24410.3	28899	26243.7	25215.7	1321.55	33716.6	36569	41337.9	29280.7	32123.4	1275.54	32729.3	3629.14	21191.8	16422.1	18598.8	16823.8	1919.36	15369.2	2411.57	25044.4	18991.2	29531.6	32273.9
726	Q2M5Q9	Uncharacterized protein	48994.9	49226.1	48808.9	26867.1	20348.2	34971.3	26800.4	42063.4	25376.9	70732.9	45376.9	46311.9	23241.2	43635.7	21591.8	49273.1	18656.7	35488.4	40731.9	65100.3	47739.9	58937.6	36463.3	59357.5	62808	67694.7	38510.6	36640	27909.2	39096.8	34550.2	35886.7	21065.3	20899.7	24580	14234.4	60274.3	58139.5	46398.4	45193.1	35377.4	44171.8	51112.3	49000.4	48207.6	43988.4	34612.6
727	A1VYL9	Maf-like protein CJJ81176_0535	2859.83	2883.27	2052.98	1753.83	5485.44	24034.9	19435.9	2929.05	3537.72	23153.7	374.185	20589.4	5929.73	9290.76	29346.8	928.837	5771.25	3037.84	30588.8	26691.1	24853.1	25521.8	19865.5	2822.07	21729.5	25143.2	2530.2	2249.52	11830.7	21986.8	27035.5	1284.64	3613.77	14892.5	18240.5	21847.9	2479.93	1030.13	22371	4801.36	613.966	1543.26	1031.34	3461.02	3785.97	13457.8	29549
728	A0A0H3PGX2	Uncharacterized protein	23669	24829.7	27050.4	22280.5	7539.27	3387.59	7430.03	22491.8	21874.5	23100.7	30112.4	24687.5	26178.6	30819.7	27285.6	22335.7	1076.84	32425.9	34374.1	38048	32279	26127.9	6726.68	21475.7	31471.4	34209.3	37276.4	1613.11	4769	20939.4	2456.87	18590.8	741.918	9566.74	12660.4	10744.3	23977.6	6339.5	28629.9	24880	21361.1	6127.59	26921.3	10909.2	29328.4	4538.27	20664.7
729	A0A0H3PAM9	Uncharacterized protein	58825.1	66137.8	56447.3	67198.9	39518.7	37258.3	68157.6	33532.6	47531	11189.1	56404.1	30837.3	8786.41	15958.7	19095.1	6162.1	13305.2	46835.2	28505.4	44993.4	35042.4	65537.4	55328	53905.6	48796.5	38323	4811.75	63739.3	35814.6	43748.3	47231.6	48861.3	35158.4	27997	20510.3	42625.6	15228.2	3362.74	38771.2	24807.2	19346.1	24981.8	3126.9	23253	54431.2	37063.4	33302.2
730	A0A0H3PAW3	Uncharacterized protein	583.979	2121.91	1650.26	932.956	1946.25	4187.6	922.403	1434.05	2471.14	5824.55	1753.69	2861.23	2756.19	992.22	1893.9	1884.39	1673.12	2776.51	1485.59	2897.89	169.785	3450.51	3294.39	927.908	905.385	5250.24	864.144	2860.25	1473.34	3142.46	1047.15	9339.87	307.126	1307.35	2291.87	3338.99	3179.47	1331.5	4430.75	5960.46	755.072	1263.43	3123.2	2742.17	1166.77	2151.43	2474.18
731	A1W1V6	30S ribosomal protein S19	198071	221312	207572	239266	264134	318126	223600	222194	251905	154283	141805	159585	150441	132849	152003	119211	127780	138520	230843	240041	245472	217067	269777	265415	187275	231533	237952	145126	170102	177021	175292	202838	195875	171449	175480	187642	206504	243283	211250	209420	197547	210884	201858	201521	205279	247098	237491
732	A0A0H3PIA1	Type I restriction-modification system, M subunit	41056.5	35046.3	39536.2	40517.7	31998.3	36688.8	34592.9	31812.7	35492	30416.8	34589.8	14056.2	11538.8	24274.2	14627.7	29787.4	33733.1	30425.1	39840.6	17430.1	40944.9	33223	38514.2	35417.6	39682.7	37212	37552.8	47445.6	39471.2	42780.9	38195.2	44882.2	42368	40198.7	37342.8	36857.1	37923.6	39404	28223.2	29303.1	22004.4	21740	27079.8	13590.4	33752.6	40594.4	46609.8
733	A0A0H3PAL1	Uncharacterized protein	59521.8	60823.5	62071.2	38967.5	26165.6	35895.2	47049.2	38882.1	38337.8	26052.4	36859.7	20956.2	17989	7658.71	28600.3	19193.1	28406.1	14512	46361.9	38478.1	38669.6	57232	36193.1	43085.5	52996.8	50478.4	44769.7	49894.8	55429.6	51632.8	55865.6	34185.2	34287.4	35400.5	44687.7	41255.3	18990.6	35515.8	42871.9	31149.6	22237.8	21536.1	31197.4	19374.1	19239.1	44981.9	32036.4
734	A0A0H3PAP2	Glucose-6-phosphate isomerase	53734.6	35909.1	54134.3	45696.4	33303	32646.7	35226.2	51995.9	40597.9	102719	55340.5	59950.7	63696	48362.8	52518	49524	41733.5	57711.9	63883.6	67078.6	64148.4	69943.2	68953.7	65154	69417.1	62585.3	58105.5	45834.2	46648.4	48196.6	39088.4	49939.6	33929.3	22851.6	28146.3	24161.8	60358.9	59775.1	61395.9	61393.2	64144.4	59730.5	65227.2	58088.6	48095.2	63007.5	69158.8
735	A0A0H3PBU8	Acetyl-coenzyme A carboxylase carboxyl transferase subunit beta	27740.8	15628.8	24372.2	32633.9	17411.6	16209.8	21823.5	14912.9	15495.7	23281.9	38971.3	23478.9	18942.1	36210.4	22152	28533.7	16878.3	25231	21401.5	10967.2	23179.4	23289.3	26010.2	5666.26	21613.9	14576.4	14598.1	11305.5	15610.5	11646.4	13146.9	12525.8	2745.61	7892.64	8480.66	26085.5	44731.4	48674.2	32855.4	30460.5	32522.4	28237	30929.4	24500.6	23864.5	16184.5	39403.1
736	A1VZ65	30S ribosomal protein S16	3134.66	413.53	1475.62	6350.66	1501.03	770.96	3873.06	1305.81	1541.46	4718.29	5099.22	5114.85	3908.76	12065.3	1253.85	3769.74	1037.32	2305.74	548.812	1892.45	1293.68	2397.06	593.456	2048.87	725.861	2072.24	3332.38	1207.67	3478.8	1041.28	768.331	743.272	2812.25	1873.63	1066.7	3722.81	3172.88	3839.7	2316.81	2561.99	1973.75	5885.27	2144.42	2896.61	550.28	1714.05	860.906
737	A0A0H3P9S3	Hydrogenase maturation protease HydD	44890.8	38998.8	45250.2	3199.15	18093.1	29211.3	35032.3	37893.1	26090.8	39588.7	38281.2	46279.8	31296.6	39627.8	5463.18	40989.7	26721.4	43820.8	29648.6	31778.6	29903.6	5088.56	24692.8	28942.7	21003.1	19466.4	3181.38	49032.6	44594.3	49908.8	52997.3	39759.5	50303.1	44311.2	39201.8	42284.5	40130.3	33386.3	47120.3	18231	33281.8	39276	26867.1	36473	41383.7	28733.7	12787.6
738	A0A0H3P9V8	Uncharacterized protein	22139.1	26517	31222.2	42391.7	36375	7152.33	38706	32718.8	32833.6	41782.3	32684.4	35653.5	20395.8	24098.9	27562.8	23684.1	17753.4	33794.9	34295.3	33837.7	26327.3	34801.3	9124.71	34714.5	34329.2	27962.4	38246.4	31385.9	38237.5	29496.5	40198.7	38649.7	9475.3	31918.3	41365.7	34659	15964.9	16330.3	9180.66	29940.5	21017.8	44995.7	36938.7	12998.1	31004.7	35863.6	35970.7
739	A0A0H3PA75	Competence protein ComEA	476166	390635	403563	575818	603513	367749	523506	491026	473310	1.67604e+06	1.42604e+06	1.52533e+06	1.76574e+06	1.88518e+06	1.97409e+06	1.67558e+06	1.64029e+06	1.9554e+06	520276	538786	512727	399123	381522	525008	399434	476795	553800	491344	433753	551557	434305	416765	540472	507783	452504	549547	1.63998e+06	1.58943e+06	1.50757e+06	1.95874e+06	1.40297e+06	1.87562e+06	2.0357e+06	1.88375e+06	2.11981e+06	408789	446518
740	A1W062	Flagellar assembly factor FliW	555.568	6797.3	6932.74	839.642	1840.09	938.783	1480.04	2185.74	4820.1	2448.75	1074.71	999.394	1154.02	3239.2	1184.26	2981.2	2801.36	1574.25	866.203	4865.11	1166.9	2744.43	4505	1154.15	1435.37	2938.66	648.19	1204.97	6610.3	8636.96	2482.7	9548.29	1790.27	10016.4	8766.12	412.129	1278.22	1323.08	762.672	3552.8	3393.35	1947.35	1599.29	662.947	1209.33	1913.45	1920.72
741	A0A0H3P994	MotA/TolQ/ExbB proton channel family protein	17429.3	39986.2	47331.4	22323.3	28793.1	38109	27295.5	50362.2	49466.4	128847	110178	91888.1	89429.6	37656.6	81217.3	90623.6	74281.6	89229.4	37130.4	34993.9	34073.8	65615.4	66996.2	54491.9	55083.1	52562.7	9225.31	45892.7	40047.7	42216.4	46144.4	36882	38644.7	39004.9	41342.8	39258	78364.6	103815	93005.8	86758.1	88366.8	79636.4	96308.6	87729.2	60673.8	69292.7	63524
742	A1VY17	Pantothenate synthetase	64728.9	60157.2	62361	72336.5	63747.6	49971.9	63732.4	62419.9	64610.5	59149.4	57014.5	50608.9	45272.8	23314.7	54447.1	64833.8	54510.1	60955.8	75204.8	74581.5	73335.8	67364.9	66052.8	75219.2	72567.9	69575.7	71126.8	65105.7	56524.5	67575.6	59912.4	47391.6	56893.1	65481.4	64331.4	69588.9	52276.1	53674.1	50204.3	48504.5	46301.6	52332.8	60706.7	50408.7	55724	69804.8	69178.6
743	A0A0H3PC09	Hydrogenase assembly chaperone HypC/HupF	91709.7	112622	124495	116782	106535	95804.2	107526	112992	108085	110297	139952	123501	71054.1	125473	126407	144163	103422	112058	83376.7	80498.1	90761.1	75695.4	62817.5	66195.2	56171.4	71461.8	85617	120218	96474.2	112727	110814	115259	106593	71867	119825	84506.2	83311.8	97934.9	59572.1	81038.6	168877	129105	89491.3	83697	112470	63827.5	88706.3
744	A1W1X5	NADPH-dependent 7-cyano-7-deazaguanine reductase	75621.1	85640.3	83930	75959.7	67169.6	92412.7	68196.9	66188.1	75848.9	46987.7	66892.6	56080.5	63146	63009.8	55591.7	41275.6	51879.2	49061.4	78671.8	90765.2	87145.7	106819	102263	92356.8	102905	77573.2	75857.4	108292	84421.4	96503.2	127502	89875.2	101151	80768.2	90358.2	102582	53087.7	73032.8	68032	53374.9	82677.8	53864.4	54056.6	72041	64040.4	87845.8	92544
745	A0A0H3PCS4	Riboflavin synthase, alpha subunit	64598.7	60555.4	69470.6	40649.9	136951	171047	90971.8	44159.5	64957.7	133481	122184	149585	133382	152164	112095	138281	138362	149935	54745.1	66727.3	49842.7	146330	71897.9	32832.1	18257	43925	30329.1	130955	137628	77783.9	135522	75012.4	78683.7	73150.1	126726	90567.2	111718	121493	123543	132716	124110	151664	157620	141977	128865	60276	59157.5
746	A0A0H3PI86	Lipoprotein, putative	68699.2	63752.5	73689.9	66284.7	68191.5	53976.6	70512.1	68967.5	69196	140426	157971	157684	127419	79744.1	70741.6	86519.9	112408	70892.1	64684.7	32727	70583.8	97247	70302.1	90714.1	53813.6	67772.7	72296.6	42300.5	70528.8	44793.8	80904	66170.9	67504	44316.8	69532.7	73186.3	157225	157835	150340	94931	126043	104911	93753.7	116495	98234.5	79649.5	89807.5
747	Q0Q7K4	Putative uncharacterized protein	26377.1	19291.1	19778	21926.4	18098.7	13903.5	18708.6	20538.4	21642.8	18747.4	11800.5	23565.6	12273.1	20262.6	19647.9	32970	20051.6	37261.1	16550.8	29245.8	22364.6	21559.3	13170.1	13306.3	24854.8	26640.5	21080.8	21172.3	26584	28805.6	22526.7	23300.8	28658.5	26564.9	28178.2	29110.7	12438.1	3890.08	17286.5	13881	12737.2	19619.4	15493.6	19168.5	17619.6	21394.3	25414.5
748	A0A0H3PBK5	Phosphoribosylformylglycinamidine synthase subunit PurS	48499.7	41170	48005.2	40770.8	48358.3	27886.5	832.778	44831.5	41251.4	19965.1	13088.1	27604.3	695.237	14773.7	9640.57	2261.07	2197.13	2763.89	42412.4	36254.4	37848.4	642.302	32691.4	39462.6	28585.3	41444.3	41652.5	39374.7	39859.3	49747.7	39913	39799.2	50508.2	44465.4	47602.9	29551.6	17012.3	8142.09	16964.3	28761.5	4910.98	3936.59	4889.62	28596.8	13028.6	29844.8	30132.6
749	A0A0H3PAF3	Uncharacterized protein	543510	610296	624612	589253	576821	642900	506512	498362	546362	425668	489989	485514	584294	510284	501099	468374	479905	465444	182077	196254	214308	193517	185143	178789	224663	209587	190032	556211	558272	575478	553405	533890	511250	519861	532749	557497	349718	379664	359627	433264	484331	480782	460839	486317	484001	307588	287970
750	Q6QNL8	Putative integral membrane protein	76980.3	74885.8	68337.9	60309.6	62135.3	64587.1	71608.6	58617	71934.5	138280	143720	143579	111362	136232	102495	114557	98871.1	148193	63706.2	69205.4	72271.3	82017	78859	100649	74276.8	74553.5	79712.6	60153.7	52394.8	42780.9	52511.2	53264.6	56470.8	56053.4	52030.4	55009.6	141212	131461	161224	88675.5	107672	100137	108605	125898	98879.6	96191.4	86738.2
751	A0A0H3PA88	Lipoprotein, putative	36419.7	31216.4	34506.5	40411.3	29917.6	38417.2	36761.8	38180.5	34933.2	55173.3	63205.3	65110.4	66090.1	66594.5	68024.9	68703.1	60528	66110.5	50372.6	47227.2	56128.6	45892.3	48794.3	56816	42844.8	53230.8	58200.8	30139.1	39516	39224	27925	33444.8	32431	32634.1	32524.1	37966.9	75067.5	73234.9	81371.8	64132.5	53713.7	72148.7	63685.1	62510.8	75960.7	48895.9	48375.8
752	A0A0H3PCC6	Cpp45	40422.1	27399.8	29836.4	45500.3	6761.99	45317.9	45362.3	22686.9	40699	23526.9	43717.2	56964	85007.1	81307.7	81510.4	37288.6	62050.5	58905	43162.2	57654.3	42765.2	51685.2	58950.9	52223.1	54811.3	55570.4	60010	20210.1	37881.4	40336	7251.2	46655.6	39354.5	16219.6	36994.1	31120.1	116333	117605	83946.6	63976.9	96123.4	122252	124057	147924	98251.7	59067.9	47219.3
753	A0A0H3P9E6	Uncharacterized protein	59317.2	54011.9	57614.7	54498.6	52069.6	30353.7	69159.9	62290	58767.9	15010.7	11511.6	12827	22697.3	5892.96	7644.91	11357.9	11560.7	27115	19037.4	20880.7	15327.9	18501.3	12023.1	19926.6	20186.5	23400.6	30660.9	48306.4	48466.6	53736.1	46636.5	51973.9	56644.9	34970.2	36779.5	36739.3	28013.5	24020.3	34008.8	36010.1	14996.8	33761.4	36275.2	31107.3	39939.3	21384.7	15944.5
754	A0A0H3PDU8	NifU family protein	113714	148484	161937	112048	113748	157526	113961	134905	147322	150169	134002	112411	121971	113976	117870	108332	109917	117172	112097	97949.1	104015	92707.7	100914	90491.5	93670.8	99604.7	101234	168558	154081	163658	151275	150669	149678	151619	147371	164996	74696.8	86672.7	87133.9	106065	101509	109628	105357	96411.1	90056.3	122169	125035
755	Q2M5Q4	AccP	320927	326454	301771	304449	302245	325717	281433	239836	267638	238523	296236	306566	272671	314653	301679	277082	290999	309602	190077	211575	223201	175740	189398	201513	163243	173613	186311	292696	313276	326131	299693	321212	301650	313645	295375	354256	211631	206399	232979	251672	273590	270958	262463	262139	285914	234195	234471
756	A0A0H3PED0	Transcriptional regulator, TetR family	76892.5	110717	107308	58029.7	68035.6	104613	83108.4	86173.6	98466.9	39350.6	40433.1	34664.7	39923.2	31420.4	40814.5	34012.8	40286	37347.6	96985.8	82505.9	77530.1	128411	137845	78821.9	139352	131441	121309	85937.1	78976.7	76098.2	89995.3	89594.1	83130.1	43418.9	62996	58573.8	8264.92	12280.6	52804.4	51484.4	33284	58151.6	24603	50053.9	41047.6	104449	92169.3
757	A1VXN9	50S ribosomal protein L31	472550	396398	399555	553992	515699	348026	544866	483187	488074	256888	243804	252518	204471	225072	250042	177305	168758	218226	401931	420651	384753	328536	295928	403010	333397	357853	418333	382631	351884	429306	334692	386518	418799	386070	347033	360431	495568	465989	408295	437933	300313	412883	449465	454467	469577	357557	366691
758	A0A0H3PH37	Lipoprotein, putative	11943.7	17089.6	9724.18	13481.8	4717.06	15968.7	15717.5	8809.05	1700.16	25911.3	5594.06	14767.2	7339.89	20241.3	18851.7	16272.8	6338.99	24438.3	6979.13	13709.4	7775.5	22109.3	15632.4	9092.43	12716.9	11841.5	8226.42	6937.47	10584.1	7157.96	14296.7	15152.6	2110.65	7091.58	7253.8	6303.43	24880.8	23069.4	22183.7	5388.95	18565.8	15451.7	15979.6	12560.3	14532.2	17567.3	8748.72
759	A0A0H3PIY1	Uncharacterized protein	38835.5	45448.1	40206.8	35963.2	16037.8	36107.3	38900.4	31963.6	44056.2	1847.84	22041.8	9111.17	19856.6	19120.8	16836.2	14768.2	11554.1	17376.6	27308.4	25513.9	18251.4	38668.5	24899.1	17804.7	6835.11	18247.3	33412.6	51803.8	41814.7	43928.1	64109.8	45216.7	10799.9	24301.9	44442.3	44323.8	3944.8	9313.79	9050.34	15813.6	36928.4	14547.4	2925.72	10773.3	10693.8	4781.93	26062.6
760	A0A0H3PIS1	PhnA domain protein	31597.1	31662.1	26761.2	36464.3	26269.5	32953.8	31475.4	29699	32016.4	23918.1	31884.5	10272.2	29824.4	36408.9	5117.26	27602.4	30629.6	31766.3	26448.1	28529.6	26493.1	24705.8	29846.2	26241	30921.1	25701.4	27977.1	28333.6	27727.7	29954.4	26127.4	24321.4	25458.5	25697.6	28089.6	30020.7	21350.8	24601	26034.3	24773.2	22417	31993.1	27629	29086	38843.4	26034.3	24031.9
761	A0A0H3PB78	Adenylylsulfate kinase	253968	259143	256475	150546	136336	88704.7	166136	84679.2	154328	116522	46039.4	68287.3	107405	12637.5	57526.9	117182	98479.8	99289.5	155746	147336	154434	158595	157130	139461	187948	175275	150879	218764	220962	202029	224415	237764	216298	195544	168621	168843	129223	142422	108857	106673	120256	76861.9	118662	114869	87139	71237.2	138959
762	A0A0H3PAU3	Uncharacterized protein	19309.3	14848.2	22916.4	13400.1	18991.7	20653.8	15152.9	18432.7	15283.8	28781.5	40984.9	39426.8	27660.3	32695.5	10396.6	37073.6	32449	39800.4	18172.1	11733.8	20371.7	17851.9	21488	6668.9	21808.5	5018.21	16683.5	20558.1	4504.44	4451.51	8955.1	3218.65	22765.9	20182.8	5164.07	11289.7	44911.2	49768.4	39689.7	39862.3	32296.8	40479.7	20646.3	36984.2	34782.2	21457.3	26604
763	A0A0H3PA51	Ferredoxin-type protein NapG	58719.4	34165.8	43348.1	37198.5	12775.4	32281.6	40747.8	42440.2	45814.4	63996.8	64657.2	61775.5	29729.8	67513.8	76656.4	62199.3	68724.2	63824.8	36836.4	43208.1	62855.4	39634.3	70422.6	47191.9	45734.7	48624.2	46600.7	42068.1	33440.6	39113.2	29053	11431.3	6914.88	39246.3	37154.6	28357.7	76878.1	136813	66110.7	49253	47960.8	102481	41032.1	64340.5	57261.8	55474.7	51712.5
764	A0A0H3PAD9	General glycosylation pathway protein	18485.7	3323.15	12130.7	17612.4	14119.5	31088.1	4125.5	22888.8	23526.7	17475.2	7482.4	40823	37912.4	51918.6	52380.5	54173.5	38668	42015	20907.3	13973.9	1335.8	33395.1	19922.1	21611.9	5982.88	2734.13	14391.6	3939.9	15094	16586.4	18691.2	2501.2	12939.5	17990.8	15925.2	16731.8	49716.8	48022.1	44451.1	55588.2	46998.1	48505.4	28678.6	21243	49025.7	26136.1	6954.62
765	A0A0H3PAS3	Conserved domain protein	15240.5	41301.2	35925.5	12762.7	38276.4	12510.8	42524.7	39194.7	43203.3	25925.7	26649.4	23941.1	19216.9	27224.5	31287.2	4463.73	21373.8	15282.3	43621.3	40933.6	40574.5	1953.67	34735.3	42885.9	28650.4	37060.6	44996.1	30875.9	42455.5	36415.4	35938.5	40472.7	31495.2	13685.6	27624.2	35833.8	25395.8	15004.2	14853.9	32349.9	17218.7	19164.4	14249.7	20553.1	24583.5	28383.3	31000.7
766	A1VXZ7	3-hydroxyacyl-[acyl-carrier-protein] dehydratase FabZ	177231	183790	191397	304226	274064	287288	190616	144769	173105	195233	248529	243872	264282	294366	305311	248333	249455	254338	426359	446010	469753	261446	282366	282277	189810	210467	213964	167141	208103	189276	283705	319684	304405	232982	256956	268117	237652	227625	269091	291618	251046	322829	251498	280998	284210	240955	238415
767	A0A0H3PAL4	Flagellar motor switch protein FliG	6486.82	7605.29	5581.42	33139.7	44726.7	39733.6	13442.4	11976.2	10934.3	47466.1	4274.82	9311.28	6872.6	65726.3	1947.05	37622.1	10755.1	12296.9	23138.5	15677.6	18400.2	6957.29	34470.9	30439	21041.7	8722.73	61073.3	11773.6	62090.9	15604.2	8247.67	13009.1	35934.1	11365.2	11084	28315.8	81713.3	9253.57	65226.8	12506.5	60624.1	60062.9	19285.4	29455.7	23084.1	24121.8	37057.1
768	A0A0H3PEB4	Endonuclease III	44697.4	56111.6	54205	33274.7	34129	44244.9	38149.1	41159.6	46850.2	61542.9	56619.8	49593.4	40021.4	34918.9	33950.9	45134.3	42610.7	41331.3	65291.5	70202	73522.9	78867.9	75548.1	58007.1	75269.3	67388.3	69498.4	49076.1	48318.3	51585.1	50860.5	41094.4	37365.6	29111.6	36797.1	35420.9	50868.4	67213.7	52623.2	40006.2	46421.8	43642.3	53304.8	46051.3	42098	59029.8	59134.6
769	A0A0H3P9C2	Thioredoxin domain protein	62752	54278.6	56354.3	60075.9	45628.6	42340.8	66145.5	60395.6	61440.8	88694.8	77246.2	93654.6	63475	85946.9	77718.1	79193.7	72696.8	77209.9	56011.2	57862.1	62069.8	60493	57205.3	69729.4	48256.8	62140.5	61372.2	32362.7	39779	40098.4	25210.5	40762.7	41087.6	37611.8	39675.7	40575.5	118582	118020	120368	74418.7	65765.1	75687.6	72969.1	82855.5	95071.1	59973.7	63266.2
770	A0A0H3PB76	Co-chaperone protein DnaJ	140.814	3725.43	5175.27	3718.92	1675.5	3056.98	723.788	6436.85	2299.16	14533.5	8799.44	1841.4	14609.9	2460.96	1800.52	11597.8	16724.9	2256.34	3562.13	481.232	3552.7	7308.55	1559.19	6010.92	5611	6131.76	6115.16	3902.37	3876.06	5214.12	1499.45	3229.22	1685.03	2227.71	601.052	4136.68	13064	7299.63	17389.7	9415.33	17270.9	7303.97	16624.6	13199.2	5786.29	7275.88	9080.02
771	A0A0H3P9T3	Capsular biosynthesis nucleotidyltransferase, putative	48800.8	73001.8	75539.9	13719.3	7215.08	21411.8	25098.4	31871.1	21875.4	24626.3	14485.3	8379.13	5480.87	24581.9	5697.53	15826.8	6623.22	11809.9	21377.5	33254.5	32777.4	27524	34527	9174.62	41365	22516.3	27205.2	84998.7	78828.2	77873.1	75208.9	71173.5	64145.7	64386.2	46849.9	64566.2	7649.04	19272.4	15390.3	7481.72	6365.54	17245.2	17364	15649.9	9507.79	26704.3	33490.2
772	A0A0H3PDS7	Uncharacterized protein	38223	46636	49355.3	27962.1	24114.6	56698.7	32658.9	51842.8	40456.8	12630.6	27294.9	24601	10738.3	12225.5	25492.3	39430.2	13157.1	67114.7	39090.7	33579.7	25597	49357.6	52154.1	34871.7	42434.7	39992.5	37021.3	68522.2	49269.7	51128.4	48526.4	56958	46611	38712.3	43827.8	45081.7	10078.7	23217.2	12665.7	49448.4	27905.1	11837.7	36703.2	9696.19	7313.87	27854	27845.3
[truncated: 185 more rows]
[truncated: 24 more columns]
