# Supplementary material for: Proteome Profiling by Label‐Free Mass Spectrometry Reveals Differentiated Response of Campylobacter jejuni 81–176 to Sublethal Concentrations of Bile Acids
Source: Proteomics Clin Appl. 2018 Oct 11;13(3):1800083. doi: 10.1002/prca.201800083 (PMC6585709; doi:10.1002/prca.201800083)
Supplement: Supplementary file 4 — Supporting Information [file PRCA-13-na-s004.xlsx]

## Sheet: CA - Diff_exp_1_9
UniProt_Accession	logFC	P.Value	adj.P.Val	Gene	proteins.function
A1VYL9	-2.26971	0.0008154	0.00388228		Maf-like protein CJJ81176_0535
A0A0H3PGI9	-1.98572	2.94023e-11	1.4069e-08		Uncharacterized protein
A0A0H3PEF7	-1.64478	1.24231e-10	2.97223e-08		Methyl-accepting chemotaxis protein
A0A0H3PDX5	-1.59433	0.069311	0.132979	rnc	Ribonuclease 3
A0A0H3PI47	-1.49807	0.0222417	0.0551409		HAD-superfamily hydrolase, subfamily IA, variant 1 family protein
A0A0H3PEL1	-1.43907	2.59977e-08	1.30946e-06		Methyl-accepting chemotaxis protein
A0A0H3PBI5	-1.4389	0.0272339	0.064512		ABC transporter, periplasmic substrate-binding protein, putative
A0A0H3PB76	-1.43521	0.0327015	0.0743357	dnaJ-1	Co-chaperone protein DnaJ
A0A0H3PCZ7	-1.40041	0.227434	0.349927		Acetyltransferase, GNAT family
A0A0H3PEG8	-1.39689	0.00081135	0.00388228		Phosphate ABC transporter, periplasmic phosphate-binding protein, putative
A0A0H3PCP8	-1.39236	3.07213e-05	0.00028544		Lipoprotein, putative
A0A0H3PDT4	-1.39174	0.0905207	0.165006		Uncharacterized protein
A0A0H3PAS8	-1.34703	0.0727278	0.138646		Uncharacterized protein
A0A0H3PI21	-1.32455	0.011898	0.0340899	nrfH	Cytochrome c-type protein
A0A0H3PEA5	-1.30385	0.0154716	0.0410287		Macrolide-specific efflux protein macA
A0A0H3PAJ5	-1.29161	0.0568303	0.113542		Uncharacterized protein
A0A0H3PGP1	-1.26551	0.0385302	0.085158	lctP	L-lactate permease
A0A0H3PEG0	-1.2598	0.00257796	0.00967494	lpxB	Lipid-A-disaccharide synthetase
A0A0H3PAQ1	-1.23743	0.0471061	0.0986444		Na+/H+ antiporter family protein
A0A0H3P9B7	-1.21684	0.000811782	0.00388228	cyf	Cytochrome c553
A0A0H3PAL4	-1.17076	0.0594139	0.11821	fliG	Flagellar motor switch protein FliG
A0A0H3PAN9	-1.17034	2.2605e-07	6.00917e-06		Methyl-accepting chemotaxis protein
A0A0H3PD65	-1.13875	4.93231e-10	9.44043e-08		High affinity branched-chain amino acid ABC transporter, periplasmic amino acid-binding protein
A0A0H3PA38	-1.09105	0.0189985	0.0483552	cydA	Cytochrome d ubiquinol oxidase, subunit I
A0A0H3PA50	-1.08904	0.000103921	0.000742184		Lipoprotein, putative
A0A0H3P9C5	-1.07565	6.83826e-09	4.51566e-07	mapA	Outer membrane liproprotein MapA
A0A0H3PD99	-1.07548	0.00110696	0.00488183		Uncharacterized protein
A0A0H3PIF6	-1.06807	1.36475e-05	0.000143524	fliL	Flagellar protein FliL
A0A0H3PA17	-1.06053	0.0107608	0.0313967	putP	Sodium/proline permease
A0A0H3PA76	-1.05113	0.000158674	0.00108465		Hemin ABC transporter, periplasmic hemin-binding protein, putative
A0A0H3PE81	-0.985637	0.00434568	0.0148529		Uncharacterized protein
A0A0H3PAU0	-0.979574	3.32423e-12	3.18129e-09		Tungstate ABC transporter, periplasmic tungstate-binding protein, putative
A0A0H3PAB9	-0.975404	0.183425	0.295517		Endoribonuclease L-PSP, putative
A0A0H3PA51	-0.941973	0.00112257	0.00492798	napG	Ferredoxin-type protein NapG
A0A0H3PEW2	-0.913794	6.98627e-10	9.55123e-08		Iron ABC transporter, periplasmic iron-binding protein
A0A0H3PA42	-0.909881	0.00959839	0.0287052		Amino acid ABC transporter, ATP-binding protein
A0A0H3PDV7	-0.902602	0.0821169	0.152004	selB	Selenocysteine-specific elongation factor
A0A0H3P9J9	-0.899245	0.000276362	0.00165299		Methyl-accepting chemotaxis protein
A0A0H3PCC6	-0.898168	0.0119468	0.0340899		Cpp45
A0A0H3PAD5	-0.895373	1.71661e-07	4.89378e-06	lpxD	UDP-3-O-acylglucosamine N-acyltransferase
A0A0H3PAV1	-0.892604	7.97446e-08	2.63157e-06		Chemotaxis protein MotA, putative
A0A0H3PCF8	-0.878474	0.000178407	0.00116942		Membrane protein, putative, degenerate
A0A0H3PBH6	-0.871171	3.41037e-05	0.000307899		Amino acid adenylation domain protein
A0A0H3PDB4	-0.855469	2.2753e-08	1.28086e-06		Uncharacterized protein
A0A0H3P9S8	-0.84596	5.71284e-08	2.2619e-06		Conserved domain protein
A0A0H3PAG7	-0.839252	4.68449e-05	0.00039673	cheW	Purine-binding chemotaxis protein CheW
A1VZU7	-0.832486	0.290932	0.415555	mnmE	tRNA modification GTPase MnmE
A0A0H3PB64	-0.831942	0.00116969	0.00508817	trpS	Tryptophan--tRNA ligase
A0A0H3PH37	-0.825458	0.0424605	0.0911092		Lipoprotein, putative
A1W0W2	-0.799469	0.132041	0.225648	dxr	1-deoxy-D-xylulose 5-phosphate reductoisomerase
A1VZQ4	-0.795191	7.39708e-11	2.35967e-08	peb1A	Major cell-binding factor
A0A0H3PCK6	-0.793992	0.000381627	0.00206337	ansA	L-asparaginase
A0A0H3PCE2	-0.792082	0.000254141	0.00153932	cstA	Carbon starvation protein A
Q2M5Q9	-0.789936	0.000226105	0.00142357		Uncharacterized protein
A0A0H3PBL7	-0.788579	0.31923	0.446642	fur	Ferric uptake regulation protein
A0A0H3P9B6	-0.783024	0.0355486	0.0798593	thiF	Thiamine biosynthesis protein ThiF
A0A0H3PAM0	-0.782855	5.78881e-09	4.51566e-07	cheA	Chemotaxis protein CheA
A0A0H3PAK6	-0.775879	0.000452354	0.00240502	chuA	TonB-dependent heme receptor
A0A0H3PB02	-0.761267	0.185958	0.298593		Uncharacterized protein
A0A0H3PGX2	-0.750226	0.177419	0.287779		Uncharacterized protein
Q0Q7I0	-0.747283	6.71225e-09	4.51566e-07		Peptide ABC transporter, periplasmic peptide-binding protein
A0A0H3PED8	-0.746319	3.917e-07	9.61172e-06		Major antigenic peptide PEB3
A0A0H3PH47	-0.743754	0.000150982	0.00104703		Uncharacterized protein
A1W165	-0.735141	0.126547	0.217425	truD	tRNA pseudouridine synthase D
Q0Q7K1	-0.725935	0.219335	0.33965		Putative uncharacterized protein
A0A0H3PEB4	-0.700509	5.39045e-06	7.06666e-05	nth	Endonuclease III
A0A0H3PH94	-0.697744	0.0566124	0.113343	gmk	Guanylate kinase
A0A0H3PBE2	-0.693954	0.0697049	0.133415		Conserved domain protein
A0A0H3PEW9	-0.691352	0.215142	0.335874		RNB-like protein
A0A0H3PI91	-0.687383	4.54087e-06	6.29798e-05	porA	Major outer membrane protein
A0A0H3PET5	-0.673808	2.11293e-06	3.48633e-05		TonB-dependent receptor, putative, degenerate
A0A0H3PCP5	-0.673543	0.326132	0.452331	cdtC	Cytolethal distending toxin, subunit C
A0A0H3PF34	-0.670945	1.95469e-06	3.34043e-05	fliF	Flagellar M-ring protein
A0A0H3PIG5	-0.669283	0.179763	0.290597		Type I restriction-modification enzyme, R subunit
A0A0H3PAQ2	-0.667905	0.138763	0.235455		Amino acid ABC transporter, ATP-binding protein
A0A0H3PAL5	-0.665507	6.14518e-08	2.2619e-06		Uncharacterized protein
A0A0H3PHN8	-0.652451	4.89313e-08	2.03597e-06		Amino acid-binding protein
A0A0H3PI11	-0.647999	0.000554513	0.00288407		Uncharacterized protein
A0A0H3PBD1	-0.63426	1.0825e-06	2.11418e-05	ccoP	Cbb3-type cytochrome c oxidase subunit
A0A0H3PBJ5	-0.633228	0.261518	0.383853	dsbD	Thiol:disulfide interchange protein DsbD
A0A0H3PHE2	-0.630716	2.66071e-07	6.88189e-06		Lipoprotein, NLPA family
Q6QNL8	-0.616953	1.84009e-06	3.20177e-05		Putative integral membrane protein
A0A0H3PIQ2	-0.611336	9.50809e-05	0.000704978		Uncharacterized protein
A0A0H3PHT3	-0.605402	1.20486e-06	2.3061e-05		Toluene tolerance protein, putative
A0A0H3PE25	-0.599803	0.00477987	0.0159385		ABC transporter, ATP-binding protein
A0A0H3PCI0	-0.587172	1.59006e-05	0.000156875		Disulfide bond formation protein, DsbB family
A0A0H3PHE3	-0.583175	0.150333	0.25011	metN	Methionine import ATP-binding protein MetN
A0A0H3P9N4	-0.579965	0.0230099	0.0563185	kdpB	Potassium-transporting ATPase ATP-binding subunit
A0A0H3PAL0	-0.575235	0.000344401	0.00191623	cadF	Fibronectin-binding protein
A0A0H3P9C2	-0.573281	0.000234056	0.00146399		Thioredoxin domain protein
A0A0H3PDM3	-0.572952	3.46116e-05	0.000308304	sdaC	Serine transporter
A0A0H3PB24	-0.570113	6.72318e-06	8.14441e-05		Fibronectin type III domain protein
A0A0H3PCG8	-0.566028	3.98432e-06	5.60734e-05	ccpA-1	Cytochrome c551 peroxidase
A0A0H3PI86	-0.565924	4.97745e-06	6.78602e-05		Lipoprotein, putative
A1VZQ5	-0.562852	0.000726067	0.00361899	peb1C	Probable ABC transporter ATP-binding protein PEB1C
A0A0H3P9J0	-0.56092	0.349064	0.474509		Amino acid carrier protein
A0A0H3PA60	-0.559661	5.98855e-08	2.2619e-06	dcuA	Anaerobic C4-dicarboxylate transporter
A0A0H3P9T7	-0.55751	0.0228482	0.0560661		Methyl-accepting chemotaxis protein
A0A0H3PAC7	-0.557404	0.32157	0.44878	nuoM	NADH-quinone oxidoreductase, M subunit
A0A0H3PCL3	-0.557215	9.5765e-05	0.000704978	cdtB	Cytolethal distending toxin, subunit B
A0A0H3PCT8	-0.556424	7.64389e-05	0.000592055		Cytochrome c biogenesis protein, CcmF/CycK/CcsA family
A0A0H3PA01	-0.552268	7.67134e-05	0.000592055		Uncharacterized protein
Q2M5Q0	-0.550633	0.351505	0.476474		Uncharacterized protein
A0A0H3PGP7	-0.543354	0.340512	0.467126	flgE	Flagellar hook protein FlgE
A0A0H3P994	-0.543049	0.043833	0.0934258		MotA/TolQ/ExbB proton channel family protein
Q9KIS1	-0.541391	0.634684	0.726547	virB9	VirB9
A0A0H3PAP2	-0.540588	0.000311011	0.00178992	pgi	Glucose-6-phosphate isomerase
A0A0H3P9T9	-0.537186	0.000173378	0.00114642		Alpha-2,3-sialyltransferase
A0A0H3PJB3	-0.53681	0.0452461	0.0953756		Mechanosensitive ion channel family protein
A0A0H3PAU3	-0.533615	0.0174672	0.0451786		Uncharacterized protein
A0A0H3PBE5	-0.528261	1.78649e-06	3.16606e-05		Lipoprotein, putative
A1W1V4	-0.526122	4.70072e-08	2.03597e-06	rpsC	30S ribosomal protein S3
A0A0H3PIR1	-0.524494	0.229372	0.351777	fdhA	Formate dehydrogenase, alpha subunit, selenocysteine-containing
A0A0H3PA88	-0.521248	1.73383e-05	0.000169314		Lipoprotein, putative
A0A0H3P9Z7	-0.518192	0.00212639	0.0085863	murE	UDP-N-acetylmuramoyl-L-alanyl-D-glutamate--2,6-diaminopimelate ligase
A0A0H3PAS0	-0.515042	0.121951	0.211426	uvrB	UvrABC system protein B
A0A0H3PEE2	-0.514006	0.39853	0.528891	secG	Preprotein translocase, SecG subunit
A0A0H3P984	-0.513413	4.41378e-05	0.000377142		Uncharacterized protein
A1W091	-0.512426	0.501581	0.619371	ispE	4-diphosphocytidyl-2-C-methyl-D-erythritol kinase
A1VXZ7	-0.512399	0.000973735	0.00442577	fabZ	3-hydroxyacyl-[acyl-carrier-protein] dehydratase FabZ
A0A0H3P9M3	-0.507815	0.000753879	0.0036998		Fumarylacetoacetate hydrolase family protein
A0A0H3P9N5	-0.505947	2.04348e-06	3.4309e-05		Cytochrome c family protein
A1VY80	-0.504695	2.26105e-06	3.6648e-05	glmM	Phosphoglucosamine mutase
A0A0H3P9L7	-0.50311	0.0199334	0.0506002		Uncharacterized protein
A0A0H3PGL0	-0.500676	0.214995	0.335874		Uncharacterized protein
A0A0H3PCQ6	-0.49965	7.93169e-07	1.66258e-05		High affinity branched-chain amino acid ABC transporter, periplasmic amino acid-binding protein
A0A0H3PJ47	-0.494798	0.00124098	0.00534965	bamA	Outer membrane protein assembly factor BamA
Q8GJA7	-0.49345	8.2121e-05	0.000628718	Cjp48	Uncharacterized protein
A0A0H3PHB9	-0.490358	0.000316219	0.00178992	petA	Ubiquinol-cytochrome c reductase iron-sulfur subunit
A0A0H3PED7	-0.483395	0.340583	0.467126		DNA polymerase III subunit epsilon
A0A0H3PEU8	-0.482416	0.000239568	0.00147961		Peptidoglycan-associated lipoprotein Omp18
A0A0H3PBJ1	-0.479913	0.000806604	0.00388228	kpsE	Capsular polysaccharide ABC transporter
A0A0H3PGG1	-0.479427	0.000295459	0.0017454		Single-stranded DNA-binding protein
A0A0H3PHF3	-0.478367	5.91138e-05	0.000477759		Peptidyl-prolyl cis-trans isomerase D, homolog
A1W0G0	-0.477286	0.0738425	0.139659	tatA	Sec-independent protein translocase protein TatA
A0A0H3PB07	-0.473247	0.0222984	0.0551409	lptD	LPS-assembly protein LptD
A0A0H3P9I3	-0.47031	7.27767e-07	1.6197e-05		Lipoprotein, NLPA family
A0A0H3PA97	-0.466485	7.31605e-05	0.000578633		TolB protein, putative
A0A0H3P9N0	-0.465842	0.0121332	0.0341842	flhF	Flagellar biosynthetic protein FlhF
A0A0H3PAS6	-0.455907	0.0170387	0.0443023		Lipoprotein, NLPA family
A0A0H3PBX6	-0.454436	0.515292	0.627023		Chemotaxis protein MotB, putative
A0A0H3PDH2	-0.454164	0.395014	0.52504		Uncharacterized protein
A0A0H3PA70	-0.449956	0.247733	0.369284	proB	Glutamate 5-kinase
A0A0H3PA74	-0.449758	0.000915826	0.00423404	napB	Periplasmic nitrate reductase, electron transfer subunit
A0A0H3PF06	-0.444285	7.56905e-05	0.000592055		Aminotransferase, classes I and II
A0A0H3PGR5	-0.430909	0.00724587	0.0222968		Dissimilatory sulfite reductase
A1VXI8	-0.429265	5.45036e-05	0.000449655	atpA	ATP synthase subunit alpha
A0A0H3PHJ0	-0.427459	0.00441247	0.0149213		5-hydroxyisourate hydrolase
A0A0H3PAB7	-0.427144	0.0012582	0.00539954		Putative sugar transferase
A0A0H3PA66	-0.420443	0.0645553	0.126857	dcuB	Anaerobic C4-dicarboxylate transporter
Q8GJE2	-0.41773	0.00103325	0.00459916	topA	DNA topoisomerase I
A0A0H3PJ16	-0.41463	0.000566023	0.00292802	modA	Molybdenum ABC transporter, periplasmic molybdenum-binding protein
A0A0H3P9K7	-0.412643	0.0357772	0.0801846	metS	Methionine--tRNA ligase
A1VYQ1	-0.409602	0.593726	0.698496	hemA	Glutamyl-tRNA reductase
A0A0H3PAF2	-0.408811	0.00145819	0.00606736	secD	Protein translocase subunit SecD
A0A0H3P9Z9	-0.408405	0.369954	0.497955		Invasion phenotype protein
A0A0H3PI37	-0.406813	0.0292714	0.067974	nuoC	NADH-quinone oxidoreductase
A1VXT5	-0.406347	5.52581e-05	0.000451983	thrS	Threonine--tRNA ligase
A0A0H3PA44	-0.406321	0.000310866	0.00178992		Lipoprotein, putative
A0A0H3P9T6	-0.404984	0.12437	0.214454	ribA	GTP cyclohydrolase-2
A0A0H3PHL6	-0.404001	0.0395661	0.0860562		Major antigenic peptide PEB2
A0A0H3PA52	-0.402847	6.31869e-06	7.95656e-05	htrA	Protease DO
A0A0H3PEN1	-0.402235	2.95874e-07	7.45135e-06		Putative cytochrome C-type haem-binding periplasmic protein
A0A0H3PCH2	-0.402124	0.00587896	0.0189433	rbr	Rubrerythrin
A1VXI9	-0.400919	0.022835	0.0560661	atpG	ATP synthase gamma chain
A0A0H3PCX2	-0.395163	0.00240155	0.00919314		Uncharacterized protein
A0A0H3PAC3	-0.394752	0.0274141	0.0646189		CMP-Neu5Ac synthetase
A0A0H3PBT4	-0.389531	0.0017604	0.00729309		SPFH domain / Band 7 family protein
A0A0H3PEK3	-0.382622	1.73865e-07	4.89378e-06	ilvE	Branched-chain amino acid aminotransferase
A0A0H3PBA4	-0.379238	5.03456e-06	6.78602e-05		Oxidoreductase, putative
A0A0H3PEX3	-0.378971	0.0546719	0.110799		1-acyl-sn-glycerol-3-phosphate acyltransferase
A1W1H5	-0.378455	0.00224453	0.00887609	nuoD	NADH-quinone oxidoreductase subunit D
A0A0H3P9J8	-0.377929	0.0114693	0.0331604	cjaC	CjaC protein
A0A0H3PEI3	-0.377706	0.0215591	0.0540553	rlpA	Rare lipoprotein A
A1W1V3	-0.377604	3.4793e-05	0.000308304	rplP	50S ribosomal protein L16
A0A0H3PAW0	-0.374988	0.426942	0.557413	corA	Magnesium transport protein CorA
A0A0H3PGE8	-0.374512	0.0146752	0.03945		Cpp23
A0A0H3PC19	-0.372307	0.00098463	0.00444477		Uncharacterized protein
A0A0H3PA59	-0.371068	0.714504	0.793248		Radical SAM domain protein
Q1HG73	-0.37054	0.00222144	0.00887609		Uncharacterized protein
A0A0H3P9Q4	-0.367764	0.00183529	0.00757056	katA	Catalase
A0A0H3P9Q2	-0.36714	0.0111946	0.0324644	nrfA	Cytochrome c-552
A0A0H3PAI2	-0.366544	0.323526	0.450675		Uncharacterized protein
A0A0H3PAA5	-0.356432	0.00613602	0.0194443		Lipoprotein, putative
A0A0H3PA89	-0.349898	0.0492483	0.101575	pyrD	Dihydroorotate dehydrogenase (quinone)
A1VZ65	-0.348928	0.58252	0.688899	rpsP	30S ribosomal protein S16
A0A0H3PAJ4	-0.34754	0.170321	0.277206	hisI	Histidine biosynthesis bifunctional protein HisIE
A0A0H3PAC0	-0.34711	0.553201	0.663425		Uncharacterized protein
A0A0H3P9B9	-0.346949	0.000319829	0.00178992	cjaA	CjaA protein
A0A0H3PA75	-0.342812	0.00418736	0.0144148	comEA	Competence protein ComEA
A0A0H3PEV8	-0.339669	0.277341	0.402768	pbpA	Penicillin-binding protein 1A
A0A0H3PBF8	-0.338764	0.015753	0.041303		Membrane protein, putative
A1VZ10	-0.335472	0.520434	0.631249	engB	Probable GTP-binding protein EngB
A1VZZ8	-0.33318	0.596644	0.69974	tgt	Queuine tRNA-ribosyltransferase
A1W1V1	-0.332858	0.00142002	0.00593431	rpsQ	30S ribosomal protein S17
A0A0H3PAN7	-0.331273	0.0992644	0.177563	secF	Protein-export membrane protein SecF
A0A0H3PDU5	-0.329672	0.00371015	0.0130059	tyrS	Tyrosine--tRNA ligase
A0A0H3P9D1	-0.327931	0.0155204	0.0410287		Uncharacterized protein
A0A0H3PJH9	-0.32664	0.0137569	0.037508	ctpA	Carboxyl-terminal protease
A1W1V9	-0.324696	0.0506016	0.103918	rplD	50S ribosomal protein L4
A0A0H3PB37	-0.323365	0.680581	0.764455		Transcriptional regulator, MerR family
A0A0H3PIZ8	-0.320313	0.067988	0.130915	fliE	Flagellar hook-basal body complex protein FliE
A1VY17	-0.316863	0.000411041	0.00220993	panC	Pantothenate synthetase
A0A0H3PHG1	-0.316089	0.0382131	0.0846527	coaBC	Phosphopantothenoylcysteine decarboxylase/phosphopantothenate--cysteine ligase
Q3I354	-0.315305	0.656979	0.744939	luxS	S-ribosylhomocysteine lyase
A0A0H3PJ65	-0.314358	0.0659915	0.128101		Uncharacterized protein
A0A0H3PBK5	-0.31233	0.639363	0.729285	purS	Phosphoribosylformylglycinamidine synthase subunit PurS
A0A0H3P9M4	-0.311777	0.000107347	0.000760969	aspC	Aspartate aminotransferase
A1VY92	-0.31166	0.0545451	0.110799		UPF0323 lipoprotein CJJ81176_0395
A1VYR7	-0.304459	0.0368096	0.0823055	proA	Gamma-glutamyl phosphate reductase
A0A0H3PAU2	-0.299776	0.482806	0.603981		MloB
A1VZ20	-0.299518	0.435117	0.565771	era	GTPase Era
A0A0H3P9Z2	-0.299272	0.00238264	0.00915737		Soluble lytic murein transglycosylase, putative
A1VXL7	-0.298867	0.554414	0.664047	thrB	Homoserine kinase
Q29W27	-0.29734	0.000288902	0.00171726	kpsD	Capsular polysaccharide ABC transporter, periplasmic polysaccharide-binding protein
Q5QKR7	-0.296093	0.0405949	0.0875046	pseC	UDP-4-amino-4,6-dideoxy-N-acetyl-beta-L-altrosamine transaminase
A0A0H3PI41	-0.292018	0.000111011	0.000781158		Uncharacterized protein
A0A0H3PF03	-0.288086	1.41479e-05	0.000145587	fabF	3-oxoacyl-[acyl-carrier-protein] synthase 2
A0A0H3PAV9	-0.286043	0.0293347	0.067974		Class I glutamine amidotransferase, putative
A0A0H3P9U7	-0.285351	0.0120451	0.0341041	jlpA	Surface-exposed lipoprotein
A0A0H3PA27	-0.284342	0.316544	0.443533		Uncharacterized protein
A0A0H3P9V8	-0.283093	0.325372	0.451932		Uncharacterized protein
A0A0H3PJF3	-0.282939	0.00595452	0.0191224		Pyrazinamidase/nicotinamidase, putative
A0A0H3P9J1	-0.28259	0.0391417	0.0857759	yidC	Membrane protein insertase YidC
A1VXJ0	-0.281512	0.00317303	0.0114588	atpD	ATP synthase subunit beta
A1VZ24	-0.280914	0.000100786	0.000730696	argG	Argininosuccinate synthase
A0A0H3P9F0	-0.278895	0.663127	0.750133	pglF	General glycosylation pathway protein
A0A0H3PJ75	-0.27874	0.350451	0.475718		Uncharacterized protein
A0A0H3PB67	-0.276846	0.0920181	0.167417		Uncharacterized protein
A0A0H3PAL8	-0.272434	0.698166	0.781456		TrkA domain protein
A0A0H3PJI4	-0.268865	0.409179	0.540117	recN	DNA repair protein RecN
A0A0H3PDJ1	-0.267664	1.92811e-05	0.000186384		Oxidoreductase, zinc-binding dehydrogenase family
A0A0H3PCA0	-0.266972	0.042954	0.0917567		Cpp12
A0A0H3P9F6	-0.265423	0.000204615	0.00130544		Cpp47
A0A0H3PJ52	-0.264141	0.487505	0.606687		Conserved domain protein
A0A0H3P9R9	-0.262253	0.00408072	0.0140984	ccoO	Cytochrome c oxidase, cbb3-type, subunit II
A0A0H3P9E8	-0.260421	0.00357939	0.0125937	petC	Ubiquinol--cytochrome c reductase, cytochrome c1 subunit
A0A0H3P9L8	-0.259628	0.163334	0.269037	atpF	ATP synthase subunit b
A1VXS0	-0.256268	0.00605918	0.0193218	clpP	ATP-dependent Clp protease proteolytic subunit
A0A0H3PAE3	-0.253864	0.0207622	0.0524258	hydA	Quinone-reactive Ni/Fe-hydrogenase, small subunit
A0A0H3PBH7	-0.253401	0.257927	0.380333	nspC	Carboxynorspermidine/carboxyspermidine decarboxylase
A1VY45	-0.25283	0.000158173	0.00108465	serC	Phosphoserine aminotransferase
Q0Q7J3	-0.252505	0.00707937	0.0219254		Probable enterochelin uptake periplasmi-binding protein
A0A0H3PB33	-0.245118	0.00137989	0.00579192		Biotin sulfoxide reductase
A1W1J5	-0.241666	0.0560107	0.112374	rpsK	30S ribosomal protein S11
A1VXJ1	-0.239479	0.289959	0.414785	atpC	ATP synthase epsilon chain
A0A0H3P9L6	-0.239378	0.000864082	0.00405356	ftsA	Cell division protein FtsA
A0A0H3PBG0	-0.238499	0.000947452	0.00433833		Uncharacterized protein
A0A0H3PBE4	-0.235131	0.00536968	0.0175986	cheV	Chemotaxis protein CheV
A1VYV6	-0.231564	0.256834	0.380333	cbf2	Putative peptidyl-prolyl cis-trans isomerase Cbf2
A0A0H3PEH5	-0.229499	0.108213	0.190018		Ferredoxin, 4Fe-4S
A0A0H3PES2	-0.229239	0.400167	0.529681		Phosphatase, Ppx/GppA family
A0A0H3PEC2	-0.228707	0.464254	0.58661		RNA methyltransferase, TrmH family
A0A0H3PIV9	-0.227953	0.000752501	0.0036998		Cation ABC transporter, periplasmic cation-binding protein
A0A0H3PHX6	-0.226836	0.0443891	0.0944009		Uncharacterized protein
A0A0H3PJM2	-0.224316	0.000994309	0.00446739		Saccharopine dehydrogenase
A0A0H3PD80	-0.223708	0.08774	0.160549		Metallo-beta-lactamase family protein
A0A0H3PDD6	-0.222139	0.661361	0.74902		Sensor histidine kinase
A0A0H3P9D5	-0.220945	0.0273066	0.0645244	ftsH	ATP-dependent zinc metalloprotease FtsH
A1W0U8	-0.216973	0.568019	0.676954	hisF2	Putative imidazole glycerol phosphate synthase subunit hisF2
A0A0H3PBG5	-0.215642	0.0104683	0.0308252		Flagellin
A0A0H3PAU5	-0.215284	0.60254	0.704927	pflA	Paralyzed flagella protein PflA
A0A0H3PA98	-0.211852	0.00920895	0.0277137		Uncharacterized protein
A1VYE9	-0.211704	0.200082	0.317543	murD	UDP-N-acetylmuramoylalanine--D-glutamate ligase
A1W1W1	-0.209849	0.393774	0.524304	rpsJ	30S ribosomal protein S10
A0A0H3P9G3	-0.209848	0.148606	0.249065	rho	Transcription termination factor Rho
A1VY90	-0.205024	0.101761	0.180471	rpsU	30S ribosomal protein S21
A0A0H3PH92	-0.203609	0.0814687	0.151389	glcD	Glycolate oxidase, subunit GlcD
A0A0H3PC48	-0.202262	0.0127173	0.0353792	purQ	Phosphoribosylformylglycinamidine synthase subunit PurQ
A1W1J6	-0.200318	0.000678711	0.00343665	rpsD	30S ribosomal protein S4
A1W1X5	-0.199404	0.0370178	0.0825783	queF	NADPH-dependent 7-cyano-7-deazaguanine reductase
A1VYA9	-0.198509	0.0557952	0.112177	serS	Serine--tRNA ligase
A0A0H3PAM2	-0.194883	0.110334	0.193034	mreB	Cell shape-determining protein MreB
Q0Q7K3	-0.192872	0.393913	0.524304		Uncharacterized protein
A0A0H3PBF4	-0.190881	0.476871	0.597337		Flagellar assembly protein FliH, putative
A0A0H3PAG1	-0.190533	0.0181227	0.0464971		Pyridine nucleotide-disulphide oxidoreductase family protein
A1W1L3	-0.189871	0.70734	0.788957	rpsT	30S ribosomal protein S20
Q29VV6	-0.188616	0.00290487	0.0106406	fcl	GDP-L-fucose synthase
Q8GJE5	-0.185315	0.0090066	0.0271903	Cjp08	Uncharacterized protein
A0A0H3PAM8	-0.184907	0.0242298	0.0590024		Hydrolase, carbon-nitrogen family
A0A0H3P9P7	-0.184728	0.0094345	0.0283035		Methyl-accepting chemotaxis protein
A1W116	-0.184708	0.0655614	0.128045	pgk	Phosphoglycerate kinase
A0A0H3PAC1	-0.182808	0.0119689	0.0340899	nuoG	NADH-quinone oxidoreductase, G subunit
A0A0H3PCN0	-0.182491	0.161737	0.267326		Uncharacterized protein
A0A0H3PC06	-0.182082	0.0323885	0.0739742		Uncharacterized protein
A0A0H3PIR6	-0.179364	0.502414	0.619601		Peptidase, M23/M37 family
A0A0H3PAP1	-0.178184	0.321696	0.44878	thiJ	4-methyl-5(B-hydroxyethyl)-thiazole monophosphate biosynthesis enzyme
A0A0H3PE83	-0.177475	0.0820947	0.152004		PDZ domain protein
A0A0H3PAQ3	-0.176251	0.0140056	0.03797		Uncharacterized protein
Q8GJA8	-0.171905	0.0403198	0.0874664	Cjp47	Uncharacterized protein
A0A0H3PBP8	-0.170786	0.0100564	0.0297955		Uncharacterized protein
A0A0H3PA65	-0.170333	0.0287576	0.0672886	map	Methionine aminopeptidase
A0A0H3P971	-0.165971	0.766652	0.836882		Cpp4
A1VZL9	-0.165854	0.0668299	0.129205	rpsO	30S ribosomal protein S15
A0A0H3PAX9	-0.16249	0.787286	0.855202		Uncharacterized protein
A0A0H3PHU2	-0.160749	0.632639	0.725942		Mannosyl-glycoprotein endo-beta-N-acetylglucosamidase domain protein
A0A0H3P986	-0.159752	0.506225	0.620304		Conserved domain protein
A1W0K3	-0.155118	0.0387931	0.0855414	groS	10 kDa chaperonin
A0A0H3P9C8	-0.154414	0.58308	0.688899	bamD	Outer membrane protein assembly factor BamD
A0A0H3P9B1	-0.152762	0.455372	0.580281	yajC	Preprotein translocase, YajC subunit
A0A0H3PIF4	-0.152752	0.805598	0.867219		HrEpiB
A1W1X2	-0.150795	0.373877	0.502528	leuA	2-isopropylmalate synthase
Q0Q7K6	-0.147094	0.491924	0.609807		Putative type I restriction-modification system HsdM subunit
Q939J8	-0.146952	0.0527764	0.107691	pseI	Pseudaminic acid synthase
A1VXV6	-0.146135	0.0978989	0.175777	frr	Ribosome-recycling factor
A0A0H3PHS4	-0.144058	0.728654	0.804292		HsdS
A0A0H3PB14	-0.1437	0.0447023	0.0948562		D-isomer specific 2-hydroxyacid dehydrogenase family protein
A0A0H3PAL9	-0.140027	0.22725	0.349927	rsfS	Ribosomal silencing factor RsfS
A0A0H3PG98	-0.13986	0.301222	0.425176		Cpp45
A0A0H3P9H3	-0.138378	0.0548707	0.110799		Thiol:disulfide interchange protein DsbA, putative
A0A0H3PAS3	-0.137767	0.764676	0.836337		Conserved domain protein
A1VXQ2	-0.137532	0.626446	0.7223	sodB	Superoxide dismutase [Fe]
A0A0H3PAB8	-0.137383	0.393673	0.524304	purF	Amidophosphoribosyltransferase
A1VZG5	-0.135412	0.150309	0.25011	glmU	Bifunctional protein GlmU
A0A0H3PF18	-0.133883	0.503147	0.619706		ABC transporter, ATP-binding protein
A0A0H3PID6	-0.133672	0.00440112	0.0149213		NADP-dependent malic enzyme, truncation
A0A0H3PBG2	-0.130556	0.720377	0.797917		N-acetylmuramoyl-L-alanine amidase
Q0Q7I7	-0.12997	0.0791292	0.147328	mqnE	Aminodeoxyfutalosine synthase
A0A0H3PED2	-0.129753	0.71308	0.792774		McrBC restriction endonuclease system, McrB subunit, putative
A0A0H3P9J3	-0.128913	0.410583	0.541222		Thioesterase family protein
A0A0H3PHA3	-0.128554	0.343547	0.469245	asd	Aspartate-semialdehyde dehydrogenase
A1W187	-0.127488	0.0258737	0.0620579	rpsI	30S ribosomal protein S9
A0A0H3PIV6	-0.126748	0.0767334	0.143988	ribB	3,4-dihydroxy-2-butanone 4-phosphate synthase
A0A0H3PIL0	-0.124605	0.166923	0.273536		Uncharacterized protein
A0A0H3PAW5	-0.123056	0.79295	0.857461		Uncharacterized protein
A0A0H3PE69	-0.122742	0.24428	0.365847	murI	Glutamate racemase
A1VXH7	-0.121188	0.282756	0.408758	rplU	50S ribosomal protein L21
A0A0H3PAG9	-0.118821	0.24189	0.362835		Hydrolase, TatD family
A1VYJ6	-0.117788	0.304501	0.429171	rpsL	30S ribosomal protein S12
A0A0H3PAI7	-0.116846	0.173026	0.28113		Uncharacterized protein
A0A0H3PIA8	-0.116542	0.143178	0.24166	fabI	Enoyl-[acyl-carrier-protein] reductase [NADH]
A0A0H3PEF4	-0.116008	0.0676316	0.130491	frdA	Fumarate reductase, flavoprotein subunit
A1VZ41	-0.113106	0.463931	0.58661	ispG	4-hydroxy-3-methylbut-2-en-1-yl diphosphate synthase (flavodoxin)
A1W0J3	-0.112433	0.466176	0.58661	rny	Ribonuclease Y
A0A0H3PBV9	-0.110802	0.247404	0.369284	oorD	2-oxoglutarate:acceptor oxidoreductase, delta subunit
A1W1U6	-0.11051	0.286923	0.41229	rpsH	30S ribosomal protein S8
A0A0H3PHQ7	-0.11051	0.457726	0.582505	ilvA	Threonine dehydratase
A0A0H3PD77	-0.108067	0.648649	0.738118		Uncharacterized protein
A1VYZ2	-0.107817	0.073466	0.139554	ilvC	Ketol-acid reductoisomerase
A0A0H3PAJ8	-0.106345	0.509612	0.622064	livF	High affinity branched-chain amino acid ABC transporter, ATP-binding protein
A0A0H3P9L2	-0.10561	0.417437	0.548174	fliM	Flagellar motor switch protein FliM
A1VZF4	-0.104797	0.0740801	0.139693	dapA	4-hydroxy-tetrahydrodipicolinate synthase
A0A0H3PGV5	-0.104202	0.191977	0.307228		Molybdopterin oxidoreductase family protein
A0A0H3PHJ5	-0.104068	0.728611	0.804292		Uncharacterized protein
A0A0H3P9C4	-0.103868	0.484686	0.604654		Methyl-accepting chemotaxis protein
A0A0H3PB43	-0.102258	0.837913	0.889005		Outer membrane efflux protein
A1VZ44	-0.100411	0.184473	0.296707	ackA	Acetate kinase
A0A0H3P9K9	-0.100274	0.237605	0.359791		Oxidoreductase, short chain dehydrogenase/reductase family
A1VZ69	-0.0983663	0.488784	0.607489	rplS	50S ribosomal protein L19
A1VZK1	-0.0945513	0.257904	0.380333	murA	UDP-N-acetylglucosamine 1-carboxyvinyltransferase
A1VZZ6	-0.0924464	0.340705	0.467126	aroB	3-dehydroquinate synthase
A1W1K1	-0.0923654	0.704462	0.786662	hisB	Histidine biosynthesis bifunctional protein HisB
A1VY95	-0.0912142	0.446202	0.573175		UPF0234 protein CJJ81176_0398
A0A0H3PA63	-0.09012	0.150536	0.25011		Uncharacterized protein
A0A0H3P9P3	-0.0898338	0.915497	0.944107		UDP-N-acetylglucosamine 2-epimerase
A1W1U8	-0.087358	0.469627	0.589333	rplE	50S ribosomal protein L5
A0A0H3P991	-0.0870614	0.562862	0.673323		Uncharacterized protein
A0A0H3P9Z0	-0.0864642	0.867477	0.91128		Cpp14
A0A0H3PID1	-0.0859842	0.0593433	0.11821	glyS	Glycine--tRNA ligase beta subunit
A0A0H3PAE7	-0.0815511	0.162223	0.267668	trxB	Thioredoxin reductase
Q29W30	-0.0798985	0.451197	0.576496		Uncharacterized protein
A0A0H3PB04	-0.076643	0.234601	0.356481	fabD	Malonyl CoA-acyl carrier protein transacylase
A0A0H3PEH9	-0.0760351	0.252521	0.375252	ppa	Inorganic pyrophosphatase
A1VYA6	-0.0758693	0.440312	0.570973	der	GTPase Der
A0A0H3PHZ5	-0.0755556	0.289684	0.414785		Bacterioferritin, putative
A1W057	-0.0754488	0.280305	0.405827	rpsF	30S ribosomal protein S6
A0A0H3P9N8	-0.0752374	0.818884	0.877572		TonB system transport protein ExbD, putative
A0A0H3PCR9	-0.0738544	0.503908	0.619846		Conserved domain protein
A0A0H3PHP5	-0.0732299	0.585494	0.690897		Uncharacterized protein
A0A0H3PAR1	-0.0708888	0.755675	0.828045	napL	NapL protein
A1W059	-0.0689289	0.377135	0.506196	rpsR	30S ribosomal protein S18
A1VYC2	-0.0685466	0.306208	0.430943	glyA	Serine hydroxymethyltransferase
Q0Q7I4	-0.0678014	0.441229	0.571388		Molybdopterin biosynthesis MoeA protein, putative
A0A0H3PAE1	-0.0676857	0.801664	0.864929		Ribosomal RNA small subunit methyltransferase E
A0A0H3PAT0	-0.065994	0.545589	0.656765	cysK	Cysteine synthase A
A0A0H3PBM5	-0.0656629	0.49927	0.617315		Uncharacterized protein
A0A0H3PD61	-0.0640731	0.445684	0.573175		Uncharacterized protein
A1VYJ7	-0.0634101	0.513933	0.62654	rpsG	30S ribosomal protein S7
A0A0H3PBW9	-0.0629642	0.443224	0.573175	clpB	ATP-dependent chaperone protein ClpB
A0A0H3PJC9	-0.0628412	0.851846	0.897816		Lipoprotein, putative
A1VZ00	-0.0614605	0.251254	0.37395	aspS	Aspartate--tRNA(Asp/Asn) ligase
A1W1E0	-0.059978	0.333612	0.461369		UPF0271 protein CJJ81176_1526
A0A0H3PJ24	-0.0588013	0.231082	0.353268	icd	Isocitrate dehydrogenase, NADP-dependent
A0A0H3P9D2	-0.0571981	0.552821	0.663425		Exodeoxyribonuclease 7 small subunit
A0A0H3PIS1	-0.0534258	0.745366	0.820846		PhnA domain protein
A0A0H3PCI2	-0.0515992	0.795171	0.858892		Uncharacterized protein
A0A0H3PB69	-0.050876	0.756229	0.828045		MmgE/PrpD family protein
A0A0H3P9S2	-0.0451749	0.625231	0.721768	metK	S-adenosylmethionine synthetase
A0A0H3PAA3	-0.0408863	0.948332	0.964457		Uncharacterized protein
A1VYQ2	-0.0402863	0.581277	0.688468	proS	Proline--tRNA ligase
A0A0H3PH73	-0.0368744	0.790362	0.85563	pglE	General glycosylation pathway protein
A0A0H3PIT1	-0.0357234	0.509212	0.622064	ftn	Ferritin
A1W1V6	-0.0352301	0.716902	0.794988	rpsS	30S ribosomal protein S19
A0A0H3P9J5	-0.0330829	0.615251	0.714557	ciaB	Invasion antigen B
A1VY51	-0.0326052	0.675802	0.760874	ndk	Nucleoside diphosphate kinase
A0A0H3PA15	-0.0318001	0.541872	0.654762		Oxidoreductase, short chain dehydrogenase/reductase family
A1W1J4	-0.0310773	0.937487	0.956476	rpsM	30S ribosomal protein S13
A0A0H3PH67	-0.0299692	0.931691	0.952738	dnaX	DNA polymerase III, gamma/tau subunits
A1VXS2	-0.0298649	0.837138	0.889005	folE	GTP cyclohydrolase 1
A0A0H3PEP2	-0.0289203	0.817613	0.877192	polA	DNA polymerase
A1W1V7	-0.0286296	0.580327	0.688195	rplB	50S ribosomal protein L2
Q2M5R2	-0.0284334	0.600873	0.703838	flaA	Flagellin
A1W0F9	-0.0267725	0.634561	0.726547	argS	Arginine--tRNA ligase
A1VZ23	-0.0267097	0.766923	0.836882	rplI	50S ribosomal protein L9
A0A0H3PA18	-0.0222793	0.892117	0.935111		Transporter
A0A0H3PBR9	-0.0221454	0.610224	0.711297	ccpA-2	Cytochrome c551 peroxidase
A0A0H3PBC8	-0.0211526	0.962152	0.977472		Putative sugar-1-phosphate nucleotidyltransferase
A1VZC8	-0.0210272	0.770514	0.839843	napA	Periplasmic nitrate reductase
A0A0H3PEP7	-0.0199393	0.929182	0.952064		Uncharacterized protein
A0A0H3PE18	-0.0174285	0.910367	0.94186	hisF-2	Imidazole glycerol phosphate synthase subunit HisF
A0A0H3PAP4	-0.0142325	0.83146	0.886088		Oxidoreductase, putative
A1VYJ3	-0.0133637	0.912634	0.942169	rplL	50S ribosomal protein L7/L12
A1W0U6	-0.0130944	0.984853	0.991067	pseG	UDP-2,4-diacetamido-2,4,6-trideoxy-beta-L-altropyranose hydrolase
A0A0H3PAH9	-0.0109813	0.900617	0.937862		Flavodoxin-like fold domain protein
A0A0H3P9V0	-0.00949187	0.99076	0.995963		Putative sugar transferase
A0A0H3PEV5	-0.00658556	0.900969	0.937862		Uncharacterized protein
A0A0H3P9R8	-0.0060446	0.968302	0.979561		Sigma-54 dependent DNA-binding response regulator
Q29VV7	-0.00594907	0.920239	0.947975	wcbK	GDP-mannose 4,6-dehydratase
A1VZF8	-0.0055662	0.963585	0.977891	nadE	NH(3)-dependent NAD(+) synthetase
A0A0H3PD50	-0.00464048	0.922335	0.947999	waaD	ADP-L-glycero-D-manno-heptose-6-epimerase
A1VXA6	-0.00411541	0.938653	0.956646	pyrG	CTP synthase
A0A0H3PD90	-0.00204997	0.995157	0.997241	purE	N5-carboxyaminoimidazole ribonucleotide mutase
A0A0H3PA99	-0.0019901	0.969387	0.979623	dnaN	DNA polymerase III subunit beta
A1VYV7	-0.00061281	0.993298	0.997241	fba	Fructose-bisphosphate aldolase
A0A0H3PBV0	-0.000382868	0.996831	0.997874	ilvH	Acetolactate synthase, small subunit
A1VYH4	-0.000378213	0.998102	0.998102	miaB	tRNA-2-methylthio-N(6)-dimethylallyladenosine synthase
A1VYA1	0.000416061	0.994221	0.997241	pyrF	Orotidine 5'-phosphate decarboxylase
A1VYF1	0.00199493	0.972635	0.981869	gpmI	2,3-bisphosphoglycerate-independent phosphoglycerate mutase
A0A0H3PCJ0	0.00337384	0.981023	0.988252		Site-determining protein
A0A0H3PDD3	0.00388948	0.947941	0.964457	mog	Molybdenum cofactor biosynthesis protein
A0A0H3PB91	0.0045012	0.965457	0.978161		Ferredoxin, 4Fe-4S
A1W1J9	0.00563491	0.907255	0.939657	hisG	ATP phosphoribosyltransferase
Q2A947	0.00671848	0.921612	0.947999		Deoxyuridine triphosphatase domain protein
A0A0H3PAI4	0.00999854	0.822531	0.879511	ileS	Isoleucine--tRNA ligase
A0A0H3PAW3	0.0100308	0.980413	0.988252		Uncharacterized protein
A0A0H3PA86	0.0108942	0.912311	0.942169		Peptidase, U32 family
A0A0H3PEA7	0.013745	0.802897	0.865285	oorB	2-oxoglutarate:acceptor oxidoreductase, beta subunit
A1VZR0	0.0171198	0.895373	0.935532	apt	Adenine phosphoribosyltransferase
A0A0H3PCX6	0.0174083	0.906532	0.939657		Uncharacterized protein
A1W1V0	0.0177573	0.771684	0.840021	rplN	50S ribosomal protein L14
A0A0H3P9L9	0.0187734	0.861011	0.906477	rpsA	Ribosomal protein S1
A1W0G6	0.0192852	0.834758	0.888614	rpsB	30S ribosomal protein S2
A0A0H3PDC4	0.019546	0.933554	0.95348	dnaE	DNA-directed DNA polymerase
A0A0H3PHR2	0.0209466	0.845734	0.893487	pheT	Phenylalanine--tRNA ligase beta subunit
A0A0H3P9Q8	0.0219831	0.748879	0.823767		Oxidoreductase, 2-nitropropane dioxygenase family
A0A0H3PJA6	0.0226931	0.896429	0.935532		Endoribonuclease L-PSP family protein
A1VXZ8	0.0233466	0.808719	0.8696	lpxA	Acyl-[acyl-carrier-protein]--UDP-N-acetylglucosamine O-acyltransferase
A0A0H3PBG3	0.0237989	0.895793	0.935532	hypD	Hydrogenase expression/formation protein HypD
A0A0H3P9B0	0.0243227	0.924224	0.947999		Chromosome partitioning protein, ParA family
A0A0H3PII9	0.026599	0.965896	0.978161		Uncharacterized protein
A0A0H3PBY2	0.0278038	0.895142	0.935532		ThiF family protein
A1VZ59	0.0321729	0.593893	0.698496	glyQ	Glycine--tRNA ligase alpha subunit
A1VXS1	0.0322896	0.575051	0.683633	tig	Trigger factor
A0A0H3PJB0	0.0352371	0.863453	0.908049		Oxidoreductase, molybdopterin binding, putative
A0A0H3PAV3	0.0369673	0.671487	0.757799		CoA-binding domain protein
A0A0H3PCU6	0.0370989	0.902582	0.937862	proC	Pyrroline-5-carboxylate reductase
A1W043	0.0375868	0.754647	0.828045	murC	UDP-N-acetylmuramate--L-alanine ligase
Q29VV3	0.0379528	0.904266	0.938593		Putative glycosyl transferase
A0A0H3PAA8	0.0381256	0.727779	0.804292		DegT/DnrJ/EryC1/StrS aminotransferase family
A1W1H0	0.0395608	0.772433	0.840021	nuoI	NADH-quinone oxidoreductase subunit I
A1W0I1	0.0399752	0.508303	0.622053	gatB	Aspartyl/glutamyl-tRNA(Asn/Gln) amidotransferase subunit B
A0A0H3P9M6	0.0414116	0.520152	0.631249		Uncharacterized protein
A1VYP2	0.0421219	0.515639	0.627023	sucC	Succinyl-CoA ligase [ADP-forming] subunit beta
A0A0H3P9J6	0.0459598	0.628702	0.723159	pta	Phosphate acetyltransferase
A1VZR5	0.0463397	0.33411	0.46139	pckA	Phosphoenolpyruvate carboxykinase [ATP]
A1VZM9	0.0465223	0.650963	0.739491	aroA	3-phosphoshikimate 1-carboxyvinyltransferase
A0A0H3PGW3	0.0486346	0.846138	0.893487		Uncharacterized protein
A0A0H3PDV4	0.0491813	0.465735	0.58661		Putative methyltransferase
A0A0H3PAS5	0.0498234	0.83679	0.889005		Uncharacterized protein
A0A0H3PAM7	0.0517445	0.931832	0.952738		Acetyltransferase, GNAT family
A0A0H3PBR0	0.0527453	0.430498	0.560525	mdh	Malate dehydrogenase
A0A0H3PDQ6	0.054699	0.639243	0.729285		Uncharacterized protein
A0A0H3PE85	0.0553701	0.828859	0.884301		Uncharacterized protein
A0A0H3PA82	0.0577579	0.567059	0.676652	algC	Phosphomannomutase/phosphoglucomutase
A0A0H3PBQ2	0.0586073	0.696011	0.779956	sdhA	Succinate dehydrogenase, flavoprotein subunit
A0A0H3PAP0	0.0588825	0.445574	0.573175	trx	Thioredoxin
A0A0H3PBY8	0.0600615	0.505795	0.620304		Antioxidant, AhpC/Tsa family
A0A0H3P9P8	0.0637378	0.436612	0.566944	tkt	Transketolase
A1W0P5	0.0637854	0.846805	0.893487	dnaJ	Chaperone protein DnaJ
A0A0H3PBN8	0.0661912	0.677526	0.761918		Uncharacterized protein
Q5QKR8	0.0668977	0.452177	0.576977	pseB	UDP-N-acetylglucosamine 4,6-dehydratase (inverting)
A1VY43	0.0671341	0.843164	0.892598	ubiE	Ubiquinone/menaquinone biosynthesis C-methyltransferase UbiE
A0A0H3PAD0	0.0721835	0.158427	0.262309		Pyruvate-flavodoxin oxidoreductase
A1VYG9	0.0729239	0.422647	0.554073	thiC	Phosphomethylpyrimidine synthase
A0A0H3PBL2	0.0729372	0.606598	0.707945	def	Peptide deformylase
A0A0H3PJ93	0.0734253	0.234674	0.356481	lysA	Diaminopimelate decarboxylase
A0A0H3P9T1	0.0742782	0.219193	0.33965	gapA	Glyceraldehyde-3-phosphate dehydrogenase
A0A0H3P9N1	0.07521	0.631352	0.725334		Uncharacterized protein
A0A0H3PJ41	0.077335	0.271069	0.395505		Response regulator/GGDEF domain protein
A0A0H3P9M7	0.0781855	0.139048	0.23552	acnB	Aconitate hydratase B
A1W035	0.0790522	0.389518	0.521355	thiG	Thiazole synthase
Q0Q7K4	0.0798748	0.644865	0.734686		Putative uncharacterized protein
A0A0H3PJB7	0.0810708	0.532595	0.645182	sdhB	Succinate dehydrogenase, iron-sulfur protein subunit
A0A0H3PDH6	0.0813238	0.469865	0.589333	kdsB	3-deoxy-manno-octulosonate cytidylyltransferase
A0A0H3PJK7	0.0839237	0.868803	0.911672	trpF	N-(5'-phosphoribosyl)anthranilate isomerase
A0A0H3PIL4	0.0843122	0.0964014	0.174068	hisD	Histidinol dehydrogenase
A1VZI4	0.0854301	0.232404	0.354157	fbp	Fructose-1,6-bisphosphatase class 1
A0A0H3P979	0.0868396	0.356111	0.482034		Hydrolase, carbon-nitrogen family
A0A0H3PCH6	0.087096	0.298661	0.422808	rplC	Ribosomal protein L3
A1VYA4	0.0897811	0.54478	0.656618	kdsA	2-dehydro-3-deoxyphosphooctonate aldolase
A0A0H3PC13	0.092584	0.163653	0.2691		Uncharacterized protein
A0A0H3PAU4	0.0946493	0.286634	0.41229		Molybdopterin biosynthesis MoeA protein, putative
A1VXU6	0.0973057	0.596387	0.69974	argC	N-acetyl-gamma-glutamyl-phosphate reductase
A0A0H3PBS3	0.0988127	0.29597	0.420243	fabG	3-oxoacyl-(Acyl-carrier-protein) reductase
A1W1V5	0.0992387	0.594123	0.698496	rplV	50S ribosomal protein L22
A1VZU6	0.100466	0.0637005	0.125435	purL	Phosphoribosylformylglycinamidine synthase subunit PurL
A0A0H3PIE6	0.103835	0.603959	0.705725		Uncharacterized protein
Q0Q7K5	0.104755	0.923508	0.947999		Putative type I restriction-modification system HsdS subunit
A0A0H3P9R0	0.105766	0.651401	0.739491		DNA-binding response regulator
A0A0H3PIS8	0.106347	0.287699	0.412785	clpX	ATP-dependent Clp protease ATP-binding subunit ClpX
A0A0H3P9G9	0.106582	0.902233	0.937862		Cpp35
A0A0H3PAL7	0.108916	0.134623	0.229243		Malate dehydrogenase (quinone)
A0A0H3PBI3	0.109624	0.214973	0.335874		Bifunctional protein PutA
A1VYL8	0.110598	0.100734	0.179561	alaS	Alanine--tRNA ligase
A0A0H3P9Y0	0.1113	0.7099	0.79089		Peptidase, M23/M37 family
A1VZU4	0.112195	0.150343	0.25011	purH	Bifunctional purine biosynthesis protein PurH
A0A0H3PJE6	0.115219	0.543568	0.655983		DNA/RNA non-specific endonuclease
A0A0H3PAH7	0.116601	0.0260929	0.0624273	oorA	2-oxoglutarate:acceptor oxidoreductase, alpha subunit
A0A0H3P9L0	0.117197	0.061504	0.12161		Cytokinin riboside 5'-monophosphate phosphoribohydrolase
A0A0H3PE30	0.119293	0.238931	0.36009	purB-2	Adenylosuccinate lyase
A0A0H3PAK7	0.120271	0.123004	0.212866		Peptidase, M24 family
A0A0H3PIU3	0.121642	0.443884	0.573175		Uncharacterized protein
A0A0H3PI95	0.124139	0.365782	0.493729	racR	DNA-binding response regulator
A1W0X7	0.126977	0.576357	0.684334	ppk	Polyphosphate kinase
A1W048	0.127484	0.0377234	0.0837618	gatA	Glutamyl-tRNA(Gln) amidotransferase subunit A
A1VZH5	0.127756	0.461393	0.585614	trmA	tRNA/tmRNA (uracil-C(5))-methyltransferase
A0A0H3PBW5	0.128407	0.151321	0.250978		Glutathionylspermidine synthase family protein
A1VZE6	0.129218	0.426755	0.557413	ddl	D-alanine--D-alanine ligase
A0A0H3PA26	0.130421	0.627766	0.72295		Peptidyl-arginine deiminase family protein
Q7X518	0.131415	0.620452	0.717116	pseD	PseD
A0A0H3P9M1	0.133293	0.789778	0.85563	napD	NapD protein
A0A0H3PBF3	0.13437	0.239315	0.360102		DNA-binding response regulator
A1W0U9	0.135905	0.296713	0.420673	hisH1	Imidazole glycerol phosphate synthase subunit HisH 1
Q0Q7K7	0.136045	0.0189135	0.0482671	dnaK	Chaperone protein DnaK
A1W0I0	0.136777	0.0477359	0.099745	gpsA	Glycerol-3-phosphate dehydrogenase [NAD(P)+]
A0A0H3P9H6	0.137387	0.811845	0.871982		Outer-membrane lipoprotein carrier protein
Q8GJE8	0.137587	0.789417	0.85563	Cjp04	Uncharacterized protein
A1W0S0	0.139294	0.164422	0.2699	upp	Uracil phosphoribosyltransferase
A1VYZ7	0.139318	0.84048	0.890741	msrA	Peptide methionine sulfoxide reductase MsrA
A0A0H3P9W4	0.139421	0.0037242	0.0130075	dapD	2,3,4,5-tetrahydropyridine-2,6-dicarboxylate N-succinyltransferase
Q0ZSS3	0.139902	0.0163304	0.0426999		UDP-GlcNAc/Glc 4-epimerase
A1W0M7	0.140947	0.0854439	0.156948	hemE	Uroporphyrinogen decarboxylase
A0A0H3PH13	0.14146	0.82193	0.879511	clpA	ATP-dependent Clp protease, ATP-binding subunit ClpA
A0A0H3PC31	0.141946	0.465989	0.58661	hom	Homoserine dehydrogenase
A0A0H3PA78	0.143483	0.358511	0.484597	fliY	Flagellar motor switch protein
A0A0H3PHN4	0.143831	0.610957	0.711297	psd	Phosphatidylserine decarboxylase
A0A0H3PGL6	0.144906	0.345341	0.470786		Uncharacterized protein
A0A0H3PH83	0.146233	0.113016	0.196648	ssb	Single-stranded DNA-binding protein
A0A0H3PAT9	0.146447	0.425129	0.556565	uvrA	UvrABC system protein A
A1W0D6	0.149267	0.285115	0.410927	hldE	Bifunctional protein HldE
A0A0H3P9I4	0.149482	0.464331	0.58661	purU	Formyltetrahydrofolate deformylase
A0A0H3PCR0	0.149545	0.116744	0.202765	petB	Cytochrome b
A0A0H3PAY1	0.153418	0.0659365	0.128101	sucD	Succinyl-CoA ligase [ADP-forming] subunit alpha
A0A0H3PAF7	0.156808	0.0258296	0.0620579	accC-2	Acetyl-CoA carboxylase, biotin carboxylase
A0A0H3PB11	0.158185	0.00501324	0.0166586		DNA helicase
A1W068	0.158206	0.702334	0.785203	thiE	Thiamine-phosphate synthase
A0A0H3PBD0	0.159101	0.340521	0.467126	bioA	Adenosylmethionine--8-amino-7-oxononanoate aminotransferase
A1W038	0.159236	0.0655129	0.128045	dapE	Succinyl-diaminopimelate desuccinylase
A0A0H3P9U0	0.160618	0.675231	0.760874		Glycolate oxidase iron-sulfur subunit
A0A0H3PHD8	0.162032	0.031883	0.0731703	valS	Valine--tRNA ligase
Q939J7	0.164056	0.042858	0.0917563	pseA	Flagellin modification protein, PseA
A0A0H3PBT1	0.164908	0.0121448	0.0341842		Uncharacterized protein
A0A0H3PEB1	0.165866	0.011516	0.0331953	mtnA	5'-methylthioadenosine/S-adenosylhomocysteine nucleosidase 1
A0A0H3PBE0	0.16668	0.448532	0.574092		Oligopeptide transporter, OPT family
A1W0I5	0.167387	0.0277405	0.065124	metE	5-methyltetrahydropteroyltriglutamate--homocysteine methyltransferase
A1W1J3	0.168474	0.205058	0.324901	rpmJ	50S ribosomal protein L36
A0A0H3PA14	0.169229	0.308304	0.433255	prsA	Ribose-phosphate pyrophosphokinase
A0A0H3PI52	0.16935	0.0324652	0.0739742	rplO	50S ribosomal protein L15
A0A0H3PA90	0.169379	0.0849461	0.156334		3-octaprenyl-4-hydroxybenzoate carboxy-lyase, putative
A1VZB4	0.169539	0.686287	0.769961	tmk	Thymidylate kinase
A0A0H3P9T0	0.171275	0.309085	0.433717	gmhA-1	Phosphoheptose isomerase
A0A0H3P9G7	0.171954	0.144313	0.24272	hemN	Coproporphyrinogen-III oxidase
A1VYC1	0.173122	0.00218107	0.00877009	lysS	Lysine--tRNA ligase
A0A0H3PCL7	0.174331	0.238727	0.36009	nrdA	Ribonucleoside-diphosphate reductase
A0A0H3PAQ8	0.17594	0.0757069	0.142341		HAD-superfamily hydrolase, subfamily IIA
A0A0H3PJ06	0.177066	0.238683	0.36009	mqnC	Cyclic dehypoxanthine futalosine synthase
A0A0H3PIY7	0.177933	0.00253539	0.00955264	pyk	Pyruvate kinase
A0A0H3PJL7	0.179396	0.447492	0.574062		GTP-binding protein
A0A0H3PAY8	0.181055	0.245252	0.366728	rplM	50S ribosomal protein L13
A1VY70	0.181381	0.22832	0.350726	trpA	Tryptophan synthase alpha chain
A0A0H3PHT8	0.184542	0.0541775	0.110315		Uncharacterized protein
A0A0H3P9D3	0.184605	0.0151892	0.0406035		Dihydroorotase, putative
A0A0H3PB47	0.186373	0.346418	0.471582		Membrane protein, putative
A1W1V8	0.18729	0.617865	0.71645	rplW	50S ribosomal protein L23
A0A0H3P9H5	0.187825	0.0527235	0.107691	serA	D-3-phosphoglycerate dehydrogenase
A0A0H3PA46	0.187986	0.109828	0.192501	topA	DNA topoisomerase 1
Q7X517	0.190602	0.197767	0.314391	pseE	PseE
A1VZ01	0.190779	0.292974	0.417227	nadK	NAD kinase
A0A0H3P9J7	0.190981	0.82658	0.882854		ATP synthase F0, B' subunit
A0A0H3P9M2	0.191258	0.73282	0.807959		Uncharacterized protein
A1VYZ9	0.192197	0.00230048	0.00898598	adk	Adenylate kinase
A1VZB5	0.192952	0.324379	0.451208	coaD	Phosphopantetheine adenylyltransferase
Q29VV4	0.193268	0.00533475	0.0175727		Putative nucleotide-sugar epimerase-dehydratase
A1VX95	0.195495	0.2184	0.33965	queC	7-cyano-7-deazaguanine synthase
Q0Q7K2	0.196042	0.444682	0.573175		Putative type I restriction-modification system HsdR subunit
Q29VW3	0.19691	0.713248	0.792774		Putative sugar transferase
A0A0H3PB89	0.196958	0.48524	0.604654		Non-heme iron protein, hemerythrin family
A1W078	0.197328	0.0134517	0.0368862	leuS	Leucine--tRNA ligase
Q29VW1	0.200758	0.0860725	0.1578	gmhA-2	Phosphoheptose isomerase
A0A0H3PBA0	0.20158	0.000833627	0.00392995	carA	Carbamoyl-phosphate synthase small chain
A1W1V2	0.203302	0.00993596	0.0295302	rpmC	50S ribosomal protein L29
Q8GJE0	0.204354	0.0389467	0.0856828	ssb	Single-stranded DNA-binding protein
A0A0H3PEV1	0.204597	0.000631698	0.00325019	xth	Exodeoxyribonuclease III
A0A0H3PIY4	0.207096	0.0372935	0.0829997	aroE	Shikimate dehydrogenase (NADP(+))
A0A0H3PAG3	0.207128	0.20772	0.326954	sdhC	Succinate dehydrogenase, C subunit
A0A0H3PA93	0.207754	0.369478	0.497955	mqnD	1,4-dihydroxy-6-naphtoate synthase
A0A0H3P9S5	0.207808	0.104016	0.183658	cysQ	CysQ protein
A0A0H3PJH5	0.210859	0.0027324	0.0101747	carB	Carbamoyl-phosphate synthase large chain
A1W0S2	0.214709	3.01701e-05	0.000283066	gltX2	Glutamate--tRNA ligase 2
A0A0H3PIW2	0.214967	0.00248733	0.00948355		Antioxidant, AhpC/Tsa family
A0A0H3PBF1	0.215122	0.0295972	0.0680879		Polyprenyl synthetase family protein
A1VZT4	0.215651	0.013112	0.0362664	secA	Protein translocase subunit SecA
A0A0H3PAG5	0.216481	0.755905	0.828045	radA	DNA repair protein RadA
A0A0H3PAC6	0.217836	0.002506	0.00951523	hemB	Delta-aminolevulinic acid dehydratase
A0A0H3PHZ1	0.218291	0.012624	0.0352221	fumC	Fumarate hydratase class II
Q2M5Q2	0.218476	0.123677	0.213645	pseF	Pseudaminic acid cytidylyltransferase
A0A0H3P9M8	0.220822	0.255737	0.379442		Chromosome partitioning protein, ParB family
A0A0H3P999	0.221958	0.000265281	0.00159669		Uncharacterized protein
Q0Q7I9	0.222965	0.0137219	0.037508	glmS	Glutamine--fructose-6-phosphate aminotransferase [isomerizing]
A1VYG1	0.223433	0.210787	0.331237	accA	Acetyl-coenzyme A carboxylase carboxyl transferase subunit alpha
A0A0H3PIA1	0.224653	0.139434	0.235757		Type I restriction-modification system, M subunit
A0A0H3PDK8	0.226141	0.00346387	0.0122322		Uncharacterized protein
A1W0F6	0.227959	0.294861	0.41929		Probable transcriptional regulatory protein CJJ81176_1187
A0A0H3PBJ6	0.228384	0.000162602	0.00108818		Uncharacterized protein
A0A0H3PHD6	0.229299	0.0245548	0.059642	glnA	Glutamine synthetase
A1W0X9	0.230541	0.466468	0.58661	ruvB	Holliday junction ATP-dependent DNA helicase RuvB
Q2M5R0	0.234849	0.0693378	0.132979		Uncharacterized protein
A0A0H3PAD3	0.2373	0.0716743	0.136911	fdhD	Sulfurtransferase FdhD
A1W1U4	0.238479	0.0125169	0.0350252	rplR	50S ribosomal protein L18
A0A0H3PDT1	0.238848	0.27735	0.402768		Uncharacterized protein
A1VZJ6	0.239943	0.000378751	0.00205946	hemL	Glutamate-1-semialdehyde 2,1-aminomutase
A0A0H3PA81	0.240142	6.89569e-05	0.000549931	thyX	Thymidylate synthase ThyX
Q6QNL7	0.24064	0.619127	0.71645		Plasmid stabilization system protein, RelE/ParE family
A0A0H3PBM4	0.243	0.330745	0.458065		OstA family protein
Q2M5Q5	0.246183	0.00016235	0.00108818	fabH2	3-oxoacyl-(Acyl-carrier-protein) synthase, putative
A0A0H3PAB4	0.24817	0.00343554	0.0122223		Uncharacterized protein
A0A0H3PJJ8	0.252368	0.000313452	0.00178992	pheA	Chorismate mutase/prephenate dehydratase
A1W162	0.252634	0.0634045	0.125109	rimO	Ribosomal protein S12 methylthiotransferase RimO
A0A0H3PD54	0.252697	0.0052865	0.0175058	accC-1	Acetyl-CoA carboxylase, biotin carboxylase
A1W1U5	0.25372	0.00236067	0.00910953	rplF	50S ribosomal protein L6
Q8GJE6	0.255798	0.537409	0.65019	Cjp07	Uncharacterized protein
A1VXH9	0.258067	0.0252253	0.0611155	obg	GTPase Obg
A1VZN1	0.258947	0.132823	0.22658	pheS	Phenylalanine--tRNA ligase alpha subunit
A0A0H3PGV9	0.26093	0.291428	0.415643		Cyclopropane-fatty-acyl-phospholipid synthase, putative
A1VYR0	0.262189	0.0166909	0.0435236	efp	Elongation factor P
A1W1J7	0.262408	0.00562773	0.0183728	rpoA	DNA-directed RNA polymerase subunit alpha
A0A0H3P9U4	0.264715	0.0462392	0.0972547	hipO	Hippurate hydrolase
A0A0H3PBF9	0.264876	0.639079	0.729285	rpe	Ribulose-phosphate 3-epimerase
A0A0H3PJF7	0.266321	0.613549	0.713446	coaX	Type III pantothenate kinase
A1W0K4	0.267506	0.00202655	0.00821783	groL	60 kDa chaperonin
A1W0Q9	0.268466	0.000118465	0.000827525	pyrH	Uridylate kinase
A1VXN9	0.268676	0.0179977	0.0463004	rpmE	50S ribosomal protein L31
A1VY36	0.27098	0.000189427	0.00122488	hisC	Histidinol-phosphate aminotransferase
A0A0H3PAH1	0.271172	0.220962	0.341065	tyrA	Prephenate dehydrogenase
Q1HG72	0.271649	0.000241191	0.00147961	gltD	Glutamate synthase, small subunit
A0A0H3P9K6	0.27291	0.00710734	0.021941		Type II restriction-modification enzyme
A1VYU6	0.273346	0.0405977	0.0875046	ligA	DNA ligase
A0A0H3P9M5	0.276298	3.15298e-05	0.000290135	purB-1	Adenylosuccinate lyase
A0A0H3PHF9	0.279068	0.077083	0.144361		Uncharacterized protein
A0A0H3PBN1	0.279503	0.000975796	0.00442577		DNA-binding response regulator
A0A0H3PHL1	0.279605	0.263568	0.386271	ubiX	Flavin prenyltransferase UbiX
A0A0H3PAB0	0.279634	0.000318494	0.00178992		Uncharacterized protein
A0A0H3PDF2	0.283081	0.257822	0.380333		DNA-binding response regulator
A1VYU1	0.284469	0.0894484	0.163363	rppH	RNA pyrophosphohydrolase
A0A0H3PB96	0.284932	0.670617	0.75771		Uncharacterized protein
A0A0H3PB58	0.28585	0.00603732	0.0193218		Aspartokinase
A0A0H3P9Z1	0.287751	0.0143323	0.0386366		Nucleotide phosphoribosyltransferase, putative
A1VYN0	0.288164	0.0338708	0.0768113	htpG	Chaperone protein HtpG
A0A0H3PB29	0.291825	0.23642	0.358563		Membrane protein, putative
A0A0H3PAJ2	0.293381	0.039356	0.0858006		Cytochrome c family protein
A0A0H3PAZ6	0.298314	0.0992123	0.177563	hypB	Hydrogenase accessory protein HypB
A0A0H3PAQ5	0.2985	0.000661335	0.00338448	thrC	Threonine synthase
A1VXW7	0.300338	0.0104243	0.0307902	rplT	50S ribosomal protein L20
A1W085	0.301071	0.000357601	0.00197818	pyrB	Aspartate carbamoyltransferase
Q2TJD3	0.303014	0.128947	0.220755		Cj1132c
A0A0H3PB49	0.303232	0.564217	0.674102		Methyl-accepting chemotaxis protein
A0A0H3PAU6	0.305434	0.429449	0.559922	pyrC	Dihydroorotase
A0A0H3PI81	0.310254	0.00706521	0.0219254	gltA	Citrate synthase
A0A0H3PDN2	0.311683	0.107641	0.189362		Putative methyltransferase
A1VZ22	0.312183	0.0219378	0.0547276	hslV	ATP-dependent protease subunit HslV
A0A0H3PAR2	0.316197	0.572636	0.681608	fliI	Flagellum-specific ATP synthase FliI
A0A0H3PB21	0.317999	0.168438	0.275077	mrp	Iron-sulfur cluster carrier protein
Q1HG74	0.319713	0.00233074	0.00906716	gltB	Glutamate synthase, large subunit
A0A0H3PBB5	0.32165	0.00564432	0.0183728	purD	Phosphoribosylamine--glycine ligase
A1VY44	0.326136	0.505943	0.620304	xseA	Exodeoxyribonuclease 7 large subunit
A0A0H3PA94	0.326973	0.000240405	0.00147961		Peptidase, putative
Q0Q7I1	0.327289	0.211571	0.331923	purM	Phosphoribosylformylglycinamidine cyclo-ligase
A0A0H3P981	0.327662	0.000904589	0.00420239		Uncharacterized protein
A0A0H3PAD1	0.328772	0.0403972	0.0874664		TenA/Thi-4 family protein
A1VYJ5	0.333277	0.0156141	0.0410514	rpoC	DNA-directed RNA polymerase subunit beta'
A0A0H3PGM1	0.333377	0.00672894	0.0210444	aspA	Aspartate ammonia-lyase
A0A0H3P989	0.33351	0.0977105	0.175769	recJ	Single-stranded-DNA-specific exonuclease RecJ
A1VXL9	0.334297	8.38645e-05	0.000636971	infB	Translation initiation factor IF-2
A0A0H3P9I8	0.340052	0.00228775	0.00898598	speA	Arginine decarboxylase
A0A0H3P9Q6	0.34087	0.148955	0.249213		Cytochrome P450 family protein
A0A0H3P9P9	0.341379	0.0120077	0.034099	guaB	Inosine-5'-monophosphate dehydrogenase
A0A0H3PBU8	0.345397	0.240129	0.36076	accD	Acetyl-coenzyme A carboxylase carboxyl transferase subunit beta
Q2M5Q7	0.348437	0.14391	0.242468		Uncharacterized protein
A1VY30	0.348528	0.000695656	0.00350391	rplY	50S ribosomal protein L25
Q8GJC7	0.349187	0.0781901	0.145863	Cjp26	Para protein
A0A0H3PDE7	0.354509	0.619104	0.71645		ABC transporter, ATP-binding protein
A1W1U3	0.356012	8.80531e-05	0.000658334	rpsE	30S ribosomal protein S5
A1W1J8	0.356383	0.0026955	0.0100765	rplQ	50S ribosomal protein L17
A0A0H3PI76	0.358243	9.50574e-06	0.000107023		Hydrogenase, (NiFe)/(NiFeSe) small subunit family
A0A0H3PD97	0.364066	0.0608888	0.120643	ffh	Signal recognition particle protein
A1W018	0.364379	0.0220163	0.0547276	lepA	Elongation factor 4
A0A0H3PJK4	0.368604	0.0294789	0.0680879		GTP-binding protein
A0A0H3PJ11	0.368795	0.00847934	0.025761		PP-loop family protein
A1VZY1	0.371305	0.458525	0.582747		UPF0763 protein CJJ81176_1011
A0A0H3P987	0.374115	2.60054e-06	4.01407e-05		Oxaloacetate decarboxylase, alpha subunit, putative
A1VYF9	0.374848	0.094096	0.170873	acpP	Acyl carrier protein
A0A0H3P982	0.376392	0.00664778	0.0208588	rpiB	Ribose 5-phosphate isomerase B
A1W1T3	0.376548	0.000374981	0.00205061	bioB	Biotin synthase
A0A0H3PEH2	0.377561	0.00202313	0.00821783		Oxidoreductase, Gfo/Idh/MocA family
A0A0H3PBB6	0.383866	0.000100611	0.000730696	trpE	Anthranilate synthase component I
A1VZJ8	0.384041	0.00428333	0.0146923	folD	Bifunctional protein FolD
A0A0H3PCM5	0.385226	0.167956	0.274759	metX	Homoserine O-acetyltransferase
Q29VH0	0.386468	0.0256848	0.0619154	kpsF	Arabinose-5-phosphate isomerase
A1VXS5	0.386494	3.56991e-05	0.000313431	dapB	4-hydroxy-tetrahydrodipicolinate reductase
A1VY10	0.389227	0.00584223	0.0188885	greA	Transcription elongation factor GreA
A0A0H3P9D8	0.393569	0.0220168	0.0547276		Uncharacterized protein
A0A0H3PED0	0.396922	0.0345609	0.0780065		Transcriptional regulator, TetR family
A0A0H3PEJ1	0.397291	0.00387636	0.0134897	ilvB	Acetolactate synthase
A0A0H3PAU9	0.397752	0.414169	0.545199		Uncharacterized protein
A1W1X0	0.39869	0.178138	0.288458	leuC	3-isopropylmalate dehydratase large subunit
A1W1S5	0.399888	0.00313731	0.0113727	recA	Protein RecA
A0A0H3PB61	0.401895	0.0149828	0.040164	nusA	Transcription termination/antitermination protein NusA
A0A0H3PAH4	0.403401	0.417574	0.548174		Conserved domain protein
A0A0H3PIX1	0.406021	0.134965	0.229417		Uncharacterized protein
A0A0H3PEX7	0.406109	0.494788	0.612564		Uncharacterized protein
A0A0H3PJ70	0.40723	7.11837e-06	8.51535e-05	argD	Acetylornithine aminotransferase
Q0Q7K8	0.407947	3.62001e-06	5.32977e-05	grpE	Protein GrpE
A1VXU8	0.41071	0.0110043	0.0320096	argB	Acetylglutamate kinase
A0A0H3PIU0	0.41202	0.550868	0.662287	pcm	Protein-L-isoaspartate O-methyltransferase
A0A0H3PBB8	0.412552	0.483441	0.603985		NUDIX domain protein
A0A0H3P9V7	0.414509	0.399017	0.528891		Endonuclease III
A0A0H3PIU8	0.414882	3.89383e-05	0.000338763	fliD	Flagellar hook-associated protein 2
A0A0H3PAJ7	0.415323	7.54787e-06	8.91767e-05	hydB	Quinone-reactive Ni/Fe-hydrogenase, large subunit
A0A0H3PJ97	0.415352	0.448716	0.574092		Bifunctional NAD(P)H-hydrate repair enzyme
A1W1D0	0.417449	0.0391683	0.0857759	dapF	Diaminopimelate epimerase
A0A0H3PAL1	0.418321	0.0488788	0.101249		Uncharacterized protein
A0A0H3PAK3	0.420624	0.267658	0.391665	hisH-2	Imidazole glycerol phosphate synthase subunit HisH
A0A0H3PB06	0.422478	0.000515877	0.00272759		Methyl-accepting chemotaxis protein
A1VZ21	0.423134	0.00134532	0.0057221	hslU	ATP-dependent protease ATPase subunit HslU
A0A0H3PAY0	0.424036	0.299503	0.423375	tatB	Sec-independent protein translocase protein TatB
A0A0H3PA08	0.427003	0.128814	0.220755		Uncharacterized protein
A0A0H3PER6	0.427009	0.000770993	0.00376449	nusG	Transcription termination/antitermination protein NusG
A1VYM4	0.430063	0.026802	0.0638049	purC	Phosphoribosylaminoimidazole-succinocarboxamide synthase
Q0Q7H5	0.440185	0.0659664	0.128101		Flavohemoprotein, truncation
A0A0H3PA24	0.44135	0.0957128	0.173152		Peptidase, M23/M37 family
A1VXT6	0.441739	0.00135852	0.00575265	infC	Translation initiation factor IF-3
A1VYJ2	0.443403	2.29768e-06	3.6648e-05	rplJ	50S ribosomal protein L10
A0A0H3PA85	0.444428	0.00137018	0.00577646	gyrB	DNA gyrase subunit B
A1W1S4	0.447512	0.00346307	0.0122322	eno	Enolase
A0A0H3P9S3	0.451974	0.393312	0.524304	hydD	Hydrogenase maturation protease HydD
A0A0H3P9P2	0.455297	0.0551647	0.111142		Acyl carrier protein, putative
A1VXG9	0.456631	0.271109	0.395505	ung	Uracil-DNA glycosylase
A0A0H3PB53	0.459235	0.000805004	0.00388228		ATP-sulfurylase family protein
A0A0H3PAZ2	0.460502	7.64205e-07	1.66215e-05	slyD	Peptidyl-prolyl cis-trans isomerase
A0A0H3PDA2	0.460934	0.206364	0.325891	ftsZ	Cell division protein FtsZ
A1VXP5	0.462514	0.0463956	0.0973698	moaA	Cyclic pyranopterin monophosphate synthase
A0A0H3PB10	0.467173	0.0839967	0.154884		Nicotinate phosphoribosyltransferase
A1VZI8	0.467235	0.000251419	0.00153253	gltX1	Glutamate--tRNA ligase 1
A0A0H3PAZ8	0.471679	0.00607717	0.0193218		DnaK suppressor protein, putative
A1VX79	0.47381	0.124705	0.214645	dnaA	Chromosomal replication initiator protein DnaA
A1VZF0	0.480697	0.00396996	0.0137654	cysS	Cysteine--tRNA ligase
A0A0H3PAK2	0.481333	0.000519046	0.00272927		Nitrogen fixation protein NifU
A0A0H3PIZ2	0.482413	0.0123538	0.0346703		GatB/Yqey family protein
A0A0H3PAP9	0.4832	5.89653e-06	7.62565e-05		Uncharacterized protein
Q8GJC6	0.48356	0.00251552	0.00951523	Cjp27	Uncharacterized protein
A0A0H3PBK9	0.488629	0.000820797	0.00388863	flaG	Flagellar protein FlaG
A0A0H3PE72	0.488641	0.01544	0.0410287		DNA-binding response regulator, putative
A0A0H3PER2	0.489955	0.00826416	0.0251873	dnaB	Replicative DNA helicase
A0A0H3ADZ7	0.491725	0.0736411	0.139554	hup	DNA-binding protein HU
A0A0H3PDU8	0.493928	0.0001737	0.00114642		NifU family protein
A0A0H3P9T5	0.495812	0.343721	0.469245		Iron permease, FTR1 family
A1W0H2	0.496343	0.00882296	0.0267202	mnmG	tRNA uridine 5-carboxymethylaminomethyl modification enzyme MnmG
A0A0H3PH05	0.496952	0.101477	0.180471		D,D-heptose 1,7-bisphosphate phosphatase
A0A0H3PET1	0.497504	4.26294e-05	0.000367534	trpD	Anthranilate phosphoribosyltransferase
A0A0H3PGW7	0.49753	0.000923647	0.00424967	lon	Lon protease
A0A0H3PCJ6	0.498215	0.0482199	0.100318		Uncharacterized protein
A1W0G5	0.49852	1.28977e-09	1.37145e-07	tsf	Elongation factor Ts
A1VYK3	0.498557	1.06888e-05	0.000117576	trpC	Indole-3-glycerol phosphate synthase
Q2M5Q4	0.499676	3.02216e-06	4.5908e-05	accP	AccP
A1W1D6	0.500096	0.000446217	0.00238564	acsA	Acetyl-coenzyme A synthetase
A1VY69	0.501359	0.000706873	0.00354177	trpB	Tryptophan synthase beta chain
A0A0H3PHG6	0.501445	0.489751	0.6079		Uncharacterized protein
A0A0H3PA31	0.502975	0.219148	0.33965		S4 domain protein
A0A0H3P9N6	0.503128	0.00016078	0.00108818		Conserved domain protein
A0A0H3PAD9	0.506944	0.408858	0.540117	pglD	General glycosylation pathway protein
A1VY47	0.509264	0.00133545	0.00570547	fabH	3-oxoacyl-[acyl-carrier-protein] synthase 3
A0A0H3PB56	0.513818	0.00102737	0.00459436	galU	UTP--glucose-1-phosphate uridylyltransferase
A0A0H3PB55	0.514078	0.00445748	0.0150205		Uncharacterized protein
A1W0N8	0.517322	0.000297302	0.00174551	pnp	Polyribonucleotide nucleotidyltransferase
A1W0M1	0.52161	0.00104922	0.00464861	pdxJ	Pyridoxine 5'-phosphate synthase
A0A0H3PAV5	0.522772	1.18345e-05	0.000127419	metC	Cystathionine beta-lyase
A0A0H3P9A3	0.527439	0.34131	0.467288		Acetyltransferase, GNAT family
A1VXH8	0.52795	0.00825685	0.0251873	rpmA	50S ribosomal protein L27
A1VYB8	0.529002	0.00276155	0.0102434	gatC	Aspartyl/glutamyl-tRNA(Asn/Gln) amidotransferase subunit C
A0A0H3PBQ0	0.530857	0.335036	0.462002		6-pyruvoyl tetrahydrobiopterin synthase, homolog
A0A0H3PE88	0.533737	5.98868e-06	7.64156e-05		Uncharacterized protein
A1VYJ4	0.535568	1.28947e-05	0.000137114	rpoB	DNA-directed RNA polymerase subunit beta
A0A0H3PA20	0.536239	1.97855e-07	5.40993e-06	dcd	Deoxycytidine triphosphate deaminase
A0A0H3PBG9	0.536946	0.00194198	0.0079422	purN	Phosphoribosylglycinamide formyltransferase
A0A0H3PEY5	0.537061	0.280283	0.405827	fliS	Flagellar protein FliS
A0A0H3P9R4	0.542788	0.00326464	0.0116577	sdaA	L-serine ammonia-lyase
A0A0H3PHF5	0.543743	0.0178512	0.0460474		HIT family protein
A0A0H3PD19	0.546633	0.00661199	0.0208147		Competence/damage-inducible domain protein
A0A0H3P9T4	0.547478	0.00534343	0.0175727		Nitroreductase family protein
A0A0H3PA47	0.548642	0.00974765	0.0290608	rnj	Ribonuclease J
A0A0H3P9Y9	0.549786	9.72512e-07	1.93895e-05	ldh	L-lactate dehydrogenase
A1W0R3	0.550162	0.378589	0.507436	trmB	tRNA (guanine-N(7)-)-methyltransferase
A0A0H3PDG0	0.557382	3.38048e-06	5.05487e-05		Ankyrin repeat protein
A0A0H3PIC7	0.561711	0.00324014	0.0116135		ThiS family protein
A1VY04	0.570334	0.000318669	0.00178992	tal	Transaldolase
A0A0H3PEE7	0.572018	0.00229261	0.00898598	oorC	2-oxoglutarate:acceptor oxidoreductase, gamma subunit
A0A0H3PDD9	0.572438	0.01842	0.0471335	flaC	Flagellin subunit protein FlaC
A0A0H3PAG4	0.57719	0.000526623	0.00275398		Molybdopterin converting factor, subunit 2
A0A0H3PAT8	0.580813	0.197628	0.314391		Low molecular weight phosphotyrosine protein phosphatase family protein
A1VXI7	0.585492	0.284208	0.410236	atpH	ATP synthase subunit delta
A1VYJ0	0.587706	1.30641e-07	4.03301e-06	rplK	50S ribosomal protein L11
A1VYJ8	0.588602	3.93669e-08	1.79401e-06	fusA	Elongation factor G
A1W1K9	0.588837	0.073524	0.139554	ispDF	Bifunctional enzyme IspD/IspF
A0A0H3P9D4	0.590476	9.03665e-07	1.84002e-05	pepF	Oligoendopeptidase F
A0A0H3PAN1	0.594362	0.00466578	0.0156124		Sialic acid synthase
A1VZN9	0.594861	0.183278	0.295517	alr	Alanine racemase
A1VZM0	0.596066	0.0826126	0.152626	ftsK	DNA translocase FtsK
A0A0H3PEZ1	0.59691	0.00192101	0.00789014	frdB	Succinate dehydrogenase iron-sulfur subunit
A0A0H3PEI7	0.601737	0.2208	0.341065	folP	Dihydropteroate synthase
A0A0H3PAE4	0.611126	0.0130427	0.0361792	cmeC	RND efflux system, outer membrane lipoprotein CmeC
A1VZB3	0.611808	6.67079e-06	8.14441e-05	hisS	Histidine--tRNA ligase
A0A0H3PCA8	0.611862	0.000744819	0.00369322		TetO
A0A0H3PBP0	0.61989	1.08185e-07	3.4511e-06		HIT family protein
A0A0H3P9Q3	0.621875	0.261359	0.383853	csrA	Carbon storage regulator
A0A0H3PA30	0.623494	0.0322677	0.073876		Thioesterase family protein
A1VXV5	0.625278	0.0255452	0.0617342	pyrE	Orotate phosphoribosyltransferase
A0A0H3PBV6	0.625296	4.08509e-07	9.77357e-06		Cysteine desulfurase, putative
A0A0H3PHH2	0.630567	0.0966931	0.174266		Uncharacterized protein
A1W1A5	0.631327	6.7194e-06	8.14441e-05	purA	Adenylosuccinate synthetase
A0A0H3PHX0	0.640259	0.000312121	0.00178992		Iron-sulfur cluster-binding domain protein
A0A0H3P9A5	0.64113	0.0155626	0.0410287		Cysteine-rich domain protein
A0A0H3PJ78	0.64455	2.38856e-05	0.000228585		ATPase, AAA family protein
A0A0H3PJA2	0.646756	0.0291964	0.067974		Hit family protein
A1VZY2	0.647531	0.041157	0.0885106	argF	Ornithine carbamoyltransferase
A0A0H3P9Y5	0.648098	0.0118981	0.0340899		Cpp21
A0A0H3P9U1	0.654201	9.0028e-06	0.000102568		Uncharacterized protein
A0A0H3PGK7	0.659163	1.39918e-05	0.000145546	pepA	Probable cytosol aminopeptidase
A0A0H3PGS5	0.659192	0.0601627	0.119452	leuB	3-isopropylmalate dehydrogenase
A0A0H3PCS4	0.663125	0.0210049	0.0528992	ribE	Riboflavin synthase, alpha subunit
A1W0W6	0.663204	0.23194	0.354014	mobA	Molybdenum cofactor guanylyltransferase
A0A0H3P9E4	0.666033	0.00280454	0.0103627	pepD	Aminoacyl-histidine dipeptidase
A0A0H3PBJ8	0.66736	0.0352169	0.0793003		DNA polymerase III, delta prime subunit, homolog
A0A0H3PH15	0.667987	8.52682e-05	0.000642532	thiD	Phosphomethylpyrimidine kinase
A1W1W9	0.675026	7.64549e-06	8.92285e-05	leuD	3-isopropylmalate dehydratase small subunit
A0A0H3PEN5	0.676268	0.0548784	0.110799		Uncharacterized protein
A1VZM8	0.678657	0.206159	0.325891	ispH	4-hydroxy-3-methylbut-2-enyl diphosphate reductase
A0A0H3PA34	0.68257	0.0271481	0.0644683	cheB	Protein-glutamate methylesterase CheB
A0A0H3PA02	0.682712	1.57877e-05	0.000156875		Peptidase, M16 family
A1W163	0.68323	3.26955e-05	0.000297996	prfB	Peptide chain release factor 2
A0A0H3PAM5	0.687293	0.0215769	0.0540553		4-oxalocrotonate tautomerase family protein
A0A0H3P9Q7	0.688989	8.72843e-06	0.00010064	mfd	Transcription-repair-coupling factor
A1VX91	0.689749	2.55367e-05	0.000241967	ilvD	Dihydroxy-acid dehydratase
A0A0H3PIY1	0.690413	0.0170821	0.0443023		Uncharacterized protein
A0A0H3PAL3	0.690766	0.000195726	0.00125711	fldA	Flavodoxin
Q2M5Q3	0.698341	0.0479236	0.0999192		Putative uncharacterized protein
A0A0H3PB39	0.700685	0.207241	0.326737		Uncharacterized protein
A1VYA3	0.702724	7.99149e-07	1.66258e-05	ribH	6,7-dimethyl-8-ribityllumazine synthase
Q2M5R1	0.703667	0.0491721	0.101575		Motility accessory factor
A1VZW5	0.708042	0.0451007	0.0952789	cmoB	tRNA U34 carboxymethyltransferase
A0A0H3P9A4	0.710082	0.0667777	0.129205		Aspartate racemase, putative
A1W0A5	0.715984	7.7439e-08	2.63157e-06	cheY	Chemotaxis protein CheY homolog
Q8GJC5	0.717398	0.197321	0.314391	Cjp29	Uncharacterized protein
A0A0H3PGQ1	0.724567	0.229875	0.351984	fliA	RNA polymerase sigma factor, sigma-F
Q29W37	0.731451	0.000212597	0.00134739	panB	3-methyl-2-oxobutanoate hydroxymethyltransferase
A0A0H3PE58	0.733266	0.169322	0.27605		HAD-superfamily hydrolase, subfamily IA, variant 1 family protein
A0A0H3P973	0.737077	0.0106014	0.031049		Conserved domain protein
A1W0Z5	0.739201	0.000673385	0.00342782	selA	L-seryl-tRNA(Sec) selenium transferase
A0A0H3PCU9	0.743839	4.82159e-05	0.00040476	gyrA	DNA gyrase subunit A
A0A0H3P9K8	0.747004	0.00575886	0.0186821		Iron-sulfur cluster binding protein
A0A0H3PAY9	0.752946	0.0652812	0.128021		Radical SAM domain protein
A1VY31	0.762326	0.0277645	0.065124	pth	Peptidyl-tRNA hydrolase
A1VY40	0.765914	0.0139133	0.0378267	dxs	1-deoxy-D-xylulose-5-phosphate synthase
A1VYQ4	0.76745	0.0022323	0.00887609	hemC	Porphobilinogen deaminase
A0A0H3PAX0	0.769908	0.0029131	0.0106406	tpx	Probable thiol peroxidase
A0A0H3PCT3	0.777893	0.103027	0.182248	msrB	Methionine-R-sulfoxide reductase
A0A0H3PA64	0.779933	0.00115005	0.00502557	ggt	Gamma-glutamyltransferase
A1W062	0.793932	0.21913	0.33965	fliW	Flagellar assembly factor FliW
A1W1L4	0.801383	5.32779e-07	1.21397e-05	prfA	Peptide chain release factor 1
Q29VV5	0.803463	6.00216e-09	4.51566e-07		Putative uncharacterized protein
A0A0H3PB79	0.803853	0.000101958	0.000733637	cmeB	RND efflux system, inner membrane transporter CmeB
A0A0H3PB78	0.804393	0.00224438	0.00887609		Adenylylsulfate kinase
A0A0H3P9I9	0.805618	1.00192e-05	0.000111493	ychF	Ribosome-binding ATPase YchF
A0A0H3PBJ9	0.807708	0.0524355	0.107453		Uncharacterized protein
A0A0H3PGQ5	0.807964	4.55401e-07	1.06297e-05	typA	GTP-binding protein TypA
A0A0H3PAG6	0.811846	0.0393589	0.0858006	tpiA	Triosephosphate isomerase
Q2M5Q6	0.814738	0.00234759	0.00909572		FkbH domain-containing protein
A0A0H3PBB0	0.815328	0.190502	0.305377		Uncharacterized protein
A0A0H3PGY0	0.815995	1.54349e-07	4.61599e-06	ppiB	Peptidyl-prolyl cis-trans isomerase
A1VYJ1	0.843466	0.0132633	0.0364742	rplA	50S ribosomal protein L1
A0A0H3PDS7	0.846161	0.00322169	0.0115908		Uncharacterized protein
A1VYI6	0.852223	3.00566e-08	1.43821e-06	tuf	Elongation factor Tu
A0A0H3PEJ9	0.853965	0.0775597	0.14497	frdC	Fumarate reductase, cytochrome b subunit
A0A0H3PC09	0.855943	1.34742e-06	2.5284e-05	hypC	Hydrogenase assembly chaperone HypC/HupF
Q29VV2	0.856645	0.101833	0.180471		Putative glycosyl transferase
A0A0H3PBR7	0.871379	0.111445	0.194621		Uncharacterized protein
A0A0H3P9X6	0.871565	0.112216	0.195611		Nitroreducatase family protein, authentic frameshift
A0A0H3P9B2	0.876375	0.00733334	0.0224936	thiH	ThiH protein
A1W0N3	0.879412	5.94079e-05	0.000477759	guaA	GMP synthase [glutamine-hydrolyzing]
A0A0H3PAC4	0.885884	0.0448193	0.094894		Cryptic C4-dicarboxylate transporter DcuD, authentic frameshift
A0A0H3PEW6	0.902196	6.79061e-08	2.40689e-06		Uncharacterized protein
A0A0H3PF31	0.902676	0.0486706	0.101036		Uncharacterized protein
A0A0H3PHM5	0.939193	0.100757	0.179561	mobB	Molybdopterin-guanine dinucleotide biosynthesis protein MobB
A1VZR4	0.940605	3.75267e-06	5.44137e-05	argH	Argininosuccinate lyase
A1W0R9	0.944673	0.275585	0.401422	mqnA	Chorismate dehydratase
A0A0H3P968	0.954017	0.000369105	0.00203008		Cpp29
A0A0H3PAK5	0.9814	0.0498854	0.102667	rpoD	RNA polymerase sigma factor RpoD
A0A0H3PBU4	0.983952	0.147802	0.248152		Iron-sulfur cluster-binding domain protein
A0A0H3PD29	0.986876	0.0203129	0.051427	cobB	NAD-dependent protein deacylase
A1VYI7	0.993764	0.0943346	0.170981	rpmG	50S ribosomal protein L33
A0A0H3PDW4	0.995547	0.0241822	0.0590024		Capsular biosynthesis sugar kinase, putative
A0A0H3P9R1	1.00271	0.196172	0.313417	pglJ	General glycosylation pathway protein
Q5QKR5	1.00754	1.43728e-06	2.59693e-05	accB	Acetyl-CoA carboxylase, biotin carboxyl carrier protein
A0A0H3P9T3	1.00923	0.0288323	0.0672988		Capsular biosynthesis nucleotidyltransferase, putative
A0A0H3PJ30	1.01752	6.79936e-10	9.55123e-08	nrdB	Ribonucleoside-diphosphate reductase subunit beta
A0A0H3P9I1	1.03463	1.46192e-05	0.00014727		Uncharacterized protein
A0A0H3PAA1	1.03773	2.42837e-06	3.80975e-05		Uncharacterized protein
A0A0H3PIS5	1.03836	7.07783e-09	4.51566e-07	cmeA	RND efflux system, membrane fusion protein CmeA
A0A0H3PB93	1.04874	0.261343	0.383853		ModE repressor domain protein
A0A0H3PHH8	1.10893	0.0106092	0.031049		Uncharacterized protein
A1VXG4	1.12715	0.0340545	0.0770452	cdtA	Cytolethal distending toxin subunit A
A0A0H3PAA2	1.13537	0.000188526	0.00122488		Uncharacterized protein
A0A0H3PDG2	1.13839	0.00283247	0.0104257		RrF2 family protein, putative
A1W1K3	1.16634	0.0295956	0.0680879	hisA	1-(5-phosphoribosyl)-5-[(5-phosphoribosylamino)methylideneamino] imidazole-4-carboxamide isomerase
A0A0H3PAI8	1.17274	0.0227586	0.0560661		Uncharacterized protein
A0A0H3PAF1	1.17919	0.0262173	0.0625685		Uncharacterized protein
A0A0H3PAM9	1.18135	0.0141014	0.0381217		Uncharacterized protein
A0A0H3PAF3	1.21051	5.11148e-06	6.79401e-05		Uncharacterized protein
A1VYT7	1.21083	0.0131814	0.0363534	queA	S-adenosylmethionine:tRNA ribosyltransferase-isomerase
A0A0H3PHE7	1.23618	3.961e-06	5.60734e-05		Phospho-2-dehydro-3-deoxyheptonate aldolase
A1VXM1	1.34701	0.00301074	0.0109554	rimP	Ribosome maturation factor RimP
A0A0H3PBB3	1.35081	0.01556	0.0410287	rbfA	Ribosome-binding factor A
A1VXF1	1.35857	0.104311	0.18384	aroQ	3-dehydroquinate dehydratase
A0A0H3P9L3	1.40701	5.31084e-05	0.000441954		GTP cyclohydrolase 1 type 2 homolog
A0A0H3PEL5	1.456	0.00677121	0.0211077		Uncharacterized protein
A0A0H3PBZ1	1.4829	0.00121104	0.0052442		Conserved domain protein
A0A0H3P9E6	1.55251	2.56625e-08	1.30946e-06		Uncharacterized protein
A0A0H3PCE6	1.66712	0.00437954	0.0149154		DedA family protein
A0A0H3PD33	1.67561	0.0741525	0.139693	sixA	Phosphohistidine phosphatase SixA
A0A0H3PAI3	1.72645	7.95784e-09	4.75978e-07		Uncharacterized protein
A0A0H3PB85	1.79401	0.00651628	0.0205811		Transferase, hexapeptide repeat family
A0A0H3PBL4	1.79488	1.18498e-05	0.000127419	hypE	Hydrogenase expression/formation protein HypE
A0A0H3P9W6	2.02415	1.45319e-05	0.00014727		Uncharacterized protein
A1VXI1	2.0327	0.00089605	0.00418302	fmt	Methionyl-tRNA formyltransferase
A0A0H3PIW6	2.11572	1.43821e-06	2.59693e-05		Uncharacterized protein
A0A0H3PA35	2.15686	1.81536e-09	1.7373e-07	dsbA	Thiol:disulfide interchange protein DsbA
A0A0H3P9J4	2.22282	8.40012e-10	1.00486e-07		Arylsulfate sulfotransferase, degenerate
A0A0H3PH34	2.43911	0.00458888	0.015409		Uncharacterized protein

## Sheet: DCA - Diff_exp_2_9
UniProt_Accession	logFC	P.Value	adj.P.Val	Gene	proteins.function
A0A0H3PBP8	-2.89085	3.07843e-08	1.79638e-07		Uncharacterized protein
A0A0H3PBL2	-2.84784	5.58486e-05	0.000152706	def	Peptide deformylase
A0A0H3PBK5	-2.49662	0.000497449	0.00115269	purS	Phosphoribosylformylglycinamidine synthase subunit PurS
A0A0H3PHF9	-2.34723	4.91226e-07	2.09868e-06		Uncharacterized protein
A0A0H3PC31	-2.34079	7.09804e-10	6.86144e-09	hom	Homoserine dehydrogenase
A1VXQ2	-2.3001	1.06222e-10	1.37371e-09	sodB	Superoxide dismutase [Fe]
A1VYV6	-2.23685	1.18267e-16	1.61688e-14	cbf2	Putative peptidyl-prolyl cis-trans isomerase Cbf2
A0A0H3PB64	-2.16382	7.26977e-11	9.66273e-10	trpS	Tryptophan--tRNA ligase
A0A0H3PAJ4	-2.12528	2.22733e-05	6.64036e-05	hisI	Histidine biosynthesis bifunctional protein HisIE
A0A0H3P9A5	-2.0401	3.04708e-07	1.38866e-06		Cysteine-rich domain protein
A1VYL9	-1.98363	0.016756	0.0296954		Maf-like protein CJJ81176_0535
A0A0H3P982	-1.95505	2.11556e-09	1.76051e-08	rpiB	Ribose 5-phosphate isomerase B
A0A0H3PHX6	-1.94167	1.18219e-11	2.05701e-10		Uncharacterized protein
A0A0H3PGW3	-1.92854	9.14616e-05	0.000241792		Uncharacterized protein
A1VZR0	-1.9022	0.000154875	0.000383977	apt	Adenine phosphoribosyltransferase
A0A0H3PBF4	-1.86144	0.00575898	0.0112706		Flagellar assembly protein FliH, putative
A1W048	-1.80191	8.64309e-13	2.29762e-11	gatA	Glutamyl-tRNA(Gln) amidotransferase subunit A
A0A0H3PGR5	-1.78567	5.03196e-10	5.23433e-09		Dissimilatory sulfite reductase
A0A0H3PDV4	-1.72314	9.18852e-10	8.53729e-09		Putative methyltransferase
A0A0H3P9T6	-1.71151	0.000311869	0.000742434	ribA	GTP cyclohydrolase-2
A0A0H3PB06	-1.67532	9.87858e-09	6.61105e-08		Methyl-accepting chemotaxis protein
A1VY36	-1.65989	2.59525e-08	1.53312e-07	hisC	Histidinol-phosphate aminotransferase
A0A0H3PIV9	-1.6324	4.12748e-07	1.81193e-06		Cation ABC transporter, periplasmic cation-binding protein
A0A0H3PDT4	-1.61854	0.00249673	0.00520561		Uncharacterized protein
Q2A947	-1.60832	0.00232559	0.00488068		Deoxyuridine triphosphatase domain protein
A0A0H3PBD0	-1.60047	0.00195267	0.00412518	bioA	Adenosylmethionine--8-amino-7-oxononanoate aminotransferase
A0A0H3PH15	-1.58424	3.83619e-08	2.13994e-07	thiD	Phosphomethylpyrimidine kinase
Q0Q7K3	-1.53222	1.43698e-05	4.40765e-05		Uncharacterized protein
A0A0H3P9P8	-1.51339	2.97151e-12	6.05051e-11	tkt	Transketolase
A0A0H3P991	-1.50916	7.02744e-08	3.73626e-07		Uncharacterized protein
A1W0I1	-1.50237	2.89614e-15	2.51704e-13	gatB	Aspartyl/glutamyl-tRNA(Asn/Gln) amidotransferase subunit B
A1W0U6	-1.48408	0.0510168	0.0828915	pseG	UDP-2,4-diacetamido-2,4,6-trideoxy-beta-L-altropyranose hydrolase
A1VYB8	-1.48231	0.000746731	0.00166968	gatC	Aspartyl/glutamyl-tRNA(Asn/Gln) amidotransferase subunit C
A0A0H3PAA8	-1.4493	2.42379e-10	2.7289e-09		DegT/DnrJ/EryC1/StrS aminotransferase family
A0A0H3PJ75	-1.43468	0.00792529	0.0151086		Uncharacterized protein
A0A0H3PBV9	-1.4337	0.0305158	0.0521493	oorD	2-oxoglutarate:acceptor oxidoreductase, delta subunit
A0A0H3PAG3	-1.42711	4.31485e-08	2.35961e-07	sdhC	Succinate dehydrogenase, C subunit
A0A0H3PDU5	-1.42324	1.38102e-13	5.59268e-12	tyrS	Tyrosine--tRNA ligase
A0A0H3PAA3	-1.41915	0.0601893	0.0950514		Uncharacterized protein
A1W1K3	-1.40601	0.0232483	0.0405802	hisA	1-(5-phosphoribosyl)-5-[(5-phosphoribosylamino)methylideneamino] imidazole-4-carboxamide isomerase
A0A0H3PBQ2	-1.39834	1.4503e-08	9.31498e-08	sdhA	Succinate dehydrogenase, flavoprotein subunit
A0A0H3PA63	-1.39331	1.07151e-12	2.62931e-11		Uncharacterized protein
A0A0H3PA65	-1.38887	8.45382e-06	2.73321e-05	map	Methionine aminopeptidase
A0A0H3PAH9	-1.38624	1.04067e-05	3.27606e-05		Flavodoxin-like fold domain protein
A0A0H3PIL4	-1.38487	4.71104e-12	9.39263e-11	hisD	Histidinol dehydrogenase
A0A0H3PAP1	-1.37366	9.25742e-07	3.76994e-06	thiJ	4-methyl-5(B-hydroxyethyl)-thiazole monophosphate biosynthesis enzyme
A0A0H3PAL4	-1.36939	0.0572428	0.0914546	fliG	Flagellar motor switch protein FliG
Q939J8	-1.36813	8.08852e-09	5.52908e-08	pseI	Pseudaminic acid synthase
A1VZ24	-1.34841	2.71942e-11	4.13092e-10	argG	Argininosuccinate synthase
Q8GJE8	-1.33958	0.00497124	0.00980923	Cjp04	Uncharacterized protein
A0A0H3PAV9	-1.32944	0.000119877	0.000304312		Class I glutamine amidotransferase, putative
A1W0I5	-1.32934	1.89466e-09	1.59052e-08	metE	5-methyltetrahydropteroyltriglutamate--homocysteine methyltransferase
A0A0H3P9Z1	-1.32184	3.08931e-07	1.39456e-06		Nucleotide phosphoribosyltransferase, putative
A0A0H3P9Q8	-1.31807	4.98319e-12	9.73247e-11		Oxidoreductase, 2-nitropropane dioxygenase family
A0A0H3PGG1	-1.30953	0.000367427	0.000866078		Single-stranded DNA-binding protein
A0A0H3PAE1	-1.30679	0.0124399	0.0228943		Ribosomal RNA small subunit methyltransferase E
A0A0H3P9H6	-1.29671	0.014071	0.0254478		Outer-membrane lipoprotein carrier protein
A0A0H3PAH7	-1.28776	3.41918e-15	2.51704e-13	oorA	2-oxoglutarate:acceptor oxidoreductase, alpha subunit
A1W1U6	-1.28264	2.36465e-10	2.69401e-09	rpsH	30S ribosomal protein S8
A1VZI4	-1.28025	3.46399e-13	1.03595e-11	fbp	Fructose-1,6-bisphosphatase class 1
A0A0H3PJB7	-1.27669	5.29169e-09	3.86576e-08	sdhB	Succinate dehydrogenase, iron-sulfur protein subunit
A0A0H3PBN1	-1.27296	4.55324e-07	1.9717e-06		DNA-binding response regulator
A0A0H3PAM5	-1.27029	0.00094094	0.00208928		4-oxalocrotonate tautomerase family protein
A0A0H3PA76	-1.27006	1.65383e-07	7.9935e-07		Hemin ABC transporter, periplasmic hemin-binding protein, putative
A0A0H3PA50	-1.25949	2.81378e-06	1.01999e-05		Lipoprotein, putative
A0A0H3P9Y5	-1.25324	0.00302459	0.0062248		Cpp21
A0A0H3PI41	-1.25197	1.77677e-15	1.70037e-13		Uncharacterized protein
Q29VV6	-1.25014	1.83873e-10	2.14593e-09	fcl	GDP-L-fucose synthase
A0A0H3P9V7	-1.24976	0.0659545	0.103473		Endonuclease III
A0A0H3PHM5	-1.24582	0.0119044	0.0220785	mobB	Molybdopterin-guanine dinucleotide biosynthesis protein MobB
A0A0H3PAQ8	-1.22412	8.23434e-07	3.38209e-06		HAD-superfamily hydrolase, subfamily IIA
A0A0H3P9K9	-1.22325	1.19386e-12	2.74011e-11		Oxidoreductase, short chain dehydrogenase/reductase family
A0A0H3PC13	-1.22268	2.00275e-11	3.17466e-10		Uncharacterized protein
A0A0H3PJ16	-1.21927	4.25999e-08	2.34299e-07	modA	Molybdenum ABC transporter, periplasmic molybdenum-binding protein
A1W1X0	-1.2167	0.000332366	0.000787313	leuC	3-isopropylmalate dehydratase large subunit
A0A0H3PAD1	-1.21499	6.52772e-06	2.17666e-05		TenA/Thi-4 family protein
Q5QKR7	-1.20643	1.91253e-06	7.20588e-06	pseC	UDP-4-amino-4,6-dideoxy-N-acetyl-beta-L-altrosamine transaminase
A0A0H3PBY2	-1.20638	0.0014558	0.00314491		ThiF family protein
A1VZ00	-1.19892	8.89443e-12	1.60603e-10	aspS	Aspartate--tRNA(Asp/Asn) ligase
A1VYR7	-1.19587	1.34306e-09	1.17918e-08	proA	Gamma-glutamyl phosphate reductase
A0A0H3PDJ1	-1.1894	2.32031e-13	7.93048e-12		Oxidoreductase, zinc-binding dehydrogenase family
A0A0H3PAV5	-1.18579	8.57234e-10	8.12251e-09	metC	Cystathionine beta-lyase
A0A0H3PB56	-1.17785	4.23304e-07	1.84978e-06	galU	UTP--glucose-1-phosphate uridylyltransferase
A0A0H3PAI4	-1.17176	7.63109e-15	4.86864e-13	ileS	Isoleucine--tRNA ligase
A1W1W9	-1.16296	3.01923e-05	8.71626e-05	leuD	3-isopropylmalate dehydratase small subunit
A1VYU1	-1.15335	0.000226588	0.00055459	rppH	RNA pyrophosphohydrolase
A0A0H3P9S5	-1.14693	1.84926e-07	8.84872e-07	cysQ	CysQ protein
A0A0H3PB14	-1.14584	6.88332e-11	9.34337e-10		D-isomer specific 2-hydroxyacid dehydrogenase family protein
A1VZ23	-1.14173	2.31179e-11	3.56836e-10	rplI	50S ribosomal protein L9
A0A0H3PGI9	-1.14055	3.75212e-05	0.000105528		Uncharacterized protein
A1VY95	-1.13173	1.71841e-05	5.23731e-05		UPF0234 protein CJJ81176_0398
A0A0H3PEN1	-1.12455	6.26605e-13	1.71332e-11		Putative cytochrome C-type haem-binding periplasmic protein
A1VXS1	-1.12108	2.26186e-09	1.86603e-08	tig	Trigger factor
A1VZ41	-1.12043	1.82069e-06	6.88694e-06	ispG	4-hydroxy-3-methylbut-2-en-1-yl diphosphate synthase (flavodoxin)
A0A0H3P9U4	-1.11748	3.06172e-07	1.38866e-06	hipO	Hippurate hydrolase
A1VXA6	-1.11548	1.08311e-09	9.77867e-09	pyrG	CTP synthase
A1VZ01	-1.11385	0.00144001	0.00311785	nadK	NAD kinase
A0A0H3PEA7	-1.10982	2.45167e-12	5.10054e-11	oorB	2-oxoglutarate:acceptor oxidoreductase, beta subunit
Q0Q7I1	-1.10827	9.89401e-06	3.1457e-05	purM	Phosphoribosylformylglycinamidine cyclo-ligase
A0A0H3PA78	-1.10491	0.00072067	0.00161518	fliY	Flagellar motor switch protein
A0A0H3PJ41	-1.10037	5.15873e-08	2.77354e-07		Response regulator/GGDEF domain protein
Q0Q7K1	-1.09586	0.0385111	0.0644099		Putative uncharacterized protein
A1VYF9	-1.08711	1.204e-05	3.7289e-05	acpP	Acyl carrier protein
Q2M5R0	-1.08656	2.13651e-05	6.3895e-05		Uncharacterized protein
A1VYL8	-1.08201	5.28935e-12	1.01238e-10	alaS	Alanine--tRNA ligase
A0A0H3P9Z7	-1.07246	3.95606e-06	1.4022e-05	murE	UDP-N-acetylmuramoyl-L-alanyl-D-glutamate--2,6-diaminopimelate ligase
A0A0H3PAU9	-1.07245	0.0555525	0.0889026		Uncharacterized protein
A1VXV5	-1.05861	0.00270381	0.00557661	pyrE	Orotate phosphoribosyltransferase
A0A0H3PAD5	-1.05604	1.35346e-10	1.68215e-09	lpxD	UDP-3-O-acylglucosamine N-acyltransferase
A0A0H3PF03	-1.05529	1.27193e-14	6.76243e-13	fabF	3-oxoacyl-[acyl-carrier-protein] synthase 2
A0A0H3PBH7	-1.05497	0.00604785	0.0117399	nspC	Carboxynorspermidine/carboxyspermidine decarboxylase
A0A0H3PF18	-1.04207	5.6717e-07	2.39111e-06		ABC transporter, ATP-binding protein
A1W0I0	-1.03747	1.53007e-06	5.88063e-06	gpsA	Glycerol-3-phosphate dehydrogenase [NAD(P)+]
A0A0H3PA20	-1.03489	3.02922e-07	1.38866e-06	dcd	Deoxycytidine triphosphate deaminase
A0A0H3PJ06	-1.02646	8.98215e-08	4.64491e-07	mqnC	Cyclic dehypoxanthine futalosine synthase
A0A0H3PIZ2	-1.02428	0.0140933	0.0254478		GatB/Yqey family protein
A0A0H3P9Z2	-1.01836	9.20584e-08	4.71123e-07		Soluble lytic murein transglycosylase, putative
A0A0H3P9J6	-1.01043	3.02541e-10	3.29013e-09	pta	Phosphate acetyltransferase
A1VYQ2	-1.00729	1.14643e-12	2.74011e-11	proS	Proline--tRNA ligase
A0A0H3PBJ6	-1.00707	1.14793e-07	5.66271e-07		Uncharacterized protein
A0A0H3P9D8	-0.998236	1.86015e-05	5.598e-05		Uncharacterized protein
A1VX91	-0.99737	5.04498e-06	1.73671e-05	ilvD	Dihydroxy-acid dehydratase
A1VZJ8	-0.988605	4.48887e-06	1.56783e-05	folD	Bifunctional protein FolD
A0A0H3P9L0	-0.982629	5.76519e-10	5.74718e-09		Cytokinin riboside 5'-monophosphate phosphoribohydrolase
A0A0H3PAD3	-0.979515	1.24525e-06	4.94481e-06	fdhD	Sulfurtransferase FdhD
A0A0H3PAB8	-0.978842	5.63856e-05	0.000153735	purF	Amidophosphoribosyltransferase
A0A0H3P9H5	-0.97486	3.84787e-09	2.96968e-08	serA	D-3-phosphoglycerate dehydrogenase
A1VZ59	-0.974205	1.55954e-08	9.94986e-08	glyQ	Glycine--tRNA ligase alpha subunit
A0A0H3PGS5	-0.973419	0.0117324	0.0218018	leuB	3-isopropylmalate dehydrogenase
A0A0H3PCK6	-0.969912	1.19639e-08	7.84211e-08	ansA	L-asparaginase
A1VYC1	-0.969088	2.20601e-12	4.69145e-11	lysS	Lysine--tRNA ligase
A1VZL9	-0.96696	1.08274e-08	7.14611e-08	rpsO	30S ribosomal protein S15
A0A0H3PEP2	-0.966697	1.04059e-05	3.27606e-05	polA	DNA polymerase
A1W0A5	-0.964519	1.43276e-11	2.32398e-10	cheY	Chemotaxis protein CheY homolog
A1W035	-0.963034	1.99866e-10	2.30448e-09	thiG	Thiazole synthase
Q0Q7K8	-0.962005	0.0004052	0.000950433	grpE	Protein GrpE
A0A0H3PBH6	-0.960624	1.71312e-05	5.23731e-05		Amino acid adenylation domain protein
A0A0H3PBB8	-0.960546	0.130122	0.187541		NUDIX domain protein
A0A0H3P9T0	-0.951607	0.00856594	0.0162408	gmhA-1	Phosphoheptose isomerase
A0A0H3PAG9	-0.949256	2.24218e-05	6.66387e-05		Hydrolase, TatD family
A0A0H3PCM5	-0.948803	0.0161243	0.0286755	metX	Homoserine O-acetyltransferase
A0A0H3PB33	-0.947144	6.92441e-12	1.27436e-10		Biotin sulfoxide reductase
A1VZM9	-0.945248	2.19717e-07	1.03581e-06	aroA	3-phosphoshikimate 1-carboxyvinyltransferase
A1W0S2	-0.944026	5.33016e-10	5.42655e-09	gltX2	Glutamate--tRNA ligase 2
A1VXT5	-0.939123	1.29742e-11	2.17831e-10	thrS	Threonine--tRNA ligase
A1VZH5	-0.933068	0.00260791	0.00539042	trmA	tRNA/tmRNA (uracil-C(5))-methyltransferase
A1VY70	-0.932291	2.76484e-05	8.06692e-05	trpA	Tryptophan synthase alpha chain
A1VY47	-0.931709	3.56535e-05	0.000101248	fabH	3-oxoacyl-[acyl-carrier-protein] synthase 3
A0A0H3PBE5	-0.931323	1.7212e-08	1.09085e-07		Lipoprotein, putative
A1W078	-0.928418	2.8775e-08	1.68943e-07	leuS	Leucine--tRNA ligase
A1VYA4	-0.927053	0.00114796	0.00253132	kdsA	2-dehydro-3-deoxyphosphooctonate aldolase
A0A0H3PA98	-0.926123	1.19372e-05	3.70905e-05		Uncharacterized protein
A0A0H3PAP9	-0.923461	2.63462e-10	2.89808e-09		Uncharacterized protein
A0A0H3PBM5	-0.921267	0.00663832	0.0128601		Uncharacterized protein
A0A0H3P9Q7	-0.920774	0.000259995	0.00062832	mfd	Transcription-repair-coupling factor
A0A0H3PBG0	-0.917587	2.02356e-11	3.17466e-10		Uncharacterized protein
A0A0H3PE88	-0.909036	4.23662e-05	0.000117862		Uncharacterized protein
A1VZF4	-0.908395	1.88921e-12	4.10904e-11	dapA	4-hydroxy-tetrahydrodipicolinate synthase
A0A0H3PB58	-0.904021	3.06624e-09	2.44649e-08		Aspartokinase
Q0Q7K7	-0.902178	1.20256e-12	2.74011e-11	dnaK	Chaperone protein DnaK
A0A0H3PAR1	-0.901029	0.0236948	0.0410796	napL	NapL protein
A0A0H3PAU4	-0.899712	1.77335e-08	1.11651e-07		Molybdopterin biosynthesis MoeA protein, putative
A0A0H3P9G7	-0.896866	0.000119881	0.000304312	hemN	Coproporphyrinogen-III oxidase
A0A0H3PAI2	-0.895004	0.00069382	0.001566		Uncharacterized protein
Q29W30	-0.892087	9.48949e-12	1.68175e-10		Uncharacterized protein
A1VXT6	-0.886994	1.38913e-06	5.44834e-06	infC	Translation initiation factor IF-3
Q8GJE2	-0.885734	1.42551e-06	5.56823e-06	topA	DNA topoisomerase I
A0A0H3PAC3	-0.883643	2.01491e-07	9.54587e-07		CMP-Neu5Ac synthetase
Q0Q7H5	-0.882179	0.00330074	0.00673519		Flavohemoprotein, truncation
A0A0H3PAU2	-0.880457	0.0808769	0.124236		MloB
A0A0H3PEG0	-0.877466	0.0596504	0.0945013	lpxB	Lipid-A-disaccharide synthetase
A1VY45	-0.874694	1.39346e-08	9.01039e-08	serC	Phosphoserine aminotransferase
A0A0H3PAA1	-0.870355	4.46783e-05	0.000123576		Uncharacterized protein
A1VZ20	-0.868105	0.0929405	0.14029	era	GTPase Era
A0A0H3PBS3	-0.864964	4.02702e-11	5.92901e-10	fabG	3-oxoacyl-(Acyl-carrier-protein) reductase
A1VYA9	-0.86264	7.22615e-09	5.00282e-08	serS	Serine--tRNA ligase
A0A0H3P9M4	-0.862058	1.64648e-10	1.99454e-09	aspC	Aspartate aminotransferase
A1W0F9	-0.855878	1.87627e-08	1.17359e-07	argS	Arginine--tRNA ligase
A0A0H3PH94	-0.852933	0.0107528	0.0200594	gmk	Guanylate kinase
A0A0H3PA82	-0.846992	7.62535e-06	2.48744e-05	algC	Phosphomannomutase/phosphoglucomutase
A0A0H3PBR9	-0.846351	3.08524e-13	9.52444e-12	ccpA-2	Cytochrome c551 peroxidase
A1VXH8	-0.844344	0.0119792	0.0221314	rpmA	50S ribosomal protein L27
A0A0H3PBV0	-0.842906	0.00107181	0.00236887	ilvH	Acetolactate synthase, small subunit
A0A0H3PAL5	-0.842207	6.09772e-06	2.06933e-05		Uncharacterized protein
A0A0H3PB91	-0.842168	7.26638e-09	5.00282e-08		Ferredoxin, 4Fe-4S
A0A0H3PHT8	-0.842056	0.00977769	0.0183475		Uncharacterized protein
A0A0H3PHR2	-0.841565	5.12585e-09	3.77341e-08	pheT	Phenylalanine--tRNA ligase beta subunit
A0A0H3P989	-0.840901	0.0299322	0.0512435	recJ	Single-stranded-DNA-specific exonuclease RecJ
A0A0H3P9J5	-0.838297	7.11488e-08	3.74926e-07	ciaB	Invasion antigen B
A1VZ44	-0.838163	3.914e-10	4.16188e-09	ackA	Acetate kinase
A1VYI6	-0.836992	8.32845e-09	5.65272e-08	tuf	Elongation factor Tu
A0A0H3PAW5	-0.835973	0.268697	0.347021		Uncharacterized protein
A0A0H3P9M3	-0.829669	2.99502e-05	8.68555e-05		Fumarylacetoacetate hydrolase family protein
A0A0H3PC48	-0.829088	3.13264e-05	8.97584e-05	purQ	Phosphoribosylformylglycinamidine synthase subunit PurQ
A0A0H3P9K7	-0.827691	0.000105456	0.000272026	metS	Methionine--tRNA ligase
Q0Q7I7	-0.826536	6.76822e-10	6.67752e-09	mqnE	Aminodeoxyfutalosine synthase
A0A0H3PAK7	-0.816951	3.51624e-09	2.75276e-08		Peptidase, M24 family
A0A0H3PDB4	-0.816393	5.69533e-09	4.06748e-08		Uncharacterized protein
A0A0H3PHA3	-0.81609	3.05983e-07	1.38866e-06	asd	Aspartate-semialdehyde dehydrogenase
A0A0H3PA46	-0.815943	0.000282423	0.000676941	topA	DNA topoisomerase 1
A0A0H3PBF9	-0.814749	0.0513285	0.0832566	rpe	Ribulose-phosphate 3-epimerase
A1VZU7	-0.813359	0.129692	0.187389	mnmE	tRNA modification GTPase MnmE
A1VYC2	-0.810191	5.52273e-12	1.03632e-10	glyA	Serine hydroxymethyltransferase
A0A0H3PA99	-0.809393	1.63885e-09	1.39184e-08	dnaN	DNA polymerase III subunit beta
A1W162	-0.808968	0.00677413	0.0130967	rimO	Ribosomal protein S12 methylthiotransferase RimO
A0A0H3PIY1	-0.80855	0.0638916	0.100401		Uncharacterized protein
A0A0H3PED0	-0.808246	3.02382e-05	8.71626e-05		Transcriptional regulator, TetR family
A1W1X2	-0.804473	1.7689e-05	5.35709e-05	leuA	2-isopropylmalate synthase
A1VXN9	-0.803798	3.23219e-07	1.44543e-06	rpmE	50S ribosomal protein L31
A0A0H3PA30	-0.794866	0.0551233	0.0883634		Thioesterase family protein
A0A0H3PBA0	-0.791201	4.18815e-08	2.3168e-07	carA	Carbamoyl-phosphate synthase small chain
A0A0H3PCU6	-0.790897	0.0486251	0.0794099	proC	Pyrroline-5-carboxylate reductase
A0A0H3PIY4	-0.790394	6.18226e-06	2.09061e-05	aroE	Shikimate dehydrogenase (NADP(+))
A1VY44	-0.786363	0.151418	0.213099	xseA	Exodeoxyribonuclease 7 large subunit
A0A0H3PEW9	-0.783331	0.142335	0.202099		RNB-like protein
A0A0H3P9D4	-0.779418	4.01165e-07	1.77739e-06	pepF	Oligoendopeptidase F
A1W1V6	-0.777079	1.07205e-08	7.12465e-08	rpsS	30S ribosomal protein S19
A0A0H3PH73	-0.76765	0.000109118	0.000280716	pglE	General glycosylation pathway protein
A0A0H3PHU2	-0.764741	0.0125511	0.0230545		Mannosyl-glycoprotein endo-beta-N-acetylglucosamidase domain protein
A1VZB3	-0.764586	2.43138e-05	7.17085e-05	hisS	Histidine--tRNA ligase
A0A0H3PID1	-0.762103	5.30639e-11	7.5351e-10	glyS	Glycine--tRNA ligase beta subunit
Q1HG73	-0.759162	3.97958e-06	1.40534e-05		Uncharacterized protein
A0A0H3PEN5	-0.753997	0.0747037	0.115309		Uncharacterized protein
A0A0H3PB55	-0.753269	9.90652e-05	0.000258325		Uncharacterized protein
A0A0H3PIV6	-0.749288	1.22134e-09	1.08224e-08	ribB	3,4-dihydroxy-2-butanone 4-phosphate synthase
A0A0H3PAY1	-0.74766	1.67115e-10	1.99911e-09	sucD	Succinyl-CoA ligase [ADP-forming] subunit alpha
A0A0H3PCT3	-0.742716	0.226034	0.29919	msrB	Methionine-R-sulfoxide reductase
A0A0H3P9K6	-0.736204	3.63108e-05	0.000102506		Type II restriction-modification enzyme
A1VZF0	-0.731173	9.70549e-05	0.000255169	cysS	Cysteine--tRNA ligase
A0A0H3PA70	-0.727222	0.0494975	0.0806969	proB	Glutamate 5-kinase
A0A0H3P9Z9	-0.723002	0.0128375	0.0235354		Invasion phenotype protein
A0A0H3PC06	-0.719027	0.00760685	0.0145595		Uncharacterized protein
Q8GJC5	-0.710149	0.333254	0.418392	Cjp29	Uncharacterized protein
Q2M5Q9	-0.709736	0.00427244	0.00855382		Uncharacterized protein
A0A0H3PHF5	-0.709613	0.000130846	0.000330395		HIT family protein
A0A0H3PED7	-0.709207	0.0944131	0.142065		DNA polymerase III subunit epsilon
A0A0H3PAS5	-0.708877	0.121484	0.177226		Uncharacterized protein
A0A0H3PD80	-0.708127	0.0145278	0.0261336		Metallo-beta-lactamase family protein
A1VYG9	-0.707865	0.000232249	0.000566995	thiC	Phosphomethylpyrimidine synthase
A1W043	-0.706477	0.000109468	0.000280861	murC	UDP-N-acetylmuramate--L-alanine ligase
A1W0M7	-0.703286	5.03139e-09	3.73259e-08	hemE	Uroporphyrinogen decarboxylase
A1VY04	-0.703097	0.000101604	0.000264225	tal	Transaldolase
A0A0H3PBK9	-0.696478	0.000175339	0.000432473	flaG	Flagellar protein FlaG
A1W1X5	-0.690627	1.47096e-06	5.69924e-06	queF	NADPH-dependent 7-cyano-7-deazaguanine reductase
A0A0H3PAM8	-0.690597	2.44781e-08	1.4641e-07		Hydrolase, carbon-nitrogen family
A0A0H3PBW9	-0.688568	2.69558e-06	9.80862e-06	clpB	ATP-dependent chaperone protein ClpB
A0A0H3PE69	-0.68146	4.60663e-05	0.000127047	murI	Glutamate racemase
A0A0H3PBF3	-0.676078	0.000607209	0.00138687		DNA-binding response regulator
A0A0H3PAL1	-0.675519	0.0151096	0.0270278		Uncharacterized protein
A0A0H3PHQ7	-0.674778	0.00783097	0.0149586	ilvA	Threonine dehydratase
A0A0H3PI81	-0.672559	1.26306e-06	4.99481e-06	gltA	Citrate synthase
A0A0H3P9L3	-0.672295	0.12561	0.182544		GTP cyclohydrolase 1 type 2 homolog
A0A0H3PJM2	-0.672039	1.01919e-09	9.28917e-09		Saccharopine dehydrogenase
A0A0H3P9S2	-0.671365	7.72597e-08	4.0403e-07	metK	S-adenosylmethionine synthetase
A0A0H3P9M7	-0.669473	2.55726e-09	2.09171e-08	acnB	Aconitate hydratase B
A0A0H3PAB0	-0.669341	3.0677e-09	2.44649e-08		Uncharacterized protein
A0A0H3PAS0	-0.666889	0.0407147	0.0675286	uvrB	UvrABC system protein B
A0A0H3PEB4	-0.658823	1.7556e-05	5.33368e-05	nth	Endonuclease III
A1VZY1	-0.658433	0.206266	0.276854		UPF0763 protein CJJ81176_1011
A1VZK1	-0.655434	5.43211e-09	3.93828e-08	murA	UDP-N-acetylglucosamine 1-carboxyvinyltransferase
A0A0H3PAS3	-0.65509	0.157122	0.220477		Conserved domain protein
A0A0H3PAG5	-0.654971	0.302471	0.383906	radA	DNA repair protein RadA
Q2M5Q2	-0.650335	0.0683541	0.106887	pseF	Pseudaminic acid cytidylyltransferase
Q29VW1	-0.649806	0.00171324	0.00364349	gmhA-2	Phosphoheptose isomerase
A1W1J9	-0.648519	7.0375e-09	4.91598e-08	hisG	ATP phosphoribosyltransferase
A0A0H3PA74	-0.646895	1.12225e-07	5.59372e-07	napB	Periplasmic nitrate reductase, electron transfer subunit
A0A0H3PA27	-0.645386	0.0161056	0.0286755		Uncharacterized protein
A0A0H3PBB5	-0.644921	0.000101938	0.000264376	purD	Phosphoribosylamine--glycine ligase
A0A0H3P9D2	-0.643838	0.001703	0.00362977		Exodeoxyribonuclease 7 small subunit
Q0ZSS3	-0.643004	5.27483e-10	5.42655e-09		UDP-GlcNAc/Glc 4-epimerase
A1W187	-0.642474	7.01525e-09	4.91598e-08	rpsI	30S ribosomal protein S9
A0A0H3PDK8	-0.642343	1.10704e-07	5.54679e-07		Uncharacterized protein
A0A0H3PEI7	-0.640907	0.26334	0.342414	folP	Dihydropteroate synthase
A1VYV7	-0.640323	3.53803e-09	2.75276e-08	fba	Fructose-bisphosphate aldolase
A0A0H3PBG3	-0.630975	0.00857012	0.0162408	hypD	Hydrogenase expression/formation protein HypD
A0A0H3PCG8	-0.630765	7.27257e-07	3.01292e-06	ccpA-1	Cytochrome c551 peroxidase
A0A0H3P9I1	-0.629998	0.0016058	0.00343791		Uncharacterized protein
A0A0H3P9G9	-0.628248	0.490007	0.576089		Cpp35
A0A0H3PAU0	-0.626204	1.64345e-09	1.39184e-08		Tungstate ABC transporter, periplasmic tungstate-binding protein, putative
A0A0H3P9Z0	-0.624819	0.0852848	0.130005		Cpp14
A1VY17	-0.624301	0.000707587	0.00158958	panC	Pantothenate synthetase
A0A0H3PJ24	-0.621372	1.06192e-10	1.37371e-09	icd	Isocitrate dehydrogenase, NADP-dependent
A1W0N3	-0.620635	0.0047881	0.00948698	guaA	GMP synthase [glutamine-hydrolyzing]
A1VY80	-0.619656	2.19134e-08	1.32729e-07	glmM	Phosphoglucosamine mutase
A0A0H3PA31	-0.618804	0.32171	0.405697		S4 domain protein
A1VYA1	-0.618743	1.50557e-09	1.29805e-08	pyrF	Orotidine 5'-phosphate decarboxylase
A0A0H3PHT3	-0.618041	2.15174e-06	7.92006e-06		Toluene tolerance protein, putative
A0A0H3PD50	-0.616384	2.2618e-07	1.06105e-06	waaD	ADP-L-glycero-D-manno-heptose-6-epimerase
A1VZM8	-0.612682	0.38105	0.46872	ispH	4-hydroxy-3-methylbut-2-enyl diphosphate reductase
A1VZQ4	-0.610236	7.07343e-10	6.86144e-09	peb1A	Major cell-binding factor
A0A0H3PBQ0	-0.604189	0.271599	0.350297		6-pyruvoyl tetrahydrobiopterin synthase, homolog
A0A0H3P9U1	-0.602114	9.12224e-06	2.91973e-05		Uncharacterized protein
A1W057	-0.600771	3.84607e-08	2.13994e-07	rpsF	30S ribosomal protein S6
A0A0H3PB69	-0.600371	0.00591493	0.0115522		MmgE/PrpD family protein
Q29VH0	-0.598443	0.00132215	0.00287568	kpsF	Arabinose-5-phosphate isomerase
A0A0H3PJA2	-0.596717	0.0785049	0.120787		Hit family protein
A1W165	-0.596255	0.0361889	0.0611886	truD	tRNA pseudouridine synthase D
A0A0H3PCL3	-0.595006	0.00385614	0.00780195	cdtB	Cytolethal distending toxin, subunit B
A0A0H3PCH2	-0.593848	8.11547e-08	4.22093e-07	rbr	Rubrerythrin
A0A0H3PJ93	-0.592333	4.76938e-06	1.65373e-05	lysA	Diaminopimelate decarboxylase
A0A0H3PJJ8	-0.592132	6.73408e-06	2.23768e-05	pheA	Chorismate mutase/prephenate dehydratase
A0A0H3P9G3	-0.589126	9.66184e-07	3.91796e-06	rho	Transcription termination factor Rho
A0A0H3PB53	-0.588654	0.000594042	0.00136004		ATP-sulfurylase family protein
A0A0H3PHD8	-0.587652	5.83724e-07	2.45011e-06	valS	Valine--tRNA ligase
A0A0H3PDD3	-0.583224	2.70881e-09	2.19689e-08	mog	Molybdenum cofactor biosynthesis protein
A0A0H3PJC9	-0.58281	0.283562	0.362792		Lipoprotein, putative
A0A0H3PE18	-0.582575	0.00130064	0.00283533	hisF-2	Imidazole glycerol phosphate synthase subunit HisF
A0A0H3PDD9	-0.57971	0.133744	0.191893	flaC	Flagellin subunit protein FlaC
A0A0H3PID6	-0.577304	4.70115e-05	0.000129282		NADP-dependent malic enzyme, truncation
A0A0H3PAQ5	-0.575672	2.93931e-05	8.5499e-05	thrC	Threonine synthase
A0A0H3PB24	-0.57198	4.13069e-06	1.44801e-05		Fibronectin type III domain protein
A1W091	-0.571895	0.392837	0.479711	ispE	4-diphosphocytidyl-2-C-methyl-D-erythritol kinase
A0A0H3PA64	-0.571356	0.0177249	0.0312966	ggt	Gamma-glutamyltransferase
A0A0H3PB11	-0.570329	8.39129e-05	0.000223068		DNA helicase
A1VYZ9	-0.569813	1.9567e-08	1.21595e-07	adk	Adenylate kinase
A0A0H3PEG8	-0.569614	0.125702	0.182544		Phosphate ABC transporter, periplasmic phosphate-binding protein, putative
A1VZC8	-0.568239	8.68779e-10	8.15119e-09	napA	Periplasmic nitrate reductase
A0A0H3PEK3	-0.567596	5.35266e-11	7.5351e-10	ilvE	Branched-chain amino acid aminotransferase
A1VYF1	-0.566625	3.45535e-08	1.9843e-07	gpmI	2,3-bisphosphoglycerate-independent phosphoglycerate mutase
A0A0H3PBF1	-0.561055	0.000115194	0.000293974		Polyprenyl synthetase family protein
A0A0H3P9F6	-0.559798	1.21943e-06	4.86247e-06		Cpp47
A0A0H3PEC2	-0.55788	0.206243	0.276854		RNA methyltransferase, TrmH family
A1W1L4	-0.556418	0.00695966	0.0134282	prfA	Peptide chain release factor 1
A0A0H3PA81	-0.555011	4.88737e-07	2.09741e-06	thyX	Thymidylate synthase ThyX
A0A0H3P9Y9	-0.552615	7.83901e-06	2.54303e-05	ldh	L-lactate dehydrogenase
A1W0S0	-0.551982	0.001195	0.00261697	upp	Uracil phosphoribosyltransferase
A1VYH4	-0.551014	0.0400172	0.0666025	miaB	tRNA-2-methylthio-N(6)-dimethylallyladenosine synthase
A0A0H3P9E6	-0.550629	0.0417219	0.0689601		Uncharacterized protein
A1VZZ6	-0.548004	0.000641495	0.00145822	aroB	3-dehydroquinate synthase
A0A0H3PIS1	-0.546237	0.121859	0.177502		PhnA domain protein
A1W038	-0.54205	0.001353	0.0029361	dapE	Succinyl-diaminopimelate desuccinylase
A0A0H3PBW5	-0.541465	9.48e-06	3.02412e-05		Glutathionylspermidine synthase family protein
A0A0H3PA52	-0.539474	1.79954e-06	6.8612e-06	htrA	Protease DO
A0A0H3PA34	-0.539403	0.107246	0.15937	cheB	Protein-glutamate methylesterase CheB
A0A0H3P9E4	-0.537288	0.134121	0.192146	pepD	Aminoacyl-histidine dipeptidase
A0A0H3PDV7	-0.535679	0.199671	0.270276	selB	Selenocysteine-specific elongation factor
A1W1W1	-0.53521	0.201408	0.271858	rpsJ	30S ribosomal protein S10
A0A0H3PAS8	-0.531017	0.204524	0.275288		Uncharacterized protein
A0A0H3PEH2	-0.528757	0.00216543	0.00455454		Oxidoreductase, Gfo/Idh/MocA family
A1VYE9	-0.528146	0.000646681	0.00146653	murD	UDP-N-acetylmuramoylalanine--D-glutamate ligase
A0A0H3P9J3	-0.525897	0.00437465	0.00874018		Thioesterase family protein
A0A0H3PD65	-0.520972	7.13542e-06	2.3466e-05		High affinity branched-chain amino acid ABC transporter, periplasmic amino acid-binding protein
A0A0H3PEW2	-0.520749	3.92662e-06	1.39694e-05		Iron ABC transporter, periplasmic iron-binding protein
A0A0H3PA93	-0.520385	0.0584983	0.0929947	mqnD	1,4-dihydroxy-6-naphtoate synthase
A0A0H3PA97	-0.51928	3.7602e-05	0.000105528		TolB protein, putative
A0A0H3PCP5	-0.518396	0.43777	0.524337	cdtC	Cytolethal distending toxin, subunit C
A0A0H3PEE7	-0.513849	0.0051762	0.0101717	oorC	2-oxoglutarate:acceptor oxidoreductase, gamma subunit
A0A0H3PGV5	-0.512934	6.33105e-05	0.000169715		Molybdopterin oxidoreductase family protein
A0A0H3PIU8	-0.511738	9.02773e-08	4.64491e-07	fliD	Flagellar hook-associated protein 2
A0A0H3PJF3	-0.511483	1.13441e-06	4.5424e-06		Pyrazinamidase/nicotinamidase, putative
A0A0H3P9P7	-0.510731	5.46166e-07	2.31275e-06		Methyl-accepting chemotaxis protein
A1VY51	-0.503449	1.34162e-07	6.55068e-07	ndk	Nucleoside diphosphate kinase
A0A0H3P9I3	-0.502751	1.80789e-06	6.86568e-06		Lipoprotein, NLPA family
A1VYP2	-0.49771	4.72931e-08	2.55703e-07	sucC	Succinyl-CoA ligase [ADP-forming] subunit beta
A1W0K3	-0.496788	4.75881e-07	2.05143e-06	groS	10 kDa chaperonin
A0A0H3PJB0	-0.493541	0.00462569	0.00918421		Oxidoreductase, molybdopterin binding, putative
A0A0H3PHE2	-0.492234	3.87307e-06	1.38303e-05		Lipoprotein, NLPA family
A1W116	-0.48486	2.92224e-06	1.05485e-05	pgk	Phosphoglycerate kinase
A0A0H3PHG1	-0.482026	1.30473e-05	4.01488e-05	coaBC	Phosphopantothenoylcysteine decarboxylase/phosphopantothenate--cysteine ligase
A1VXL7	-0.478891	0.189745	0.258302	thrB	Homoserine kinase
A0A0H3PAB4	-0.478297	5.66115e-05	0.000153913		Uncharacterized protein
A0A0H3PA26	-0.478092	0.119865	0.175399		Peptidyl-arginine deiminase family protein
Q7X518	-0.477411	0.0271783	0.0467799	pseD	PseD
A0A0H3P9N6	-0.474371	0.000328582	0.000780281		Conserved domain protein
A1VZU6	-0.473825	2.07517e-06	7.75707e-06	purL	Phosphoribosylformylglycinamidine synthase subunit PurL
A1VZY2	-0.468984	0.173849	0.239387	argF	Ornithine carbamoyltransferase
A0A0H3PEJ1	-0.468461	0.00595883	0.0116143	ilvB	Acetolactate synthase
A1VZR4	-0.463292	0.0607112	0.0957176	argH	Argininosuccinate lyase
A0A0H3P9W4	-0.460581	3.06955e-05	8.82149e-05	dapD	2,3,4,5-tetrahydropyridine-2,6-dicarboxylate N-succinyltransferase
A0A0H3PIE6	-0.459324	0.0966147	0.144922		Uncharacterized protein
A0A0H3PAH1	-0.458668	0.182896	0.250402	tyrA	Prephenate dehydrogenase
A0A0H3PBM4	-0.456183	0.397087	0.483477		OstA family protein
A0A0H3PBY8	-0.454645	0.000241738	0.000587765		Antioxidant, AhpC/Tsa family
A1VY10	-0.4545	0.0397588	0.0662877	greA	Transcription elongation factor GreA
A1W1E0	-0.45065	2.5534e-07	1.18049e-06		UPF0271 protein CJJ81176_1526
A0A0H3PBE4	-0.449144	3.88312e-05	0.000108659	cheV	Chemotaxis protein CheV
A0A0H3PHN4	-0.449128	0.195346	0.264796	psd	Phosphatidylserine decarboxylase
Q6QNL7	-0.447475	0.0687498	0.10733		Plasmid stabilization system protein, RelE/ParE family
A1W1U8	-0.44536	0.000137481	0.000344423	rplE	50S ribosomal protein L5
A0A0H3PA86	-0.441985	0.000904305	0.0020126		Peptidase, U32 family
A0A0H3P9P3	-0.441875	0.484908	0.571498		UDP-N-acetylglucosamine 2-epimerase
A0A0H3PHE7	-0.432915	0.0427337	0.0705107		Phospho-2-dehydro-3-deoxyheptonate aldolase
A0A0H3PIU0	-0.432488	0.381613	0.46881	pcm	Protein-L-isoaspartate O-methyltransferase
A0A0H3PA01	-0.426066	0.000140462	0.000350971		Uncharacterized protein
A0A0H3PAV3	-0.425335	2.44715e-05	7.1838e-05		CoA-binding domain protein
A0A0H3PIA1	-0.423605	0.0833336	0.127805		Type I restriction-modification system, M subunit
A0A0H3PBG9	-0.422498	0.0319621	0.0542335	purN	Phosphoribosylglycinamide formyltransferase
A0A0H3PHS4	-0.419975	0.223501	0.29707		HsdS
A1VXZ8	-0.419917	7.48163e-05	0.000199441	lpxA	Acyl-[acyl-carrier-protein]--UDP-N-acetylglucosamine O-acyltransferase
A0A0H3PAE7	-0.419236	5.01998e-07	2.13517e-06	trxB	Thioredoxin reductase
A0A0H3PEV5	-0.41743	2.08314e-06	7.75707e-06		Uncharacterized protein
A0A0H3PB78	-0.41687	0.232155	0.305602		Adenylylsulfate kinase
A0A0H3PAG1	-0.416163	2.49442e-05	7.30018e-05		Pyridine nucleotide-disulphide oxidoreductase family protein
A1VYU6	-0.414975	0.0119782	0.0221314	ligA	DNA ligase
A0A0H3PF06	-0.414763	0.000147501	0.000366646		Aminotransferase, classes I and II
A0A0H3PI76	-0.412642	0.00863318	0.016328		Hydrogenase, (NiFe)/(NiFeSe) small subunit family
A0A0H3PBT1	-0.411383	9.83453e-05	0.000257149		Uncharacterized protein
A0A0H3PJH5	-0.410832	4.59818e-06	1.60017e-05	carB	Carbamoyl-phosphate synthase large chain
A0A0H3PBR7	-0.410085	0.55936	0.63803		Uncharacterized protein
A0A0H3PEV1	-0.409931	1.0463e-05	3.28298e-05	xth	Exodeoxyribonuclease III
A1VXU8	-0.409777	0.0982675	0.147171	argB	Acetylglutamate kinase
A0A0H3PGX2	-0.399512	0.537042	0.617938		Uncharacterized protein
Q939J7	-0.391349	8.71391e-06	2.80781e-05	pseA	Flagellin modification protein, PseA
A0A0H3P986	-0.391209	0.146052	0.206457		Conserved domain protein
A0A0H3PB04	-0.386919	1.28313e-06	5.05332e-06	fabD	Malonyl CoA-acyl carrier protein transacylase
A1W0N8	-0.38582	0.0184342	0.0324292	pnp	Polyribonucleotide nucleotidyltransferase
Q2M5Q5	-0.385382	3.58169e-05	0.000101411	fabH2	3-oxoacyl-(Acyl-carrier-protein) synthase, putative
A0A0H3PDH6	-0.38508	0.00999729	0.0186863	kdsB	3-deoxy-manno-octulosonate cytidylyltransferase
Q0Q7I4	-0.378623	0.00234622	0.00491319		Molybdopterin biosynthesis MoeA protein, putative
A0A0H3PJ70	-0.378327	7.04892e-06	2.33077e-05	argD	Acetylornithine aminotransferase
A1VZN1	-0.377823	0.0368405	0.0621806	pheS	Phenylalanine--tRNA ligase alpha subunit
A0A0H3PEB1	-0.374588	2.43524e-05	7.17085e-05	mtnA	5'-methylthioadenosine/S-adenosylhomocysteine nucleosidase 1
A0A0H3PAQ2	-0.369288	0.423193	0.51007		Amino acid ABC transporter, ATP-binding protein
A0A0H3P9R4	-0.368468	0.00442536	0.00880471	sdaA	L-serine ammonia-lyase
A0A0H3PJK4	-0.365161	0.03743	0.0630643		GTP-binding protein
A0A0H3P9K8	-0.364453	0.0381889	0.0640048		Iron-sulfur cluster binding protein
A1VZB4	-0.361641	0.513569	0.599372	tmk	Thymidylate kinase
A1VZI8	-0.3604	0.0946913	0.14226	gltX1	Glutamate--tRNA ligase 1
A1W1J6	-0.358205	3.14134e-07	1.41139e-06	rpsD	30S ribosomal protein S4
A0A0H3PAB9	-0.358012	0.574057	0.650145		Endoribonuclease L-PSP, putative
Q0Q7I0	-0.352157	5.4519e-05	0.000149498		Peptide ABC transporter, periplasmic peptide-binding protein
A0A0H3PGL6	-0.344209	0.00903174	0.0170481		Uncharacterized protein
A0A0H3PBR0	-0.342933	0.000257501	0.00062387	mdh	Malate dehydrogenase
A0A0H3P9L2	-0.342559	0.0527776	0.0852722	fliM	Flagellar motor switch protein FliM
A0A0H3PAZ8	-0.339262	0.110431	0.163343		DnaK suppressor protein, putative
A1W1V8	-0.334869	0.486123	0.572226	rplW	50S ribosomal protein L23
A0A0H3PEZ1	-0.334613	0.0467843	0.0767969	frdB	Succinate dehydrogenase iron-sulfur subunit
A1VXS5	-0.334145	0.0035535	0.00722017	dapB	4-hydroxy-tetrahydrodipicolinate reductase
Q8GJE5	-0.333822	0.000124928	0.000316285	Cjp08	Uncharacterized protein
A0A0H3P9M6	-0.328592	6.08119e-06	2.06933e-05		Uncharacterized protein
A0A0H3PDX5	-0.324216	0.0709236	0.110006	rnc	Ribonuclease 3
A0A0H3PAI7	-0.321619	0.00156765	0.00336378		Uncharacterized protein
A0A0H3PAM9	-0.321548	0.519974	0.605372		Uncharacterized protein
A1W1V1	-0.321007	0.000988246	0.00218924	rpsQ	30S ribosomal protein S17
A1W0G0	-0.319569	0.230353	0.304066	tatA	Sec-independent protein translocase protein TatA
A0A0H3PCN0	-0.319058	0.0134519	0.0245411		Uncharacterized protein
A1VZF8	-0.318997	0.0376478	0.0633197	nadE	NH(3)-dependent NAD(+) synthetase
Q29VV4	-0.315291	0.000221168	0.000542713		Putative nucleotide-sugar epimerase-dehydratase
A1W068	-0.314205	0.358157	0.44341	thiE	Thiamine-phosphate synthase
A1VZR5	-0.313346	2.12842e-06	7.86448e-06	pckA	Phosphoenolpyruvate carboxykinase [ATP]
A0A0H3PAC7	-0.310836	0.533582	0.615227	nuoM	NADH-quinone oxidoreductase, M subunit
A1VY40	-0.310624	0.277773	0.35635	dxs	1-deoxy-D-xylulose-5-phosphate synthase
A0A0H3PAS6	-0.307762	0.00252649	0.00523345		Lipoprotein, NLPA family
Q29VV3	-0.306835	0.479345	0.565639		Putative glycosyl transferase
Q2M5Q0	-0.306144	0.596091	0.671128		Uncharacterized protein
A1W0G5	-0.303408	2.93199e-06	1.05485e-05	tsf	Elongation factor Ts
A0A0H3PA08	-0.301412	0.458911	0.545672		Uncharacterized protein
A1VZ10	-0.300486	0.418573	0.505138	engB	Probable GTP-binding protein EngB
A0A0H3P9T3	-0.299529	0.387755	0.475136		Capsular biosynthesis nucleotidyltransferase, putative
A1W1A5	-0.297965	0.000804214	0.00179402	purA	Adenylosuccinate synthetase
A1W1J7	-0.292784	0.00118413	0.00259912	rpoA	DNA-directed RNA polymerase subunit alpha
A1VXG9	-0.292284	0.437028	0.524337	ung	Uracil-DNA glycosylase
A0A0H3PCL7	-0.291559	0.0341114	0.0577781	nrdA	Ribonucleoside-diphosphate reductase
A0A0H3PHL6	-0.288635	0.188215	0.256642		Major antigenic peptide PEB2
A0A0H3PCA8	-0.28585	0.0704882	0.109687		TetO
A0A0H3P9B0	-0.27811	0.380054	0.4687		Chromosome partitioning protein, ParA family
A0A0H3PB96	-0.277024	0.648503	0.713353		Uncharacterized protein
A0A0H3PH37	-0.270648	0.351152	0.436431		Lipoprotein, putative
A1VZ21	-0.269667	0.0236083	0.0410404	hslU	ATP-dependent protease ATPase subunit HslU
A0A0H3P9V8	-0.265629	0.116967	0.171947		Uncharacterized protein
A0A0H3PDW4	-0.261824	0.580827	0.65565		Capsular biosynthesis sugar kinase, putative
A0A0H3P9B2	-0.258781	0.344526	0.428753	thiH	ThiH protein
A0A0H3PH92	-0.255705	0.0772732	0.119083	glcD	Glycolate oxidase, subunit GlcD
A1VYM4	-0.253176	0.0161506	0.0286755	purC	Phosphoribosylaminoimidazole-succinocarboxamide synthase
A0A0H3PEW6	-0.252879	0.0240122	0.0415545		Uncharacterized protein
Q0Q7I9	-0.252234	0.0136598	0.0248525	glmS	Glutamine--fructose-6-phosphate aminotransferase [isomerizing]
A0A0H3PHZ1	-0.247569	0.00922225	0.0173599	fumC	Fumarate hydratase class II
A0A0H3PII9	-0.247217	0.627381	0.696524		Uncharacterized protein
A0A0H3PEH9	-0.241895	0.000141351	0.000352272	ppa	Inorganic pyrophosphatase
Q2M5Q6	-0.239173	0.416201	0.504183		FkbH domain-containing protein
A0A0H3PHJ0	-0.235826	0.191786	0.260709		5-hydroxyisourate hydrolase
Q2TJD3	-0.233018	0.418376	0.505138		Cj1132c
A0A0H3PAZ6	-0.232165	0.101617	0.151921	hypB	Hydrogenase accessory protein HypB
A0A0H3PBB0	-0.229869	0.753109	0.803484		Uncharacterized protein
A0A0H3P9N5	-0.226622	0.0170894	0.0302302		Cytochrome c family protein
A0A0H3PD77	-0.221587	0.413772	0.501875		Uncharacterized protein
A1VXF1	-0.220597	0.782017	0.827181	aroQ	3-dehydroquinate dehydratase
A1VXZ7	-0.21973	0.00988313	0.0185091	fabZ	3-hydroxyacyl-[acyl-carrier-protein] dehydratase FabZ
A0A0H3PDN2	-0.218189	0.158989	0.221796		Putative methyltransferase
A0A0H3PE58	-0.216427	0.604337	0.678019		HAD-superfamily hydrolase, subfamily IA, variant 1 family protein
A1W163	-0.215825	0.23669	0.310291	prfB	Peptide chain release factor 2
Q5QKR8	-0.213932	0.0877697	0.133115	pseB	UDP-N-acetylglucosamine 4,6-dehydratase (inverting)
A1VZZ8	-0.210015	0.700943	0.755409	tgt	Queuine tRNA-ribosyltransferase
A0A0H3PA44	-0.208376	0.150084	0.211532		Lipoprotein, putative
A1VY69	-0.208266	0.315102	0.398879	trpB	Tryptophan synthase beta chain
Q0Q7K2	-0.203799	0.332335	0.417929		Putative type I restriction-modification system HsdR subunit
A0A0H3PA51	-0.201357	0.267075	0.345392	napG	Ferredoxin-type protein NapG
A0A0H3P9X6	-0.200588	0.715592	0.768599		Nitroreducatase family protein, authentic frameshift
A1VXU6	-0.199743	0.32176	0.405697	argC	N-acetyl-gamma-glutamyl-phosphate reductase
A0A0H3PBC8	-0.199106	0.634713	0.702221		Putative sugar-1-phosphate nucleotidyltransferase
A0A0H3PER6	-0.198535	0.086093	0.130779	nusG	Transcription termination/antitermination protein NusG
A1W1T3	-0.196046	0.188258	0.256642	bioB	Biotin synthase
A1W1K1	-0.194862	0.161734	0.22497	hisB	Histidine biosynthesis bifunctional protein HisB
A0A0H3PB10	-0.19	0.276325	0.355434		Nicotinate phosphoribosyltransferase
A0A0H3P9N1	-0.18944	0.655152	0.718287		Uncharacterized protein
A0A0H3PAU6	-0.186407	0.788592	0.832983	pyrC	Dihydroorotase
A0A0H3P9R8	-0.185865	0.129821	0.187389		Sigma-54 dependent DNA-binding response regulator
A1VYN0	-0.184294	0.0846605	0.129632	htpG	Chaperone protein HtpG
A0A0H3PDQ6	-0.181472	0.147239	0.207828		Uncharacterized protein
A1W0W6	-0.181365	0.766631	0.813377	mobA	Molybdenum cofactor guanylyltransferase
A1VXM1	-0.176781	0.727743	0.778156	rimP	Ribosome maturation factor RimP
A0A0H3PER2	-0.176272	0.561623	0.639848	dnaB	Replicative DNA helicase
A1W1D0	-0.174363	0.394178	0.480545	dapF	Diaminopimelate epimerase
A0A0H3PAN1	-0.174078	0.357555	0.443238		Sialic acid synthase
A0A0H3PAJ5	-0.170457	0.323676	0.407577		Uncharacterized protein
A0A0H3PAK3	-0.169128	0.646322	0.713353	hisH-2	Imidazole glycerol phosphate synthase subunit HisH
A0A0H3PG98	-0.168242	0.166252	0.23025		Cpp45
A0A0H3PA24	-0.16697	0.621161	0.691342		Peptidase, M23/M37 family
A0A0H3P9P9	-0.162818	0.134938	0.193028	guaB	Inosine-5'-monophosphate dehydrogenase
A1VYA3	-0.162039	0.115529	0.170133	ribH	6,7-dimethyl-8-ribityllumazine synthase
A0A0H3PEP7	-0.161825	0.443836	0.529615		Uncharacterized protein
A0A0H3PA14	-0.158721	0.157966	0.221014	prsA	Ribose-phosphate pyrophosphokinase
A0A0H3P971	-0.157576	0.758694	0.807884		Cpp4
A0A0H3PHP5	-0.154398	0.355937	0.441805		Uncharacterized protein
A0A0H3PGQ1	-0.153356	0.796092	0.839978	fliA	RNA polymerase sigma factor, sigma-F
A0A0H3PJL7	-0.152172	0.495639	0.581283		GTP-binding protein
Q0Q7K6	-0.144409	0.404864	0.491694		Putative type I restriction-modification system HsdM subunit
A0A0H3PBA4	-0.140931	0.0416359	0.0689369		Oxidoreductase, putative
A0A0H3P9H3	-0.137887	0.117756	0.172842		Thiol:disulfide interchange protein DsbA, putative
A0A0H3PCQ6	-0.137546	0.0312527	0.0532186		High affinity branched-chain amino acid ABC transporter, periplasmic amino acid-binding protein
A0A0H3PH67	-0.132233	0.697595	0.754348	dnaX	DNA polymerase III, gamma/tau subunits
A0A0H3PB89	-0.12704	0.706666	0.760506		Non-heme iron protein, hemerythrin family
A0A0H3PI21	-0.12329	0.287741	0.367648	nrfH	Cytochrome c-type protein
A0A0H3PEH5	-0.120683	0.0848389	0.129698		Ferredoxin, 4Fe-4S
A1VYQ1	-0.116069	0.818758	0.860773	hemA	Glutamyl-tRNA reductase
A0A0H3PI47	-0.114692	0.865902	0.899485		HAD-superfamily hydrolase, subfamily IA, variant 1 family protein
A0A0H3P9P2	-0.113531	0.512534	0.598895		Acyl carrier protein, putative
A0A0H3P9R0	-0.112133	0.562443	0.640021		DNA-binding response regulator
A1W1J8	-0.105083	0.305002	0.386605	rplQ	50S ribosomal protein L17
A1W0U9	-0.10382	0.333577	0.418392	hisH1	Imidazole glycerol phosphate synthase subunit HisH 1
A0A0H3PGQ5	-0.0979891	0.170024	0.234795	typA	GTP-binding protein TypA
A0A0H3PCJ0	-0.0905651	0.459003	0.545672		Site-determining protein
A0A0H3PAP2	-0.0860342	0.539399	0.619694	pgi	Glucose-6-phosphate isomerase
A0A0H3PBN8	-0.0855868	0.624165	0.693758		Uncharacterized protein
A0A0H3PJ11	-0.0818212	0.648082	0.713353		PP-loop family protein
A0A0H3PAG4	-0.080918	0.674765	0.735479		Molybdopterin converting factor, subunit 2
Q29VV7	-0.0808632	0.233055	0.306365	wcbK	GDP-mannose 4,6-dehydratase
A0A0H3PA17	-0.0806398	0.900915	0.929609	putP	Sodium/proline permease
A0A0H3PI95	-0.0800504	0.343106	0.427543	racR	DNA-binding response regulator
A1VYG1	-0.0789028	0.680377	0.738233	accA	Acetyl-coenzyme A carboxylase carboxyl transferase subunit alpha
A0A0H3P9C2	-0.0769492	0.515212	0.600557		Thioredoxin domain protein
A0A0H3PCJ6	-0.0726729	0.678907	0.738233		Uncharacterized protein
A0A0H3PED8	-0.0655327	0.42626	0.512726		Major antigenic peptide PEB3
A1W0M1	-0.0644643	0.771604	0.817747	pdxJ	Pyridoxine 5'-phosphate synthase
A0A0H3PCF8	-0.0639971	0.819398	0.860773		Membrane protein, putative, degenerate
A0A0H3PIX1	-0.0615462	0.821631	0.861227		Uncharacterized protein
A0A0H3PJI4	-0.0600055	0.866588	0.899485	recN	DNA repair protein RecN
A0A0H3PEI3	-0.0584308	0.522473	0.606068	rlpA	Rare lipoprotein A
A0A0H3PGP1	-0.0569813	0.928979	0.947797	lctP	L-lactate permease
A0A0H3PJH9	-0.0565743	0.547472	0.627462	ctpA	Carboxyl-terminal protease
A0A0H3PAQ3	-0.0557697	0.464441	0.550769		Uncharacterized protein
A0A0H3PEF4	-0.0509946	0.373398	0.461087	frdA	Fumarate reductase, flavoprotein subunit
A0A0H3PF31	-0.0500671	0.920102	0.941751		Uncharacterized protein
A1W1V9	-0.0478715	0.467017	0.552824	rplD	50S ribosomal protein L4
Q8GJE0	-0.0454014	0.621269	0.691342	ssb	Single-stranded DNA-binding protein
A0A0H3PA85	-0.0439877	0.615019	0.686783	gyrB	DNA gyrase subunit B
A0A0H3P999	-0.0431341	0.527725	0.609943		Uncharacterized protein
A0A0H3PJA6	-0.0417652	0.812483	0.855386		Endoribonuclease L-PSP family protein
A0A0H3PAK2	-0.0392882	0.917114	0.939698		Nitrogen fixation protein NifU
A0A0H3PE85	-0.0337483	0.921184	0.941852		Uncharacterized protein
A0A0H3PBB3	-0.0332516	0.942958	0.956708	rbfA	Ribosome-binding factor A
A1VYJ7	-0.0318614	0.606924	0.679329	rpsG	30S ribosomal protein S7
A0A0H3PDS7	-0.0277313	0.937579	0.953521		Uncharacterized protein
A0A0H3PCC6	-0.0242919	0.908793	0.93317		Cpp45
A0A0H3PCA0	-0.0232812	0.782235	0.827181		Cpp12
A0A0H3PIA8	-0.0227674	0.690867	0.747919	fabI	Enoyl-[acyl-carrier-protein] reductase [NADH]
A0A0H3PAT9	-0.0208301	0.908384	0.93317	uvrA	UvrABC system protein A
A0A0H3PBL7	-0.0160399	0.973277	0.977362	fur	Ferric uptake regulation protein
A0A0H3PGY0	-0.0138289	0.93409	0.951996	ppiB	Peptidyl-prolyl cis-trans isomerase
A0A0H3PJ65	-0.010977	0.904265	0.930518		Uncharacterized protein
A1VX95	-0.00153633	0.992626	0.993664	queC	7-cyano-7-deazaguanine synthase
A0A0H3P9L9	0.000152636	0.998465	0.998465	rpsA	Ribosomal protein S1
A0A0H3PAP0	0.00320229	0.956161	0.964682	trx	Thioredoxin
A1VXV6	0.00350642	0.943071	0.956708	frr	Ribosome-recycling factor
Q8GJA7	0.00606563	0.955335	0.964682	Cjp48	Uncharacterized protein
Q2M5Q7	0.00800509	0.981873	0.98393		Uncharacterized protein
A1VY90	0.0107206	0.956618	0.964682	rpsU	30S ribosomal protein S21
A1W1V4	0.0129942	0.860059	0.896598	rpsC	30S ribosomal protein S3
A1W0U8	0.0139723	0.969588	0.975705	hisF2	Putative imidazole glycerol phosphate synthase subunit hisF2
A0A0H3PAG6	0.0152825	0.968241	0.975375	tpiA	Triosephosphate isomerase
A1VXG4	0.0159656	0.979041	0.982119	cdtA	Cytolethal distending toxin subunit A
A0A0H3P9L6	0.0186158	0.833712	0.871029	ftsA	Cell division protein FtsA
A0A0H3PIW2	0.019123	0.764481	0.812899		Antioxidant, AhpC/Tsa family
A1W1J4	0.0217399	0.971076	0.976176	rpsM	30S ribosomal protein S13
A0A0H3P9A4	0.0236742	0.936949	0.953521		Aspartate racemase, putative
A0A0H3P9T7	0.0260731	0.847601	0.884573		Methyl-accepting chemotaxis protein
A1VZW5	0.0261803	0.926083	0.94585	cmoB	tRNA U34 carboxymethyltransferase
A0A0H3P979	0.0271673	0.758921	0.807884		Hydrolase, carbon-nitrogen family
A0A0H3PAF7	0.0277383	0.618941	0.690357	accC-2	Acetyl-CoA carboxylase, biotin carboxylase
A0A0H3PAZ2	0.0283741	0.5511	0.630111	slyD	Peptidyl-prolyl cis-trans isomerase
A0A0H3PBP0	0.0295996	0.820683	0.861178		HIT family protein
A0A0H3PBI3	0.0311368	0.726085	0.777252		Bifunctional protein PutA
A1W059	0.0316737	0.699431	0.755001	rpsR	30S ribosomal protein S18
A0A0H3PA60	0.0325007	0.649455	0.71358	dcuA	Anaerobic C4-dicarboxylate transporter
A0A0H3PDA2	0.0391754	0.896	0.925996	ftsZ	Cell division protein FtsZ
A0A0H3PGM1	0.0411675	0.64747	0.713353	aspA	Aspartate ammonia-lyase
A0A0H3PB85	0.0431582	0.952949	0.964029		Transferase, hexapeptide repeat family
A0A0H3PH05	0.0435886	0.902676	0.929882		D,D-heptose 1,7-bisphosphate phosphatase
A0A0H3P9L7	0.0480711	0.824765	0.863566		Uncharacterized protein
A0A0H3PE30	0.0488057	0.606557	0.679329	purB-2	Adenylosuccinate lyase
A0A0H3PHX0	0.0490992	0.747796	0.798706		Iron-sulfur cluster-binding domain protein
A0A0H3P984	0.0529627	0.579221	0.655218		Uncharacterized protein
A0A0H3PA59	0.054916	0.943712	0.956708		Radical SAM domain protein
A0A0H3PBZ1	0.0566326	0.915232	0.938775		Conserved domain protein
A1VYQ4	0.0574105	0.810129	0.853847	hemC	Porphobilinogen deaminase
A0A0H3PAJ8	0.0579781	0.721662	0.773383	livF	High affinity branched-chain amino acid ABC transporter, ATP-binding protein
A0A0H3PHH8	0.0595181	0.827817	0.865815		Uncharacterized protein
A1VYJ8	0.0602303	0.174671	0.240173	fusA	Elongation factor G
A1W0R9	0.0627172	0.945102	0.957103	mqnA	Chorismate dehydratase
A0A0H3P981	0.064609	0.496568	0.581659		Uncharacterized protein
A0A0H3PA89	0.065569	0.664726	0.727021	pyrD	Dihydroorotate dehydrogenase (quinone)
A0A0H3PA90	0.0678676	0.527521	0.609943		3-octaprenyl-4-hydroxybenzoate carboxy-lyase, putative
A0A0H3PBJ8	0.0704121	0.877291	0.909607		DNA polymerase III, delta prime subunit, homolog
A1VZN9	0.07047	0.86564	0.899485	alr	Alanine racemase
A0A0H3PB76	0.0710325	0.889393	0.921157	dnaJ-1	Co-chaperone protein DnaJ
A0A0H3PB39	0.0740652	0.901439	0.929609		Uncharacterized protein
A0A0H3PHG6	0.0766412	0.892514	0.92339		Uncharacterized protein
A0A0H3P9T4	0.0797059	0.631027	0.69976		Nitroreductase family protein
A1W1V3	0.0821052	0.231317	0.304918	rplP	50S ribosomal protein L16
A0A0H3PE83	0.0835938	0.254419	0.332168		PDZ domain protein
A0A0H3P9N0	0.0887209	0.531676	0.613768	flhF	Flagellar biosynthetic protein FlhF
A1W1K9	0.0990568	0.670484	0.731646	ispDF	Bifunctional enzyme IspD/IspF
A0A0H3PCR9	0.101718	0.200697	0.271281		Conserved domain protein
A0A0H3PBG2	0.103033	0.718243	0.770581		N-acetylmuramoyl-L-alanine amidase
A0A0H3PI86	0.104268	0.550301	0.629949		Lipoprotein, putative
A0A0H3P9Q6	0.106254	0.765856	0.813377		Cytochrome P450 family protein
A0A0H3P973	0.113172	0.699776	0.755001		Conserved domain protein
A0A0H3PGE8	0.115124	0.520695	0.605475		Cpp23
A1VY31	0.115272	0.684145	0.74148	pth	Peptidyl-tRNA hydrolase
Q29VV5	0.11643	0.165906	0.230104		Putative uncharacterized protein
A1W0D6	0.128913	0.338625	0.423613	hldE	Bifunctional protein HldE
Q0Q7K4	0.129034	0.580973	0.65565		Putative uncharacterized protein
A0A0H3PA94	0.131219	0.0381349	0.0640048		Peptidase, putative
A0A0H3PA66	0.131899	0.469439	0.554634	dcuB	Anaerobic C4-dicarboxylate transporter
A1VZB5	0.13825	0.572899	0.649602	coaD	Phosphopantetheine adenylyltransferase
A0A0H3PE72	0.146218	0.229317	0.303117		DNA-binding response regulator, putative
A0A0H3PA47	0.147107	0.38396	0.471089	rnj	Ribonuclease J
A1VYK3	0.147252	0.138397	0.197386	trpC	Indole-3-glycerol phosphate synthase
A1VZU4	0.153522	0.0305922	0.0521866	purH	Bifunctional purine biosynthesis protein PurH
A0A0H3P9B9	0.154139	0.0597422	0.0945013	cjaA	CjaA protein
Q0Q7K5	0.157936	0.865723	0.899485		Putative type I restriction-modification system HsdS subunit
A0A0H3PAT0	0.163397	0.0579143	0.0923733	cysK	Cysteine synthase A
A1W1D6	0.163807	0.257146	0.33527	acsA	Acetyl-coenzyme A synthetase
A0A0H3PCX6	0.165685	0.339902	0.424102		Uncharacterized protein
A0A0H3PBE2	0.167237	0.522419	0.606068		Conserved domain protein
A1W0Q9	0.169422	0.0232795	0.0405802	pyrH	Uridylate kinase
A1W1J5	0.173097	0.258181	0.336163	rpsK	30S ribosomal protein S11
Q1HG74	0.174781	0.135831	0.194016	gltB	Glutamate synthase, large subunit
A0A0H3PDH2	0.174921	0.646363	0.713353		Uncharacterized protein
A1VYZ7	0.176039	0.65524	0.718287	msrA	Peptide methionine sulfoxide reductase MsrA
A0A0H3P9U7	0.179289	0.112229	0.165746	jlpA	Surface-exposed lipoprotein
A0A0H3PHJ5	0.181905	0.67594	0.735921		Uncharacterized protein
A1VXP5	0.182189	0.602909	0.677211	moaA	Cyclic pyranopterin monophosphate synthase
A1W018	0.182583	0.46733	0.552824	lepA	Elongation factor 4
A0A0H3PD29	0.185211	0.655997	0.718295	cobB	NAD-dependent protein deacylase
A1W0P5	0.186907	0.634079	0.702221	dnaJ	Chaperone protein DnaJ
A0A0H3PAM0	0.192096	0.0431284	0.0710393	cheA	Chemotaxis protein CheA
A0A0H3PD19	0.193298	0.426468	0.512726		Competence/damage-inducible domain protein
A0A0H3P9C4	0.193765	0.179876	0.24662		Methyl-accepting chemotaxis protein
A0A0H3PIF6	0.194867	0.210663	0.281571	fliL	Flagellar protein FliL
A1VYR0	0.195017	0.175315	0.240712	efp	Elongation factor P
A0A0H3PHN8	0.195703	0.0142859	0.0257469		Amino acid-binding protein
A1VZG5	0.195969	0.0706142	0.109704	glmU	Bifunctional protein GlmU
A1W1V5	0.202601	0.101757	0.151921	rplV	50S ribosomal protein L22
A0A0H3PJ78	0.203356	0.157706	0.220973		ATPase, AAA family protein
A0A0H3P9I9	0.204975	0.0584486	0.0929947	ychF	Ribosome-binding ATPase YchF
A1VZ69	0.205068	0.025541	0.0440411	rplS	50S ribosomal protein L19
A1VZ22	0.205737	0.0470109	0.0769633	hslV	ATP-dependent protease subunit HslV
A0A0H3PCU9	0.208963	0.0908618	0.137587	gyrA	DNA gyrase subunit A
A0A0H3PB61	0.211226	0.0147676	0.0265152	nusA	Transcription termination/antitermination protein NusA
A0A0H3PAC0	0.216373	0.665962	0.727541		Uncharacterized protein
A1VY92	0.220667	0.121474	0.177226		UPF0323 lipoprotein CJJ81176_0395
A0A0H3P9T9	0.220823	0.220364	0.293307		Alpha-2,3-sialyltransferase
A1W1U5	0.222991	0.00703061	0.0135378	rplF	50S ribosomal protein L6
A1VYA6	0.224097	0.208552	0.279138	der	GTPase Der
A1W0H2	0.224751	0.283059	0.362634	mnmG	tRNA uridine 5-carboxymethylaminomethyl modification enzyme MnmG
A0A0H3PC19	0.23069	0.0211044	0.0369231		Uncharacterized protein
A0A0H3PE25	0.230923	0.183526	0.250906		ABC transporter, ATP-binding protein
A0A0H3PAY0	0.234802	0.564489	0.640826	tatB	Sec-independent protein translocase protein TatB
A1VZQ5	0.245319	0.0913054	0.13804	peb1C	Probable ABC transporter ATP-binding protein PEB1C
A0A0H3PEY5	0.252607	0.707263	0.760506	fliS	Flagellar protein FliS
A1W1V7	0.258074	0.000282943	0.000676941	rplB	50S ribosomal protein L2
A0A0H3P9T5	0.259128	0.601666	0.676609		Iron permease, FTR1 family
A0A0H3PAU3	0.260824	0.339778	0.424102		Uncharacterized protein
A0A0H3PAL7	0.266043	0.00557012	0.0109234		Malate dehydrogenase (quinone)
A0A0H3P9B6	0.266244	0.398333	0.484377	thiF	Thiamine biosynthesis protein ThiF
A0A0H3PAY8	0.269699	0.0274141	0.0471011	rplM	50S ribosomal protein L13
A0A0H3P9C8	0.269853	0.390848	0.478314	bamD	Outer membrane protein assembly factor BamD
Q6QNL8	0.273606	0.0179075	0.0315608		Putative integral membrane protein
A0A0H3PIG5	0.275267	0.462145	0.548725		Type I restriction-modification enzyme, R subunit
A0A0H3PAJ2	0.279787	0.0592336	0.0940076		Cytochrome c family protein
Q8GJE6	0.279899	0.451009	0.537504	Cjp07	Uncharacterized protein
A0A0H3PIC7	0.283996	0.0727662	0.112682		ThiS family protein
A0A0H3PIU3	0.285362	0.143105	0.202778		Uncharacterized protein
A0A0H3PAG7	0.291367	0.0385652	0.0644099	cheW	Purine-binding chemotaxis protein CheW
A1VZJ6	0.294013	0.000494751	0.00114922	hemL	Glutamate-1-semialdehyde 2,1-aminomutase
A0A0H3PDF2	0.304983	0.215804	0.28804		DNA-binding response regulator
Q8GJC6	0.305445	0.0071884	0.0138138	Cjp27	Uncharacterized protein
A0A0H3PDT1	0.305944	0.0236293	0.0410404		Uncharacterized protein
A0A0H3PDG0	0.306009	0.00151226	0.00325222		Ankyrin repeat protein
A0A0H3PAD0	0.308534	5.72314e-05	0.000155057		Pyruvate-flavodoxin oxidoreductase
A0A0H3PIF4	0.311166	0.564291	0.640826		HrEpiB
A1VXH9	0.322453	0.192361	0.26112	obg	GTPase Obg
A0A0H3P9M1	0.327073	0.3383	0.423613	napD	NapD protein
A1W0W2	0.327298	0.541869	0.621785	dxr	1-deoxy-D-xylulose 5-phosphate reductoisomerase
Q0Q7J3	0.334952	0.0149549	0.0268011		Probable enterochelin uptake periplasmi-binding protein
A0A0H3PA88	0.335266	0.000577307	0.0013249		Lipoprotein, putative
A0A0H3P9M2	0.345423	0.614001	0.686447		Uncharacterized protein
A0A0H3PDU8	0.353309	0.000615768	0.00140307		NifU family protein
A0A0H3PAL3	0.35351	0.0694919	0.108312	fldA	Flavodoxin
A1W0X9	0.354022	0.318012	0.402031	ruvB	Holliday junction ATP-dependent DNA helicase RuvB
A0A0H3PAL8	0.355296	0.494111	0.580202		TrkA domain protein
A0A0H3ADZ7	0.355539	0.1087	0.161281	hup	DNA-binding protein HU
A1VZE6	0.356496	0.0681571	0.106753	ddl	D-alanine--D-alanine ligase
A1VYJ6	0.357224	0.00067987	0.00153815	rpsL	30S ribosomal protein S12
A0A0H3PAT8	0.367791	0.245943	0.32154		Low molecular weight phosphotyrosine protein phosphatase family protein
A1W0R3	0.369107	0.441137	0.527052	trmB	tRNA (guanine-N(7)-)-methyltransferase
A0A0H3PBL4	0.374338	0.160875	0.2241	hypE	Hydrogenase expression/formation protein HypE
A0A0H3PGL0	0.382872	0.537225	0.617938		Uncharacterized protein
A0A0H3PJK7	0.389292	0.416819	0.504293	trpF	N-(5'-phosphoribosyl)anthranilate isomerase
A0A0H3PD97	0.395854	0.0185868	0.0326377	ffh	Signal recognition particle protein
A0A0H3P9N4	0.402015	0.013463	0.0245411	kdpB	Potassium-transporting ATPase ATP-binding subunit
A0A0H3PEL5	0.402125	0.43749	0.524337		Uncharacterized protein
A0A0H3PH13	0.404243	0.509632	0.596232	clpA	ATP-dependent Clp protease, ATP-binding subunit ClpA
A1VYJ2	0.405963	8.93647e-05	0.000236903	rplJ	50S ribosomal protein L10
A0A0H3PH34	0.412482	0.592597	0.66798		Uncharacterized protein
A0A0H3PAP4	0.423253	3.17237e-05	9.06257e-05		Oxidoreductase, putative
Q8GJC7	0.42641	0.0036739	0.00744899	Cjp26	Para protein
A0A0H3PAA2	0.426464	0.166615	0.230419		Uncharacterized protein
A0A0H3PAL9	0.427266	0.00199163	0.00419822	rsfS	Ribosomal silencing factor RsfS
A1W1J3	0.430283	0.000241985	0.000587765	rpmJ	50S ribosomal protein L36
A1VXH7	0.431677	0.00316136	0.00647842	rplU	50S ribosomal protein L21
A0A0H3PGV9	0.43458	0.264962	0.344055		Cyclopropane-fatty-acyl-phospholipid synthase, putative
A0A0H3PDC4	0.437858	0.234096	0.307311	dnaE	DNA-directed DNA polymerase
A0A0H3PCZ7	0.440115	0.679625	0.738233		Acetyltransferase, GNAT family
A0A0H3PAR2	0.441766	0.440081	0.526446	fliI	Flagellum-specific ATP synthase FliI
A0A0H3PAU5	0.443639	0.170464	0.235064	pflA	Paralyzed flagella protein PflA
A0A0H3P9S8	0.447604	1.03253e-05	3.27195e-05		Conserved domain protein
Q8GJA8	0.449378	4.05318e-06	1.42607e-05	Cjp47	Uncharacterized protein
A0A0H3P9J8	0.452368	0.000500599	0.00115718	cjaC	CjaC protein
A0A0H3PB02	0.45606	0.277782	0.35635		Uncharacterized protein
A1W0G6	0.462303	7.64166e-06	2.48744e-05	rpsB	30S ribosomal protein S2
A0A0H3PE81	0.462757	0.00388548	0.00782822		Uncharacterized protein
A0A0H3PJ30	0.464584	8.30553e-07	3.39675e-06	nrdB	Ribonucleoside-diphosphate reductase subunit beta
A0A0H3PBJ9	0.466211	0.225397	0.298761		Uncharacterized protein
A0A0H3P9A3	0.466955	0.380676	0.46872		Acetyltransferase, GNAT family
Q2M5Q4	0.4674	2.43203e-06	8.91745e-06	accP	AccP
A0A0H3PEX7	0.468956	0.158372	0.221258		Uncharacterized protein
A0A0H3PJF7	0.469608	0.244682	0.32033	coaX	Type III pantothenate kinase
A0A0H3P968	0.470616	0.13083	0.188276		Cpp29
A0A0H3P9J9	0.475281	0.00923324	0.0173599		Methyl-accepting chemotaxis protein
A0A0H3PAF1	0.478177	0.272807	0.351381		Uncharacterized protein
A1W0F6	0.479296	0.128431	0.185944		Probable transcriptional regulatory protein CJJ81176_1187
A0A0H3PJB3	0.480305	0.138845	0.197731		Mechanosensitive ion channel family protein
A0A0H3P9V0	0.483015	0.555239	0.634086		Putative sugar transferase
A0A0H3PIL0	0.490078	0.13932	0.198111		Uncharacterized protein
A1W1S5	0.493233	5.88444e-05	0.000158186	recA	Protein RecA
A0A0H3PAK5	0.499161	0.0533964	0.0860275	rpoD	RNA polymerase sigma factor RpoD
Q2M5R1	0.504613	0.11959	0.175265		Motility accessory factor
A0A0H3PBV6	0.504991	8.7461e-06	2.80873e-05		Cysteine desulfurase, putative
A1W1U3	0.505617	1.45283e-06	5.65185e-06	rpsE	30S ribosomal protein S5
A1W1U4	0.508266	1.1288e-05	3.53027e-05	rplR	50S ribosomal protein L18
A0A0H3PIW6	0.510625	0.266324	0.344888		Uncharacterized protein
A1VYJ4	0.519651	2.12556e-06	7.86448e-06	rpoB	DNA-directed RNA polymerase subunit beta
A1VYJ0	0.521782	7.60053e-07	3.13522e-06	rplK	50S ribosomal protein L11
A0A0H3PF34	0.524445	0.000468324	0.00109314	fliF	Flagellar M-ring protein
A0A0H3PAW3	0.532737	0.115555	0.170133		Uncharacterized protein
A0A0H3PD33	0.540194	0.523748	0.606812	sixA	Phosphohistidine phosphatase SixA
A0A0H3PHF3	0.546363	3.34665e-05	9.53197e-05		Peptidyl-prolyl cis-trans isomerase D, homolog
A0A0H3PAM7	0.551637	0.29915	0.380194		Acetyltransferase, GNAT family
A1W0Z5	0.55319	0.00599974	0.0116702	selA	L-seryl-tRNA(Sec) selenium transferase
A0A0H3PAX9	0.553936	0.293644	0.37419		Uncharacterized protein
A0A0H3P9Q2	0.559175	0.000308799	0.00073696	nrfA	Cytochrome c-552
A0A0H3PB21	0.565023	0.000136381	0.000342563	mrp	Iron-sulfur cluster carrier protein
A0A0H3PAM2	0.565994	1.79565e-05	5.42092e-05	mreB	Cell shape-determining protein MreB
A0A0H3P9B7	0.570568	0.000133122	0.000335257	cyf	Cytochrome c553
A0A0H3P9M8	0.575402	0.00323454	0.00661422		Chromosome partitioning protein, ParB family
A1W062	0.577084	0.266126	0.344888	fliW	Flagellar assembly factor FliW
A0A0H3PJ52	0.579913	0.106563	0.158601		Conserved domain protein
A1VXS2	0.581371	1.1826e-05	3.68649e-05	folE	GTP cyclohydrolase 1
A0A0H3PES2	0.582037	0.0543051	0.0873445		Phosphatase, Ppx/GppA family
A0A0H3PAB7	0.584593	7.06294e-06	2.33077e-05		Putative sugar transferase
A0A0H3PHZ5	0.586865	6.90472e-08	3.69152e-07		Bacterioferritin, putative
A1VXS0	0.592728	1.07322e-06	4.33364e-06	clpP	ATP-dependent Clp protease proteolytic subunit
A0A0H3PIR6	0.598358	0.0132719	0.0242853		Peptidase, M23/M37 family
A0A0H3PIS8	0.599916	3.43561e-07	1.52925e-06	clpX	ATP-dependent Clp protease ATP-binding subunit ClpX
A0A0H3PAH4	0.601297	0.143237	0.202778		Conserved domain protein
A1VYJ3	0.603175	6.27289e-06	2.11379e-05	rplL	50S ribosomal protein L7/L12
A0A0H3PB29	0.610201	0.291184	0.371551		Membrane protein, putative
A0A0H3PAC1	0.614282	4.03028e-09	3.04129e-08	nuoG	NADH-quinone oxidoreductase, G subunit
A1VXI8	0.621734	4.12054e-07	1.81193e-06	atpA	ATP synthase subunit alpha
A0A0H3P9B1	0.622014	0.361026	0.446385	yajC	Preprotein translocase, YajC subunit
A1VZT4	0.626309	2.04726e-05	6.14179e-05	secA	Protein translocase subunit SecA
A0A0H3PA42	0.628871	0.00123469	0.00269772		Amino acid ABC transporter, ATP-binding protein
A0A0H3PAN9	0.633266	0.000113654	0.00029082		Methyl-accepting chemotaxis protein
A0A0H3PEL1	0.634762	5.78988e-05	0.000156082		Methyl-accepting chemotaxis protein
A0A0H3PCT8	0.635403	7.12422e-05	0.000190444		Cytochrome c biogenesis protein, CcmF/CycK/CcsA family
A1W1V0	0.640229	4.38108e-08	2.38221e-07	rplN	50S ribosomal protein L14
A1VYJ5	0.644635	1.08723e-06	4.37175e-06	rpoC	DNA-directed RNA polymerase subunit beta'
A1VXL9	0.649296	2.36709e-08	1.42472e-07	infB	Translation initiation factor IF-2
A0A0H3PCX2	0.649555	0.00055984	0.0012879		Uncharacterized protein
A0A0H3PIQ2	0.64976	0.0627432	0.0987586		Uncharacterized protein
A0A0H3PEE2	0.656419	0.207978	0.278761	secG	Preprotein translocase, SecG subunit
A0A0H3PAX0	0.666098	0.00387275	0.00781903	tpx	Probable thiol peroxidase
A0A0H3PI52	0.667767	3.51653e-09	2.75276e-08	rplO	50S ribosomal protein L15
A0A0H3PED2	0.668415	0.106482	0.158601		McrBC restriction endonuclease system, McrB subunit, putative
A1VZ65	0.676147	0.217006	0.289241	rpsP	30S ribosomal protein S16
A0A0H3PD61	0.678165	1.2453e-08	8.10715e-08		Uncharacterized protein
A0A0H3PBU8	0.678999	0.0193378	0.0338943	accD	Acetyl-coenzyme A carboxylase carboxyl transferase subunit beta
A0A0H3PD99	0.680305	0.00797232	0.015168		Uncharacterized protein
Q29W27	0.704795	1.0994e-09	9.83299e-09	kpsD	Capsular polysaccharide ABC transporter, periplasmic polysaccharide-binding protein
A0A0H3P9S3	0.707268	0.133382	0.191661	hydD	Hydrogenase maturation protease HydD
A0A0H3P9C5	0.711759	6.40641e-07	2.66562e-06	mapA	Outer membrane liproprotein MapA
A0A0H3PIY7	0.711885	1.82793e-10	2.14593e-09	pyk	Pyruvate kinase
A1W1H5	0.717174	3.76684e-11	5.6326e-10	nuoD	NADH-quinone oxidoreductase subunit D
A0A0H3PGP7	0.717224	0.00393286	0.00790704	flgE	Flagellar hook protein FlgE
A0A0H3PAC6	0.719714	1.60189e-10	1.96539e-09	hemB	Delta-aminolevulinic acid dehydratase
A0A0H3PJ97	0.730049	0.0934354	0.140815		Bifunctional NAD(P)H-hydrate repair enzyme
A0A0H3PAA5	0.731149	0.000376362	0.000884959		Lipoprotein, putative
A0A0H3P9T1	0.732374	7.13026e-08	3.74926e-07	gapA	Glyceraldehyde-3-phosphate dehydrogenase
A0A0H3PCE6	0.743115	0.392992	0.479711		DedA family protein
Q2M5Q3	0.744516	0.000419576	0.000981747		Putative uncharacterized protein
Q1HG72	0.752268	8.80396e-09	5.93337e-08	gltD	Glutamate synthase, small subunit
A0A0H3PBT4	0.759585	2.59202e-06	9.46779e-06		SPFH domain / Band 7 family protein
A0A0H3PEF7	0.761107	6.37897e-06	2.14199e-05		Methyl-accepting chemotaxis protein
A0A0H3PBJ1	0.765347	1.67886e-06	6.42668e-06	kpsE	Capsular polysaccharide ABC transporter
A0A0H3PI91	0.772664	5.87331e-09	4.16353e-08	porA	Major outer membrane protein
A0A0H3P9L8	0.774564	0.000269291	0.000647517	atpF	ATP synthase subunit b
A0A0H3P994	0.782441	0.00406122	0.00814799		MotA/TolQ/ExbB proton channel family protein
A1W0X7	0.783588	0.0122419	0.0225732	ppk	Polyphosphate kinase
A0A0H3PD90	0.787898	0.224377	0.297821	purE	N5-carboxyaminoimidazole ribonucleotide mutase
A1VXI7	0.788063	0.164543	0.228545	atpH	ATP synthase subunit delta
A0A0H3PDE7	0.788695	0.2955	0.376055		ABC transporter, ATP-binding protein
A1VXI9	0.794968	1.26752e-07	6.22061e-07	atpG	ATP synthase gamma chain
A0A0H3PGW7	0.800919	9.76369e-05	0.000255996	lon	Lon protease
A0A0H3PI11	0.807153	0.00439549	0.00876352		Uncharacterized protein
A0A0H3PEX3	0.812549	0.000104519	0.000270338		1-acyl-sn-glycerol-3-phosphate acyltransferase
A0A0H3PB67	0.822583	6.43654e-06	2.15377e-05		Uncharacterized protein
A0A0H3PHE3	0.824711	4.2867e-05	0.000118909	metN	Methionine import ATP-binding protein MetN
A0A0H3PA18	0.838222	1.49461e-06	5.76751e-06		Transporter
A1W1H0	0.852119	4.3173e-07	1.87802e-06	nuoI	NADH-quinone oxidoreductase subunit I
A0A0H3PJ47	0.859364	1.9118e-07	9.10243e-07	bamA	Outer membrane protein assembly factor BamA
A0A0H3P9J1	0.864696	2.00265e-08	1.23647e-07	yidC	Membrane protein insertase YidC
A0A0H3PAY9	0.869763	0.0746236	0.115309		Radical SAM domain protein
A1W0J3	0.880859	5.73566e-05	0.000155057	rny	Ribonuclease Y
A0A0H3PDM3	0.884867	1.64504e-07	7.99138e-07	sdaC	Serine transporter
A0A0H3PAQ1	0.891048	7.56542e-06	2.47949e-05		Na+/H+ antiporter family protein
A1VX79	0.899396	0.0017739	0.0037558	dnaA	Chromosomal replication initiator protein DnaA
A0A0H3P987	0.90161	1.29424e-11	2.17831e-10		Oxaloacetate decarboxylase, alpha subunit, putative
A0A0H3PJE6	0.902286	0.00241701	0.00505039		DNA/RNA non-specific endonuclease
A0A0H3PHH2	0.909592	0.0528385	0.0852722		Uncharacterized protein
A0A0H3PD54	0.920976	1.09972e-10	1.40324e-09	accC-1	Acetyl-CoA carboxylase, biotin carboxylase
A0A0H3PI37	0.933823	3.46267e-08	1.9843e-07	nuoC	NADH-quinone oxidoreductase
A0A0H3P9E8	0.938167	4.83989e-10	5.08986e-09	petC	Ubiquinol--cytochrome c reductase, cytochrome c1 subunit
A0A0H3PA02	0.946619	1.78204e-07	8.56991e-07		Peptidase, M16 family
A0A0H3PC09	0.948685	5.04198e-06	1.73671e-05	hypC	Hydrogenase assembly chaperone HypC/HupF
A0A0H3PCE2	0.95518	5.96653e-07	2.49344e-06	cstA	Carbon starvation protein A
A0A0H3PB07	0.955535	3.6917e-08	2.09051e-07	lptD	LPS-assembly protein LptD
A0A0H3PA35	0.971798	5.60455e-06	1.91556e-05	dsbA	Thiol:disulfide interchange protein DsbA
A0A0H3PCI0	0.973103	3.97659e-09	3.04129e-08		Disulfide bond formation protein, DsbB family
A0A0H3PBD1	0.979246	3.6053e-10	3.87671e-09	ccoP	Cbb3-type cytochrome c oxidase subunit
A0A0H3PDD6	0.983338	0.0314676	0.0534894		Sensor histidine kinase
A0A0H3P9M5	0.986868	2.43714e-13	8.04256e-12	purB-1	Adenylosuccinate lyase
A0A0H3P9Q3	0.987553	0.0442669	0.0727894	csrA	Carbon storage regulator
A1VXJ1	0.988206	0.000334332	0.000790015	atpC	ATP synthase epsilon chain
A0A0H3PAF3	0.990521	4.04576e-05	0.00011288		Uncharacterized protein
A0A0H3PET1	0.993682	1.35369e-11	2.23359e-10	trpD	Anthranilate phosphoribosyltransferase
A0A0H3PAN7	1.00272	5.15858e-06	1.76945e-05	secF	Protein-export membrane protein SecF
A0A0H3PAK6	1.00311	1.97079e-06	7.39626e-06	chuA	TonB-dependent heme receptor
A0A0H3P9D5	1.00328	1.43426e-09	1.2478e-08	ftsH	ATP-dependent zinc metalloprotease FtsH
Q29VV2	1.00417	0.0509635	0.0828915		Putative glycosyl transferase
A0A0H3PHB9	1.00848	2.18416e-08	1.32729e-07	petA	Ubiquinol-cytochrome c reductase iron-sulfur subunit
A0A0H3PIZ8	1.00948	3.20393e-06	1.14837e-05	fliE	Flagellar hook-basal body complex protein FliE
A0A0H3PEU8	1.01557	4.03599e-09	3.04129e-08		Peptidoglycan-associated lipoprotein Omp18
A0A0H3PAV1	1.01921	3.78491e-08	2.13068e-07		Chemotaxis protein MotA, putative
A0A0H3P9R9	1.02797	2.48918e-10	2.76993e-09	ccoO	Cytochrome c oxidase, cbb3-type, subunit II
A0A0H3PIT1	1.03056	2.50532e-07	1.16388e-06	ftn	Ferritin
A0A0H3PBJ5	1.03614	0.0286569	0.0491481	dsbD	Thiol:disulfide interchange protein DsbD
A1VXI1	1.04095	0.0853118	0.130005	fmt	Methionyl-tRNA formyltransferase
A0A0H3PAF2	1.04199	2.03701e-08	1.24962e-07	secD	Protein translocase subunit SecD
Q7X517	1.04245	9.9974e-08	5.06218e-07	pseE	PseE
A1VYT7	1.05445	0.0470465	0.0769633	queA	S-adenosylmethionine:tRNA ribosyltransferase-isomerase
A0A0H3P9J7	1.06445	0.204299	0.275288		ATP synthase F0, B' subunit
A0A0H3P9Q4	1.07822	5.87997e-11	8.15526e-10	katA	Catalase
A0A0H3PAW0	1.07868	0.0140288	0.0254271	corA	Magnesium transport protein CorA
A0A0H3PET5	1.08222	5.3541e-11	7.5351e-10		TonB-dependent receptor, putative, degenerate
A0A0H3PCR0	1.08422	3.17365e-08	1.84072e-07	petB	Cytochrome b
A0A0H3P9U0	1.08457	0.00070709	0.00158958		Glycolate oxidase iron-sulfur subunit
Q5QKR5	1.09469	0.000518742	0.00119623	accB	Acetyl-CoA carboxylase, biotin carboxyl carrier protein
A0A0H3PEA5	1.0957	0.0401049	0.0666326		Macrolide-specific efflux protein macA
A0A0H3P9N8	1.14779	0.000482207	0.0011228		TonB system transport protein ExbD, putative
Q29VW3	1.15451	0.0520174	0.0842312		Putative sugar transferase
Q29W37	1.16443	1.0781e-07	5.4302e-07	panB	3-methyl-2-oxobutanoate hydroxymethyltransferase
A0A0H3PB37	1.17507	0.153535	0.215761		Transcriptional regulator, MerR family
A1VZM0	1.18054	0.00162254	0.00346602	ftsK	DNA translocase FtsK
A0A0H3PBF8	1.20747	3.53578e-08	2.01413e-07		Membrane protein, putative
A1VY43	1.21398	0.0247492	0.0427527	ubiE	Ubiquinone/menaquinone biosynthesis C-methyltransferase UbiE
A0A0H3PEV8	1.22437	0.000215077	0.000529121	pbpA	Penicillin-binding protein 1A
A0A0H3PIR1	1.24289	0.0115112	0.0214323	fdhA	Formate dehydrogenase, alpha subunit, selenocysteine-containing
A0A0H3PBE0	1.25674	1.26504e-05	3.90531e-05		Oligopeptide transporter, OPT family
A0A0H3PBB6	1.26512	4.30949e-13	1.21299e-11	trpE	Anthranilate synthase component I
A0A0H3PB43	1.27174	0.0139115	0.0252624		Outer membrane efflux protein
A1W085	1.2822	4.06965e-13	1.1802e-11	pyrB	Aspartate carbamoyltransferase
A0A0H3PH83	1.296	1.90198e-13	7.00075e-12	ssb	Single-stranded DNA-binding protein
A0A0H3PA15	1.3139	1.40255e-13	5.59268e-12		Oxidoreductase, short chain dehydrogenase/reductase family
A0A0H3PBU4	1.33331	0.054582	0.0876426		Iron-sulfur cluster-binding domain protein
A1W1S4	1.35915	9.48311e-08	4.82731e-07	eno	Enolase
A0A0H3P9Y0	1.36015	9.70451e-05	0.000255169		Peptidase, M23/M37 family
A0A0H3P9R1	1.37198	0.128228	0.185931	pglJ	General glycosylation pathway protein
A0A0H3P9J0	1.37887	0.00151057	0.00325222		Amino acid carrier protein
A0A0H3P9I8	1.38539	4.76079e-15	3.25434e-13	speA	Arginine decarboxylase
Q2M5R2	1.39197	1.71751e-14	8.64013e-13	flaA	Flagellin
A1VYI7	1.40512	0.0156972	0.0280265	rpmG	50S ribosomal protein L33
A0A0H3PAJ7	1.412	2.9533e-14	1.34586e-12	hydB	Quinone-reactive Ni/Fe-hydrogenase, large subunit
A0A0H3P9D1	1.42096	1.22356e-14	6.76243e-13		Uncharacterized protein
A0A0H3PAL0	1.4332	9.61348e-13	2.42108e-11	cadF	Fibronectin-binding protein
A0A0H3PBG5	1.45092	2.19649e-13	7.78535e-12		Flagellin
A1W1L3	1.46405	2.30234e-05	6.82148e-05	rpsT	30S ribosomal protein S20
A1VXW7	1.4959	2.58784e-13	8.2552e-12	rplT	50S ribosomal protein L20
A0A0H3PEJ9	1.50851	0.00304271	0.00624865	frdC	Fumarate reductase, cytochrome b subunit
A0A0H3PBI5	1.51008	0.00733194	0.0140615		ABC transporter, periplasmic substrate-binding protein, putative
A0A0H3PA75	1.51843	9.51326e-13	2.42108e-11	comEA	Competence protein ComEA
A0A0H3PB47	1.5261	2.51631e-08	1.49572e-07		Membrane protein, putative
A0A0H3PCH6	1.52841	3.35694e-15	2.51704e-13	rplC	Ribosomal protein L3
A0A0H3PDG2	1.52976	0.00174793	0.00370903		RrF2 family protein, putative
A0A0H3PCS4	1.53883	5.65435e-10	5.69601e-09	ribE	Riboflavin synthase, alpha subunit
Q3I354	1.56071	0.00335912	0.00683974	luxS	S-ribosylhomocysteine lyase
A0A0H3PAE3	1.56076	1.19656e-14	6.76243e-13	hydA	Quinone-reactive Ni/Fe-hydrogenase, small subunit
A0A0H3PA38	1.5724	8.01142e-10	7.66693e-09	cydA	Cytochrome d ubiquinol oxidase, subunit I
A0A0H3PCP8	1.58312	5.55587e-09	3.99772e-08		Lipoprotein, putative
A0A0H3PBX6	1.61665	0.00495653	0.00980041		Chemotaxis protein MotB, putative
A0A0H3P9I4	1.64489	1.13108e-07	5.60851e-07	purU	Formyltetrahydrofolate deformylase
A0A0H3PH47	1.67938	1.336e-10	1.68215e-09		Uncharacterized protein
Q9KIS1	1.70561	0.109456	0.16215	virB9	VirB9
A0A0H3P9D3	1.7064	1.37057e-16	1.63954e-14		Dihydroorotase, putative
A1W1V2	1.74403	6.11766e-17	1.17092e-14	rpmC	50S ribosomal protein L29
A0A0H3PB49	1.76685	0.00116302	0.00255864		Methyl-accepting chemotaxis protein
A0A0H3PAC4	1.76903	0.000262839	0.000633593		Cryptic C4-dicarboxylate transporter DcuD, authentic frameshift
A0A0H3P9W6	1.78587	0.000165446	0.000409126		Uncharacterized protein
A0A0H3PAI8	1.82186	0.00503807	0.00992064		Uncharacterized protein
A0A0H3PAD9	1.8276	0.00251777	0.00523345	pglD	General glycosylation pathway protein
A1VXJ0	1.84658	1.80567e-14	8.64013e-13	atpD	ATP synthase subunit beta
A0A0H3P9F0	1.84722	0.00252311	0.00523345	pglF	General glycosylation pathway protein
A0A0H3PGK7	1.91865	1.32325e-12	2.94499e-11	pepA	Probable cytosol aminopeptidase
A0A0H3PHD6	1.9211	1.11502e-16	1.61688e-14	glnA	Glutamine synthetase
A0A0H3PCI2	1.93737	6.93187e-11	9.34337e-10		Uncharacterized protein
A0A0H3PB93	1.9431	0.085794	0.130532		ModE repressor domain protein
A1VYZ2	1.96489	6.16136e-18	1.96547e-15	ilvC	Ketol-acid reductoisomerase
A0A0H3PHL1	2.14861	1.01405e-09	9.28917e-09	ubiX	Flavin prenyltransferase UbiX
A1W0K4	2.22055	6.53678e-19	6.2557e-16	groL	60 kDa chaperonin
A0A0H3PAE4	2.38153	4.6268e-09	3.45926e-08	cmeC	RND efflux system, outer membrane lipoprotein CmeC
A1VYJ1	2.39541	2.32701e-07	1.08632e-06	rplA	50S ribosomal protein L1
A1VY30	2.42052	2.6086e-17	6.24106e-15	rplY	50S ribosomal protein L25
A0A0H3PAI3	2.66773	1.08082e-13	4.70157e-12		Uncharacterized protein
A0A0H3P9J4	2.7955	7.46144e-16	7.93399e-14		Arylsulfate sulfotransferase, degenerate
A0A0H3PB79	2.91168	1.668e-13	6.38509e-12	cmeB	RND efflux system, inner membrane transporter CmeB
A0A0H3PIS5	3.0148	2.51617e-18	1.20399e-15	cmeA	RND efflux system, membrane fusion protein CmeA

## Sheet: LCA - Diff_exp_3_9
UniProt_Accession	logFC	P.Value	adj.P.Val	Gene	proteins.function
A0A0H3PAJ5	-1.97976	0.0255919	0.0732541		Uncharacterized protein
A0A0H3P9J0	-1.78438	0.0131813	0.0455398		Amino acid carrier protein
A0A0H3PD99	-1.43571	7.13646e-06	0.000262677		Uncharacterized protein
A0A0H3PEF7	-1.34949	1.14332e-08	3.64718e-06		Methyl-accepting chemotaxis protein
A0A0H3PGI9	-1.34372	0.00104637	0.00678138		Uncharacterized protein
A0A0H3PGP1	-1.28733	0.0172639	0.0556427	lctP	L-lactate permease
A0A0H3PCZ7	-1.26702	0.304427	0.442762		Acetyltransferase, GNAT family
A0A0H3PB49	-1.26511	0.0188438	0.0595383		Methyl-accepting chemotaxis protein
A0A0H3PEE2	-1.14941	0.0663887	0.150555	secG	Preprotein translocase, SecG subunit
A0A0H3P971	-1.13268	0.108686	0.217036		Cpp4
A0A0H3PA17	-1.10099	0.02388	0.0697465	putP	Sodium/proline permease
A0A0H3PBL2	-1.0876	0.0893994	0.188033	def	Peptide deformylase
A0A0H3PI11	-0.964544	0.0145233	0.0492865		Uncharacterized protein
A0A0H3PI47	-0.915755	0.142608	0.258967		HAD-superfamily hydrolase, subfamily IA, variant 1 family protein
A1VZZ8	-0.89097	0.187199	0.313198	tgt	Queuine tRNA-ribosyltransferase
A0A0H3P9M1	-0.888938	0.0550899	0.128588	napD	NapD protein
A0A0H3PAN9	-0.88425	1.22853e-05	0.000391544		Methyl-accepting chemotaxis protein
A0A0H3PJB3	-0.869105	0.0367824	0.0950039		Mechanosensitive ion channel family protein
A0A0H3PIF6	-0.867153	2.41125e-05	0.000606164	fliL	Flagellar protein FliL
A0A0H3PAU3	-0.851526	0.0112004	0.0409113		Uncharacterized protein
A0A0H3PIZ8	-0.844522	0.00241642	0.0131393	fliE	Flagellar hook-basal body complex protein FliE
A1W0W2	-0.833841	0.111415	0.21894	dxr	1-deoxy-D-xylulose 5-phosphate reductoisomerase
A0A0H3PJK7	-0.823774	0.068456	0.152354	trpF	N-(5'-phosphoribosyl)anthranilate isomerase
A0A0H3PBJ5	-0.80597	0.221571	0.353355	dsbD	Thiol:disulfide interchange protein DsbD
A1VY44	-0.800704	0.179939	0.306409	xseA	Exodeoxyribonuclease 7 large subunit
A0A0H3PD65	-0.772153	1.53888e-09	7.36356e-07		High affinity branched-chain amino acid ABC transporter, periplasmic amino acid-binding protein
Q0Q7I0	-0.752781	2.81765e-10	2.69649e-07		Peptide ABC transporter, periplasmic peptide-binding protein
A0A0H3PBI5	-0.74873	0.12961	0.241493		ABC transporter, periplasmic substrate-binding protein, putative
A0A0H3PAG5	-0.748004	0.229001	0.361641	radA	DNA repair protein RadA
A0A0H3PEX3	-0.709408	0.121824	0.233639		1-acyl-sn-glycerol-3-phosphate acyltransferase
A0A0H3PAL4	-0.697646	0.188599	0.314441	fliG	Flagellar motor switch protein FliG
A0A0H3PCE2	-0.692709	1.32402e-05	0.000391544	cstA	Carbon starvation protein A
A0A0H3PEL1	-0.671179	0.000167282	0.00214447		Methyl-accepting chemotaxis protein
A0A0H3PA70	-0.661233	0.0763706	0.166484	proB	Glutamate 5-kinase
A0A0H3PAL8	-0.659915	0.317	0.455902		TrkA domain protein
A1VY70	-0.642854	0.000474753	0.00407936	trpA	Tryptophan synthase alpha chain
A0A0H3PB07	-0.634412	0.0917396	0.190858	lptD	LPS-assembly protein LptD
A0A0H3PEG0	-0.630902	0.128675	0.240982	lpxB	Lipid-A-disaccharide synthetase
A1VZY1	-0.625047	0.251342	0.389214		UPF0763 protein CJJ81176_1011
A1VZ65	-0.6246	0.227076	0.359193	rpsP	30S ribosomal protein S16
A0A0H3PB76	-0.623228	0.183832	0.310277	dnaJ-1	Co-chaperone protein DnaJ
A0A0H3P9B7	-0.611375	0.000565636	0.00446971	cyf	Cytochrome c553
A0A0H3PA31	-0.607687	0.376085	0.51632		S4 domain protein
A0A0H3PAY0	-0.601327	0.194437	0.320269	tatB	Sec-independent protein translocase protein TatB
A0A0H3PGE8	-0.5955	1.25766e-05	0.000391544		Cpp23
A0A0H3PA60	-0.590033	2.51302e-07	2.67218e-05	dcuA	Anaerobic C4-dicarboxylate transporter
A1VY69	-0.588703	0.000231721	0.00260891	trpB	Tryptophan synthase beta chain
A1VYQ1	-0.579267	0.301977	0.441883	hemA	Glutamyl-tRNA reductase
A1VZQ5	-0.57919	2.97005e-05	0.000660957	peb1C	Probable ABC transporter ATP-binding protein PEB1C
A0A0H3PI86	-0.578917	0.00226892	0.0126077		Lipoprotein, putative
A0A0H3PA38	-0.574915	0.0153753	0.0515362	cydA	Cytochrome d ubiquinol oxidase, subunit I
A0A0H3PEW9	-0.568082	0.266526	0.404865		RNB-like protein
A0A0H3P9J9	-0.560518	0.00364639	0.017804		Methyl-accepting chemotaxis protein
A0A0H3PEA5	-0.558928	0.336237	0.475214		Macrolide-specific efflux protein macA
A1VZ20	-0.558055	0.253617	0.390839	era	GTPase Era
A0A0H3PF34	-0.554769	0.000192936	0.00233489	fliF	Flagellar M-ring protein
A1W0G0	-0.545727	0.0170013	0.05553	tatA	Sec-independent protein translocase protein TatA
A0A0H3PH37	-0.535487	0.00884126	0.0343947		Lipoprotein, putative
A1VYL9	-0.532416	0.345285	0.485224		Maf-like protein CJJ81176_0535
A0A0H3PA51	-0.531808	0.00273601	0.0143359	napG	Ferredoxin-type protein NapG
A1VXJ1	-0.523837	0.0511126	0.122202	atpC	ATP synthase epsilon chain
A0A0H3PD90	-0.521647	0.348866	0.487394	purE	N5-carboxyaminoimidazole ribonucleotide mutase
A0A0H3PE81	-0.517906	0.00215467	0.0122013		Uncharacterized protein
A0A0H3PAV1	-0.5102	0.000153038	0.00212257		Chemotaxis protein MotA, putative
A0A0H3PBK5	-0.509012	0.42471	0.565151	purS	Phosphoribosylformylglycinamidine synthase subunit PurS
A0A0H3PAG7	-0.508252	0.000461618	0.00407229	cheW	Purine-binding chemotaxis protein CheW
A0A0H3PAA5	-0.508125	3.31665e-06	0.000167054		Lipoprotein, putative
A0A0H3PIL0	-0.503534	0.146128	0.263857		Uncharacterized protein
A0A0H3PA42	-0.503288	0.0202098	0.0621891		Amino acid ABC transporter, ATP-binding protein
A0A0H3PCG8	-0.497348	1.32428e-05	0.000391544	ccpA-1	Cytochrome c551 peroxidase
A0A0H3P9C2	-0.494599	0.000257807	0.00280863		Thioredoxin domain protein
A0A0H3PCF8	-0.487413	0.000189477	0.00232975		Membrane protein, putative, degenerate
A0A0H3PCT8	-0.484372	0.000415567	0.00380363		Cytochrome c biogenesis protein, CcmF/CycK/CcsA family
A0A0H3PAA3	-0.483084	0.455314	0.591229		Uncharacterized protein
A0A0H3PEU8	-0.478826	2.47026e-05	0.000606164		Peptidoglycan-associated lipoprotein Omp18
A0A0H3P9C5	-0.478082	0.000417326	0.00380363	mapA	Outer membrane liproprotein MapA
A0A0H3PH67	-0.477632	0.220126	0.352865	dnaX	DNA polymerase III, gamma/tau subunits
A0A0H3P984	-0.47348	1.84848e-05	0.000505427		Uncharacterized protein
A0A0H3PB67	-0.468011	0.0126064	0.044354		Uncharacterized protein
A0A0H3PJE6	-0.464269	0.0334718	0.0884876		DNA/RNA non-specific endonuclease
A1VZJ6	-0.460804	1.75385e-07	2.09804e-05	hemL	Glutamate-1-semialdehyde 2,1-aminomutase
A0A0H3PCP8	-0.441409	0.0206612	0.0629705		Lipoprotein, putative
A0A0H3PAM0	-0.440153	3.03888e-05	0.000660957	cheA	Chemotaxis protein CheA
A0A0H3PBB3	-0.435393	0.51008	0.646552	rbfA	Ribosome-binding factor A
A0A0H3P9D8	-0.433421	0.00276974	0.0144056		Uncharacterized protein
Q6QNL8	-0.431491	0.000195184	0.00233489		Putative integral membrane protein
A0A0H3P9V0	-0.425841	0.596477	0.718024		Putative sugar transferase
A0A0H3PBE2	-0.422881	0.139173	0.254424		Conserved domain protein
A0A0H3PBB6	-0.422344	4.03873e-06	0.000193253	trpE	Anthranilate synthase component I
A0A0H3PJ75	-0.419326	0.221407	0.353355		Uncharacterized protein
A0A0H3PBP0	-0.418422	0.109164	0.217036		HIT family protein
A0A0H3PBJ1	-0.407043	0.00633862	0.0266055	kpsE	Capsular polysaccharide ABC transporter
A0A0H3PCI0	-0.397683	0.00112608	0.0071368		Disulfide bond formation protein, DsbB family
A0A0H3PAS8	-0.389705	0.426161	0.565653		Uncharacterized protein
A0A0H3PDM3	-0.386159	0.0004415	0.00394875	sdaC	Serine transporter
A0A0H3PDT4	-0.386008	0.00016453	0.00214447		Uncharacterized protein
A0A0H3PAN7	-0.37972	0.0674138	0.151612	secF	Protein-export membrane protein SecF
A0A0H3PB24	-0.376758	5.58809e-06	0.000232513		Fibronectin type III domain protein
A0A0H3PA66	-0.372316	0.0549702	0.128588	dcuB	Anaerobic C4-dicarboxylate transporter
A1W1L3	-0.369311	0.325201	0.463121	rpsT	30S ribosomal protein S20
A0A0H3PJC9	-0.360833	0.39536	0.533653		Lipoprotein, putative
A1VXJ0	-0.359524	0.000574476	0.00446971	atpD	ATP synthase subunit beta
A0A0H3PEH5	-0.358955	0.000159494	0.00214447		Ferredoxin, 4Fe-4S
A0A0H3PI21	-0.358838	0.0492077	0.118918	nrfH	Cytochrome c-type protein
A1W1K1	-0.356612	0.000818329	0.00555419	hisB	Histidine biosynthesis bifunctional protein HisB
A1VYZ2	-0.355648	3.60841e-08	8.63313e-06	ilvC	Ketol-acid reductoisomerase
A0A0H3PIC7	-0.354759	0.350645	0.488453		ThiS family protein
A1VXI8	-0.342486	0.000591372	0.00456406	atpA	ATP synthase subunit alpha
A0A0H3PB04	-0.339707	9.98286e-07	7.34892e-05	fabD	Malonyl CoA-acyl carrier protein transacylase
A0A0H3PH83	-0.338122	3.21112e-05	0.000682897	ssb	Single-stranded DNA-binding protein
A0A0H3PA75	-0.336787	0.00142709	0.00864381	comEA	Competence protein ComEA
A0A0H3PH94	-0.334325	0.348346	0.48738	gmk	Guanylate kinase
A0A0H3PAQ1	-0.330455	0.0195075	0.0611754		Na+/H+ antiporter family protein
A1VZ10	-0.328846	0.441488	0.579353	engB	Probable GTP-binding protein EngB
A0A0H3P9M3	-0.3257	0.0128192	0.0446302		Fumarylacetoacetate hydrolase family protein
Q8GJE0	-0.325465	0.000179539	0.00226078	ssb	Single-stranded DNA-binding protein
A0A0H3PED8	-0.323794	0.000161729	0.00214447		Major antigenic peptide PEB3
A0A0H3PED7	-0.322953	0.110177	0.217036		DNA polymerase III subunit epsilon
A0A0H3PAF3	-0.322393	0.0889822	0.187568		Uncharacterized protein
A0A0H3PBE4	-0.321145	0.0327418	0.0872811	cheV	Chemotaxis protein CheV
A1VYV6	-0.31767	0.0111855	0.0409113	cbf2	Putative peptidyl-prolyl cis-trans isomerase Cbf2
A0A0H3PC19	-0.317311	0.00227822	0.0126077		Uncharacterized protein
A1W165	-0.316911	0.445868	0.581329	truD	tRNA pseudouridine synthase D
A0A0H3P9T6	-0.316716	0.206817	0.337168	ribA	GTP cyclohydrolase-2
Q8GJA7	-0.316348	0.0058549	0.0258228	Cjp48	Uncharacterized protein
A0A0H3P9M6	-0.312416	7.04227e-06	0.000262677		Uncharacterized protein
A0A0H3PD77	-0.307943	0.172746	0.299149		Uncharacterized protein
A0A0H3PEW2	-0.307111	0.00100287	0.00661894		Iron ABC transporter, periplasmic iron-binding protein
A1VXH9	-0.304025	0.509896	0.646552	obg	GTPase Obg
A0A0H3PHZ5	-0.300906	0.000111523	0.00164196		Bacterioferritin, putative
A0A0H3PAL0	-0.299443	0.00080749	0.00551977	cadF	Fibronectin-binding protein
A0A0H3PBT4	-0.295789	0.011981	0.042943		SPFH domain / Band 7 family protein
A1VY92	-0.293178	0.0278067	0.0767483		UPF0323 lipoprotein CJJ81176_0395
A0A0H3P9T9	-0.292855	0.0414422	0.104921		Alpha-2,3-sialyltransferase
A0A0H3PAF2	-0.289489	0.0154016	0.0515362	secD	Protein translocase subunit SecD
A0A0H3PHP5	-0.285405	0.148147	0.266498		Uncharacterized protein
A0A0H3P994	-0.280141	0.39397	0.533351		MotA/TolQ/ExbB proton channel family protein
A0A0H3PCL3	-0.276435	0.0218923	0.0658246	cdtB	Cytolethal distending toxin, subunit B
A0A0H3PB47	-0.276434	0.0837773	0.179362		Membrane protein, putative
A1VXG9	-0.276149	0.544399	0.67661	ung	Uracil-DNA glycosylase
A1VXV6	-0.27489	2.7609e-05	0.000644436	frr	Ribosome-recycling factor
A0A0H3P9B9	-0.273361	0.00315359	0.015801	cjaA	CjaA protein
A0A0H3PAW0	-0.265754	0.520025	0.654821	corA	Magnesium transport protein CorA
A0A0H3PBE5	-0.264434	0.0014448	0.00869607		Lipoprotein, putative
A0A0H3PAI2	-0.264044	0.379115	0.518305		Uncharacterized protein
A0A0H3PBG0	-0.263672	0.000396272	0.00368187		Uncharacterized protein
A1W1V1	-0.261381	0.00726583	0.0295889	rpsQ	30S ribosomal protein S17
A1VXS0	-0.260702	0.0123565	0.043797	clpP	ATP-dependent Clp protease proteolytic subunit
A0A0H3P9D5	-0.258928	0.0231237	0.0683005	ftsH	ATP-dependent zinc metalloprotease FtsH
A0A0H3PJ47	-0.258503	0.041752	0.105149	bamA	Outer membrane protein assembly factor BamA
A0A0H3P981	-0.257529	0.00739345	0.029981		Uncharacterized protein
A0A0H3PES2	-0.255969	0.402457	0.541267		Phosphatase, Ppx/GppA family
A0A0H3PAU2	-0.253041	0.598968	0.720116		MloB
A1W1J3	-0.252437	0.0331417	0.0881018	rpmJ	50S ribosomal protein L36
A0A0H3PAQ2	-0.249523	0.478431	0.61293		Amino acid ABC transporter, ATP-binding protein
A0A0H3PAK6	-0.245806	0.109814	0.217036	chuA	TonB-dependent heme receptor
A0A0H3PHF3	-0.245655	0.0121698	0.0432957		Peptidyl-prolyl cis-trans isomerase D, homolog
A0A0H3P9U7	-0.244035	0.0256428	0.0732541	jlpA	Surface-exposed lipoprotein
A0A0H3PCI2	-0.242776	0.167757	0.293498		Uncharacterized protein
A0A0H3PB79	-0.23391	0.191056	0.316881	cmeB	RND efflux system, inner membrane transporter CmeB
A0A0H3P9T7	-0.233129	0.234042	0.367178		Methyl-accepting chemotaxis protein
A1W1V3	-0.233108	0.000777335	0.00539065	rplP	50S ribosomal protein L16
A1VZQ4	-0.230654	0.000120117	0.0017417	peb1A	Major cell-binding factor
A0A0H3PA18	-0.226571	0.191001	0.316881		Transporter
A0A0H3PIS1	-0.22635	0.143287	0.259217		PhnA domain protein
A0A0H3PH13	-0.224793	0.684684	0.781913	clpA	ATP-dependent Clp protease, ATP-binding subunit ClpA
A0A0H3PHS4	-0.223866	0.592307	0.714802		HsdS
A0A0H3P9L7	-0.223714	0.127964	0.24012		Uncharacterized protein
A1VZ23	-0.22307	0.00644424	0.0269307	rplI	50S ribosomal protein L9
A0A0H3P9D2	-0.223	0.00229231	0.0126077		Exodeoxyribonuclease 7 small subunit
A0A0H3P9V8	-0.221223	0.330884	0.469816		Uncharacterized protein
A0A0H3PEK3	-0.218782	5.42267e-06	0.000232513	ilvE	Branched-chain amino acid aminotransferase
A0A0H3PAI3	-0.217294	0.25299	0.390503		Uncharacterized protein
A0A0H3PAU9	-0.214823	0.654974	0.765335		Uncharacterized protein
A0A0H3PHN4	-0.21447	0.574501	0.700227	psd	Phosphatidylserine decarboxylase
A0A0H3PBG5	-0.213	0.00413349	0.0198781		Flagellin
A0A0H3PA97	-0.211841	0.0203428	0.0621983		TolB protein, putative
A1VY80	-0.210605	0.00599309	0.026189	glmM	Phosphoglucosamine mutase
A0A0H3PBV9	-0.210565	0.0320878	0.0857767	oorD	2-oxoglutarate:acceptor oxidoreductase, delta subunit
A0A0H3P9R9	-0.208797	0.0169497	0.05553	ccoO	Cytochrome c oxidase, cbb3-type, subunit II
A0A0H3PA01	-0.208554	0.0915409	0.190858		Uncharacterized protein
A0A0H3PIV6	-0.206339	0.0177783	0.0567126	ribB	3,4-dihydroxy-2-butanone 4-phosphate synthase
A0A0H3PAL5	-0.205534	0.00156512	0.00918648		Uncharacterized protein
A0A0H3P9S8	-0.204557	0.01128	0.0410454		Conserved domain protein
A1VYC2	-0.203656	0.000546394	0.00443135	glyA	Serine hydroxymethyltransferase
A1W0S0	-0.202328	0.156591	0.278546	upp	Uracil phosphoribosyltransferase
A1VYV7	-0.200506	0.000485942	0.00407936	fba	Fructose-bisphosphate aldolase
A0A0H3P9I8	-0.198485	0.00252053	0.0134757	speA	Arginine decarboxylase
A1VXZ8	-0.194669	0.0275914	0.0767483	lpxA	Acyl-[acyl-carrier-protein]--UDP-N-acetylglucosamine O-acyltransferase
Q2M5Q9	-0.194393	0.14804	0.266498		Uncharacterized protein
A0A0H3PIF4	-0.194271	0.692873	0.788442		HrEpiB
A0A0H3PBR0	-0.193568	0.000320623	0.00332675	mdh	Malate dehydrogenase
A0A0H3PET5	-0.193531	0.0434119	0.10763		TonB-dependent receptor, putative, degenerate
A1VYZ7	-0.189112	0.721296	0.808208	msrA	Peptide methionine sulfoxide reductase MsrA
A0A0H3PAE7	-0.187277	0.000271588	0.00287306	trxB	Thioredoxin reductase
Q2M5R0	-0.186589	0.0675611	0.151612		Uncharacterized protein
A1W0U8	-0.185224	0.726281	0.811975	hisF2	Putative imidazole glycerol phosphate synthase subunit hisF2
A1VZ69	-0.184803	0.0369294	0.0950039	rplS	50S ribosomal protein L19
A0A0H3PA50	-0.183223	0.0107632	0.039924		Lipoprotein, putative
A0A0H3P9Q4	-0.182623	0.0806241	0.173778	katA	Catalase
A0A0H3PAU6	-0.179467	0.717499	0.808208	pyrC	Dihydroorotase
A0A0H3PBD1	-0.178043	0.155921	0.277871	ccoP	Cbb3-type cytochrome c oxidase subunit
A0A0H3PAA8	-0.177458	0.0569119	0.132196		DegT/DnrJ/EryC1/StrS aminotransferase family
A0A0H3PGM1	-0.177395	0.0458803	0.112009	aspA	Aspartate ammonia-lyase
A0A0H3P9J5	-0.175767	0.00630909	0.0265982	ciaB	Invasion antigen B
A1W1J9	-0.175364	0.000201055	0.00234646	hisG	ATP phosphoribosyltransferase
A0A0H3P9L8	-0.174296	0.319424	0.458047	atpF	ATP synthase subunit b
A0A0H3P9C4	-0.17294	0.250429	0.388428		Methyl-accepting chemotaxis protein
A0A0H3PIE6	-0.172733	0.515562	0.651577		Uncharacterized protein
A1W0K3	-0.172067	0.0171488	0.0556318	groS	10 kDa chaperonin
A1VYU6	-0.171578	0.113752	0.223074	ligA	DNA ligase
Q29W27	-0.17142	0.0104231	0.0389643	kpsD	Capsular polysaccharide ABC transporter, periplasmic polysaccharide-binding protein
A1VXQ2	-0.169602	0.525686	0.660212	sodB	Superoxide dismutase [Fe]
A1VYJ7	-0.167261	0.00831344	0.0326064	rpsG	30S ribosomal protein S7
A0A0H3PCH2	-0.166045	0.00305794	0.0154839	rbr	Rubrerythrin
A0A0H3PCX2	-0.164539	0.120346	0.232156		Uncharacterized protein
A0A0H3PD61	-0.164095	0.0160765	0.0534209		Uncharacterized protein
Q29W30	-0.160779	0.027487	0.0766911		Uncharacterized protein
A0A0H3PBG3	-0.160565	0.184797	0.310411	hypD	Hydrogenase expression/formation protein HypD
A0A0H3P9E8	-0.160394	0.0780299	0.16933	petC	Ubiquinol--cytochrome c reductase, cytochrome c1 subunit
Q2M5R2	-0.158277	0.00537955	0.0243992	flaA	Flagellin
A1VXS2	-0.157332	0.162061	0.285802	folE	GTP cyclohydrolase 1
A1W0J3	-0.156611	0.300116	0.440508	rny	Ribonuclease Y
A0A0H3PBH6	-0.155012	0.0196455	0.0611754		Amino acid adenylation domain protein
A0A0H3PAD5	-0.153626	0.00146718	0.00877558	lpxD	UDP-3-O-acylglucosamine N-acyltransferase
A0A0H3PAB7	-0.153389	0.0689077	0.153004		Putative sugar transferase
A1VYJ6	-0.153285	0.115769	0.225643	rpsL	30S ribosomal protein S12
A1W1V9	-0.151475	0.0230482	0.0682884	rplD	50S ribosomal protein L4
A1W1T3	-0.149071	0.126776	0.239525	bioB	Biotin synthase
A0A0H3P9Y0	-0.148836	0.541768	0.674216		Peptidase, M23/M37 family
A0A0H3PEH9	-0.144746	0.00157428	0.00918648	ppa	Inorganic pyrophosphatase
A0A0H3PCU6	-0.141943	0.634139	0.749224	proC	Pyrroline-5-carboxylate reductase
A0A0H3PBB8	-0.139728	0.825987	0.890168		NUDIX domain protein
Q2M5Q4	-0.139301	0.050982	0.122202	accP	AccP
A0A0H3PCP5	-0.138826	0.793441	0.86879	cdtC	Cytolethal distending toxin, subunit C
A1VY90	-0.136029	0.180607	0.307	rpsU	30S ribosomal protein S21
A0A0H3PAS3	-0.135819	0.817066	0.886545		Conserved domain protein
A1VY45	-0.135237	0.000330242	0.00332675	serC	Phosphoserine aminotransferase
A0A0H3P9T1	-0.134642	0.002872	0.0146979	gapA	Glyceraldehyde-3-phosphate dehydrogenase
A0A0H3PBK9	-0.134013	0.260852	0.400057	flaG	Flagellar protein FlaG
A0A0H3PA99	-0.133183	0.00138866	0.00846462	dnaN	DNA polymerase III subunit beta
A0A0H3PCQ6	-0.132796	0.0170648	0.0555478		High affinity branched-chain amino acid ABC transporter, periplasmic amino acid-binding protein
A0A0H3PJ70	-0.132758	0.0420818	0.105425	argD	Acetylornithine aminotransferase
A0A0H3P979	-0.131619	0.169571	0.295592		Hydrolase, carbon-nitrogen family
A0A0H3PDV4	-0.130492	0.0305748	0.0831253		Putative methyltransferase
A0A0H3PEI3	-0.129688	0.127103	0.239525	rlpA	Rare lipoprotein A
A0A0H3PET1	-0.129044	0.0512049	0.122202	trpD	Anthranilate phosphoribosyltransferase
A0A0H3P9I3	-0.128784	0.0444832	0.109718		Lipoprotein, NLPA family
A1VXT5	-0.128127	0.0259426	0.0736709	thrS	Threonine--tRNA ligase
A0A0H3PJM2	-0.12781	0.00243177	0.013148		Saccharopine dehydrogenase
A1VY95	-0.125703	0.175203	0.300579		UPF0234 protein CJJ81176_0398
A0A0H3PB37	-0.125313	0.856384	0.906593		Transcriptional regulator, MerR family
A0A0H3PAP9	-0.124251	0.0908063	0.189742		Uncharacterized protein
A1VZG5	-0.123617	0.12213	0.233758	glmU	Bifunctional protein GlmU
A0A0H3PF31	-0.121434	0.81977	0.88786		Uncharacterized protein
A0A0H3PHN8	-0.120472	0.0615627	0.141624		Amino acid-binding protein
A0A0H3P9N8	-0.119717	0.654088	0.765234		TonB system transport protein ExbD, putative
A0A0H3PCK6	-0.119018	0.162221	0.285802	ansA	L-asparaginase
A1VY17	-0.118931	0.0506512	0.121792	panC	Pantothenate synthetase
A0A0H3PHX6	-0.118547	0.173175	0.299149		Uncharacterized protein
A0A0H3P9S3	-0.11707	0.821062	0.88786	hydD	Hydrogenase maturation protease HydD
A0A0H3PGL0	-0.116679	0.754212	0.836363		Uncharacterized protein
A0A0H3PID6	-0.114146	0.00442887	0.0207959		NADP-dependent malic enzyme, truncation
A1W038	-0.112961	0.233181	0.366427	dapE	Succinyl-diaminopimelate desuccinylase
A0A0H3PBN8	-0.112173	0.407328	0.545956		Uncharacterized protein
A1VY30	-0.112037	0.0907918	0.189742	rplY	50S ribosomal protein L25
A0A0H3PAU0	-0.109936	0.109498	0.217036		Tungstate ABC transporter, periplasmic tungstate-binding protein, putative
A0A0H3P9J8	-0.108801	0.359782	0.499003	cjaC	CjaC protein
A0A0H3PEB1	-0.10695	0.0278283	0.0767483	mtnA	5'-methylthioadenosine/S-adenosylhomocysteine nucleosidase 1
A0A0H3PHT3	-0.106834	0.163556	0.287198		Toluene tolerance protein, putative
Q939J8	-0.10512	0.0782689	0.169465	pseI	Pseudaminic acid synthase
A0A0H3PDD9	-0.102949	0.680292	0.779688	flaC	Flagellin subunit protein FlaC
A0A0H3PBF4	-0.102183	0.68011	0.779688		Flagellar assembly protein FliH, putative
A0A0H3PDK8	-0.0998152	0.120566	0.232156		Uncharacterized protein
A0A0H3P9N4	-0.0992894	0.661381	0.769066	kdpB	Potassium-transporting ATPase ATP-binding subunit
A0A0H3PI37	-0.0988251	0.313668	0.453445	nuoC	NADH-quinone oxidoreductase
A1W1X2	-0.0982896	0.451641	0.587256	leuA	2-isopropylmalate synthase
A0A0H3PEV1	-0.0978864	0.0811446	0.174506	xth	Exodeoxyribonuclease III
A0A0H3PAZ8	-0.0975276	0.463176	0.59819		DnaK suppressor protein, putative
A0A0H3PJ52	-0.0968568	0.778064	0.858912		Conserved domain protein
A0A0H3PIS5	-0.0961633	0.352269	0.490002	cmeA	RND efflux system, membrane fusion protein CmeA
A0A0H3PBM5	-0.09523	0.175259	0.300579		Uncharacterized protein
A0A0H3PHE2	-0.0945685	0.193212	0.319351		Lipoprotein, NLPA family
A1W059	-0.0943616	0.268942	0.4066	rpsR	30S ribosomal protein S18
A1W1J7	-0.0943094	0.21579	0.347662	rpoA	DNA-directed RNA polymerase subunit alpha
A0A0H3PGV9	-0.0925502	0.837529	0.897553		Cyclopropane-fatty-acyl-phospholipid synthase, putative
A0A0H3P9F6	-0.09	0.0203038	0.0621983		Cpp47
A0A0H3P9D1	-0.0895211	0.127882	0.24012		Uncharacterized protein
A1VY51	-0.0887904	0.0456147	0.111932	ndk	Nucleoside diphosphate kinase
A0A0H3PB64	-0.0885546	0.57609	0.700531	trpS	Tryptophan--tRNA ligase
A0A0H3PEN1	-0.0885347	0.0519725	0.123113		Putative cytochrome C-type haem-binding periplasmic protein
A1VYA1	-0.0875836	0.0857898	0.182446	pyrF	Orotidine 5'-phosphate decarboxylase
A0A0H3PI52	-0.0870177	0.137409	0.252885	rplO	50S ribosomal protein L15
A0A0H3PGW3	-0.084784	0.674519	0.776793		Uncharacterized protein
A1W0I5	-0.0845968	0.213409	0.345571	metE	5-methyltetrahydropteroyltriglutamate--homocysteine methyltransferase
A0A0H3PCC6	-0.0842377	0.372892	0.513464		Cpp45
A0A0H3PF03	-0.0841919	0.0194095	0.0611016	fabF	3-oxoacyl-[acyl-carrier-protein] synthase 2
A0A0H3PA63	-0.0829111	0.182275	0.309		Uncharacterized protein
A0A0H3PHB9	-0.0814455	0.319724	0.458047	petA	Ubiquinol-cytochrome c reductase iron-sulfur subunit
A0A0H3PJ06	-0.0811775	0.779849	0.858912	mqnC	Cyclic dehypoxanthine futalosine synthase
A0A0H3PJ24	-0.0805009	0.0224285	0.0668664	icd	Isocitrate dehydrogenase, NADP-dependent
Q8GJA8	-0.0791401	0.184884	0.310411	Cjp47	Uncharacterized protein
A1W1E0	-0.0786059	0.0922704	0.191546		UPF0271 protein CJJ81176_1526
A1W1V0	-0.0784795	0.168731	0.294664	rplN	50S ribosomal protein L14
A0A0H3PIU8	-0.0781562	0.346256	0.485875	fliD	Flagellar hook-associated protein 2
A0A0H3PIL4	-0.077363	0.0803344	0.173544	hisD	Histidinol dehydrogenase
A0A0H3PGV5	-0.0766647	0.328366	0.466934		Molybdopterin oxidoreductase family protein
A0A0H3PAS6	-0.0763824	0.350113	0.488424		Lipoprotein, NLPA family
A1W057	-0.0748251	0.263744	0.403199	rpsF	30S ribosomal protein S6
A0A0H3PC06	-0.0746599	0.317274	0.455902		Uncharacterized protein
A0A0H3PAP0	-0.0738902	0.173655	0.299437	trx	Thioredoxin
A0A0H3P9J1	-0.0737737	0.632648	0.748532	yidC	Membrane protein insertase YidC
A0A0H3PE25	-0.0728476	0.64284	0.756701		ABC transporter, ATP-binding protein
A1VZF4	-0.0718	0.108738	0.217036	dapA	4-hydroxy-tetrahydrodipicolinate synthase
A0A0H3PAG1	-0.071322	0.245966	0.383371		Pyridine nucleotide-disulphide oxidoreductase family protein
A0A0H3P9Q7	-0.0713188	0.707373	0.801559	mfd	Transcription-repair-coupling factor
A0A0H3PIA8	-0.0700961	0.182752	0.309	fabI	Enoyl-[acyl-carrier-protein] reductase [NADH]
A0A0H3PIG5	-0.0682352	0.860323	0.908997		Type I restriction-modification enzyme, R subunit
A1W1V4	-0.0679572	0.201864	0.330795	rpsC	30S ribosomal protein S3
Q29VV7	-0.0670393	0.123713	0.236315	wcbK	GDP-mannose 4,6-dehydratase
A1VXS1	-0.0670371	0.129705	0.241493	tig	Trigger factor
A0A0H3PAW3	-0.0657997	0.898206	0.937386		Uncharacterized protein
A0A0H3PA44	-0.0653832	0.517183	0.652101		Lipoprotein, putative
A0A0H3PHT8	-0.0630745	0.432836	0.572918		Uncharacterized protein
A0A0H3PAP4	-0.0624769	0.394022	0.533351		Oxidoreductase, putative
A0A0H3PIY7	-0.0622195	0.135085	0.249088	pyk	Pyruvate kinase
A0A0H3PGG1	-0.0617537	0.516087	0.651577		Single-stranded DNA-binding protein
A0A0H3PHH2	-0.0611742	0.837359	0.897553		Uncharacterized protein
A0A0H3PDH6	-0.0607306	0.444156	0.580679	kdsB	3-deoxy-manno-octulosonate cytidylyltransferase
A0A0H3PBX6	-0.0602387	0.922935	0.952804		Chemotaxis protein MotB, putative
A1VZU4	-0.0601737	0.365055	0.504851	purH	Bifunctional purine biosynthesis protein PurH
A0A0H3PBR9	-0.0597325	0.118625	0.229806	ccpA-2	Cytochrome c551 peroxidase
A0A0H3PAS0	-0.0594504	0.78905	0.865964	uvrB	UvrABC system protein B
A0A0H3PEF4	-0.0587205	0.381217	0.519693	frdA	Fumarate reductase, flavoprotein subunit
A0A0H3PID1	-0.0561646	0.17795	0.303562	glyS	Glycine--tRNA ligase beta subunit
A0A0H3PAJ8	-0.0553643	0.751761	0.834612	livF	High affinity branched-chain amino acid ABC transporter, ATP-binding protein
A1VYA9	-0.0553171	0.441462	0.579353	serS	Serine--tRNA ligase
A1VXN9	-0.0546688	0.53481	0.670213	rpmE	50S ribosomal protein L31
A1W0Q9	-0.0545646	0.285866	0.424735	pyrH	Uridylate kinase
A0A0H3PAP1	-0.0536556	0.722067	0.808208	thiJ	4-methyl-5(B-hydroxyethyl)-thiazole monophosphate biosynthesis enzyme
A0A0H3PDH2	-0.0532689	0.573705	0.700227		Uncharacterized protein
A0A0H3PB14	-0.0532009	0.247856	0.385688		D-isomer specific 2-hydroxyacid dehydrogenase family protein
A0A0H3PAQ3	-0.0527308	0.294094	0.433664		Uncharacterized protein
A0A0H3PG98	-0.0523216	0.721589	0.808208		Cpp45
A1W1J5	-0.0517901	0.670197	0.77533	rpsK	30S ribosomal protein S11
A0A0H3PJF7	-0.051695	0.927862	0.9548	coaX	Type III pantothenate kinase
A0A0H3P9T4	-0.0512561	0.719914	0.808208		Nitroreductase family protein
A0A0H3PH92	-0.0501755	0.535439	0.670213	glcD	Glycolate oxidase, subunit GlcD
A1W1U4	-0.0496761	0.593744	0.715634	rplR	50S ribosomal protein L18
A0A0H3PCH6	-0.0471856	0.377124	0.51632	rplC	Ribosomal protein L3
Q8GJE2	-0.0458865	0.670884	0.77533	topA	DNA topoisomerase I
A1W0I1	-0.0458442	0.238077	0.372896	gatB	Aspartyl/glutamyl-tRNA(Asn/Gln) amidotransferase subunit B
A0A0H3P9N5	-0.0433485	0.540539	0.673562		Cytochrome c family protein
A1W1V6	-0.042991	0.580933	0.705524	rpsS	30S ribosomal protein S19
A0A0H3PA94	-0.0428921	0.55501	0.683584		Peptidase, putative
A0A0H3PAG9	-0.0423997	0.701091	0.796845		Hydrolase, TatD family
A0A0H3P9P7	-0.0420181	0.358121	0.497419		Methyl-accepting chemotaxis protein
A0A0H3P9T5	-0.0420112	0.920209	0.952804		Iron permease, FTR1 family
A0A0H3PA65	-0.0415228	0.293433	0.433358	map	Methionine aminopeptidase
A0A0H3PA15	-0.0412136	0.384602	0.523563		Oxidoreductase, short chain dehydrogenase/reductase family
A0A0H3P9L2	-0.0411862	0.690195	0.787267	fliM	Flagellar motor switch protein FliM
A1W187	-0.0410786	0.314159	0.453469	rpsI	30S ribosomal protein S9
A0A0H3PAV9	-0.0409401	0.672735	0.775672		Class I glutamine amidotransferase, putative
Q0Q7I4	-0.0400585	0.546502	0.677464		Molybdopterin biosynthesis MoeA protein, putative
A0A0H3PIW2	-0.0398566	0.279706	0.418248		Antioxidant, AhpC/Tsa family
A0A0H3PAI4	-0.039427	0.289332	0.427961	ileS	Isoleucine--tRNA ligase
A0A0H3PDD3	-0.039386	0.322623	0.460821	mog	Molybdenum cofactor biosynthesis protein
A0A0H3PAH7	-0.0340503	0.403522	0.541613	oorA	2-oxoglutarate:acceptor oxidoreductase, alpha subunit
A0A0H3PHQ7	-0.0332666	0.813605	0.883792	ilvA	Threonine dehydratase
Q3I354	-0.0326869	0.943368	0.964533	luxS	S-ribosylhomocysteine lyase
A1VZT4	-0.0324039	0.691254	0.787535	secA	Protein translocase subunit SecA
Q0Q7K3	-0.0322203	0.766748	0.84928		Uncharacterized protein
Q0Q7I9	-0.0304473	0.644766	0.758036	glmS	Glutamine--fructose-6-phosphate aminotransferase [isomerizing]
A0A0H3P9K6	-0.0303903	0.786121	0.86374		Type II restriction-modification enzyme
A0A0H3PIY1	-0.0293252	0.926123	0.954036		Uncharacterized protein
A0A0H3PA89	-0.0254173	0.846251	0.901496	pyrD	Dihydroorotate dehydrogenase (quinone)
A0A0H3PCR9	-0.0250885	0.736014	0.819983		Conserved domain protein
A1W1V7	-0.0244829	0.574059	0.700227	rplB	50S ribosomal protein L2
A0A0H3PI41	-0.0238347	0.629774	0.747759		Uncharacterized protein
A0A0H3PB10	-0.0234661	0.91118	0.947825		Nicotinate phosphoribosyltransferase
A0A0H3PAM8	-0.0232422	0.652341	0.764126		Hydrolase, carbon-nitrogen family
A0A0H3PDX5	-0.0228831	0.946225	0.966422	rnc	Ribonuclease 3
A0A0H3P9Z2	-0.0206596	0.7482	0.831623		Soluble lytic murein transglycosylase, putative
A0A0H3PF06	-0.0201738	0.791283	0.86742		Aminotransferase, classes I and II
A0A0H3PA76	-0.018831	0.800525	0.874426		Hemin ABC transporter, periplasmic hemin-binding protein, putative
A0A0H3PB11	-0.018599	0.683674	0.781692		DNA helicase
A0A0H3PAK3	-0.0165755	0.965839	0.979835	hisH-2	Imidazole glycerol phosphate synthase subunit HisH
Q29VW1	-0.0162589	0.897638	0.937386	gmhA-2	Phosphoheptose isomerase
A0A0H3PBA4	-0.0155795	0.808411	0.879147		Oxidoreductase, putative
A1VXZ7	-0.0147002	0.929897	0.955866	fabZ	3-hydroxyacyl-[acyl-carrier-protein] dehydratase FabZ
Q8GJE5	-0.012709	0.804091	0.876441	Cjp08	Uncharacterized protein
A0A0H3PAU4	-0.0110356	0.853394	0.905		Molybdopterin biosynthesis MoeA protein, putative
A1VZ24	-0.00989526	0.805956	0.877474	argG	Argininosuccinate synthase
A1W1V5	-0.00958761	0.904129	0.94254	rplV	50S ribosomal protein L22
A0A0H3PB69	-0.00950619	0.953571	0.971851		MmgE/PrpD family protein
A0A0H3PAE3	-0.00923942	0.932723	0.957742	hydA	Quinone-reactive Ni/Fe-hydrogenase, small subunit
A0A0H3PH15	-0.00920592	0.951392	0.970663	thiD	Phosphomethylpyrimidine kinase
A1VYE9	-0.00424665	0.983433	0.990679	murD	UDP-N-acetylmuramoylalanine--D-glutamate ligase
A0A0H3PA88	-0.00373318	0.963456	0.979835		Lipoprotein, putative
A1VZR5	-0.00278609	0.925416	0.954036	pckA	Phosphoenolpyruvate carboxykinase [ATP]
A1VZ59	-0.00209309	0.964089	0.979835	glyQ	Glycine--tRNA ligase alpha subunit
A0A0H3PDU5	-0.00194566	0.964926	0.979835	tyrS	Tyrosine--tRNA ligase
A1VYH4	-0.0018679	0.990707	0.993823	miaB	tRNA-2-methylthio-N(6)-dimethylallyladenosine synthase
A0A0H3P9N0	-0.00183228	0.988386	0.993823	flhF	Flagellar biosynthetic protein FlhF
A0A0H3PEH2	-0.00106076	0.991845	0.993922		Oxidoreductase, Gfo/Idh/MocA family
A0A0H3PB91	-0.000626011	0.993948	0.994988		Ferredoxin, 4Fe-4S
A1VXI9	-0.000401609	0.99573	0.99573	atpG	ATP synthase gamma chain
A1W035	0.00125886	0.983384	0.990679	thiG	Thiazole synthase
A0A0H3PIQ2	0.00246067	0.989073	0.993823		Uncharacterized protein
A0A0H3PCX6	0.00345915	0.976382	0.986692		Uncharacterized protein
A0A0H3PDJ1	0.00409411	0.915735	0.950497		Oxidoreductase, zinc-binding dehydrogenase family
A1W0F9	0.0043953	0.936319	0.960404	argS	Arginine--tRNA ligase
A0A0H3PEB4	0.00531543	0.942136	0.964304	nth	Endonuclease III
A0A0H3PJH5	0.00692787	0.846046	0.901496	carB	Carbamoyl-phosphate synthase large chain
A0A0H3PAQ8	0.00701146	0.921319	0.952804		HAD-superfamily hydrolase, subfamily IIA
A0A0H3PHM5	0.00727942	0.990581	0.993823	mobB	Molybdopterin-guanine dinucleotide biosynthesis protein MobB
A0A0H3PH47	0.00736932	0.967548	0.979835		Uncharacterized protein
A0A0H3PGP7	0.00738244	0.983166	0.990679	flgE	Flagellar hook protein FlgE
A0A0H3PBE0	0.00746493	0.970034	0.981313		Oligopeptide transporter, OPT family
A1VYJ2	0.007527	0.885596	0.930314	rplJ	50S ribosomal protein L10
Q29VV6	0.00778118	0.828134	0.891478	fcl	GDP-L-fucose synthase
A1W0S2	0.00801395	0.860556	0.908997	gltX2	Glutamate--tRNA ligase 2
A1W1H5	0.00851053	0.886699	0.93045	nuoD	NADH-quinone oxidoreductase subunit D
A0A0H3P9P2	0.00887436	0.967384	0.979835		Acyl carrier protein, putative
A0A0H3PAB8	0.00923639	0.940876	0.964045	purF	Amidophosphoribosyltransferase
A0A0H3P9W4	0.00954172	0.797569	0.872312	dapD	2,3,4,5-tetrahydropyridine-2,6-dicarboxylate N-succinyltransferase
A0A0H3P9H5	0.00972018	0.84686	0.901496	serA	D-3-phosphoglycerate dehydrogenase
A1W0G5	0.0103801	0.877932	0.924291	tsf	Elongation factor Ts
A1VZK1	0.0106964	0.842499	0.900652	murA	UDP-N-acetylglucosamine 1-carboxyvinyltransferase
A0A0H3P9D3	0.0107721	0.831625	0.893352		Dihydroorotase, putative
A0A0H3PAV3	0.0113478	0.909925	0.947549		CoA-binding domain protein
A1VXU6	0.0121622	0.921951	0.952804	argC	N-acetyl-gamma-glutamyl-phosphate reductase
A0A0H3PEA7	0.0140535	0.73499	0.819797	oorB	2-oxoglutarate:acceptor oxidoreductase, beta subunit
A1VZM9	0.0160145	0.864882	0.911555	aroA	3-phosphoshikimate 1-carboxyvinyltransferase
A1W085	0.0170343	0.733498	0.819087	pyrB	Aspartate carbamoyltransferase
A0A0H3PDB4	0.0179953	0.773998	0.856319		Uncharacterized protein
A0A0H3PIT1	0.0181203	0.676156	0.777741	ftn	Ferritin
A0A0H3PBF8	0.0186255	0.888302	0.931083		Membrane protein, putative
A1VYA4	0.0234726	0.880992	0.926494	kdsA	2-dehydro-3-deoxyphosphooctonate aldolase
A0A0H3PDV7	0.0242665	0.919005	0.952804	selB	Selenocysteine-specific elongation factor
A0A0H3PJ16	0.0243872	0.852125	0.905	modA	Molybdenum ABC transporter, periplasmic molybdenum-binding protein
A0A0H3P9Q8	0.0260099	0.56643	0.696032		Oxidoreductase, 2-nitropropane dioxygenase family
A1VYP2	0.0279014	0.552267	0.681961	sucC	Succinyl-CoA ligase [ADP-forming] subunit beta
A0A0H3PAL9	0.0281232	0.82062	0.88786	rsfS	Ribosomal silencing factor RsfS
A0A0H3P9G3	0.0300039	0.483859	0.617426	rho	Transcription termination factor Rho
A1VYF1	0.0326015	0.483876	0.617426	gpmI	2,3-bisphosphoglycerate-independent phosphoglycerate mutase
A0A0H3P9L0	0.03449	0.366026	0.505465		Cytokinin riboside 5'-monophosphate phosphoribohydrolase
A1VYJ3	0.035389	0.658956	0.768927	rplL	50S ribosomal protein L7/L12
A1W1X5	0.0356216	0.671629	0.77533	queF	NADPH-dependent 7-cyano-7-deazaguanine reductase
A0A0H3PAC6	0.0367237	0.475421	0.611529	hemB	Delta-aminolevulinic acid dehydratase
A0A0H3PJA2	0.0369555	0.891835	0.932771		Hit family protein
A0A0H3PBA0	0.0399189	0.288587	0.427519	carA	Carbamoyl-phosphate synthase small chain
A1W1U8	0.0428397	0.632139	0.748532	rplE	50S ribosomal protein L5
A0A0H3PAD0	0.0430046	0.302567	0.441901		Pyruvate-flavodoxin oxidoreductase
Q0Q7J3	0.0437111	0.63801	0.752868		Probable enterochelin uptake periplasmi-binding protein
A0A0H3P9Z7	0.0446076	0.571505	0.6994	murE	UDP-N-acetylmuramoyl-L-alanyl-D-glutamate--2,6-diaminopimelate ligase
A0A0H3PBD0	0.0458054	0.77977	0.858912	bioA	Adenosylmethionine--8-amino-7-oxononanoate aminotransferase
A1VZC8	0.0459042	0.375677	0.51632	napA	Periplasmic nitrate reductase
A0A0H3PA52	0.0468711	0.393702	0.533351	htrA	Protease DO
A0A0H3P9P8	0.0473454	0.540009	0.673562	tkt	Transketolase
A0A0H3PD50	0.0482435	0.308541	0.447384	waaD	ADP-L-glycero-D-manno-heptose-6-epimerase
A1VYJ8	0.0503334	0.279081	0.417966	fusA	Elongation factor G
Q0Q7H5	0.0509736	0.783968	0.862365		Flavohemoprotein, truncation
A0A0H3PAC7	0.0519004	0.889247	0.931083	nuoM	NADH-quinone oxidoreductase, M subunit
A0A0H3PIV9	0.0551405	0.264225	0.403291		Cation ABC transporter, periplasmic cation-binding protein
A0A0H3P9M7	0.0554642	0.221908	0.353355	acnB	Aconitate hydratase B
A0A0H3PCS4	0.0559952	0.852997	0.905	ribE	Riboflavin synthase, alpha subunit
A1VXW7	0.0570142	0.588546	0.71116	rplT	50S ribosomal protein L20
A1W1J6	0.057048	0.214265	0.346371	rpsD	30S ribosomal protein S4
A0A0H3PAF7	0.0591852	0.207163	0.337168	accC-2	Acetyl-CoA carboxylase, biotin carboxylase
A0A0H3PA47	0.0592794	0.714076	0.806885	rnj	Ribonuclease J
A0A0H3PAB0	0.0608968	0.277281	0.415921		Uncharacterized protein
A0A0H3PJ93	0.0618449	0.221486	0.353355	lysA	Diaminopimelate decarboxylase
A0A0H3P9L6	0.0646721	0.458995	0.593592	ftsA	Cell division protein FtsA
A0A0H3PCJ0	0.064926	0.720452	0.808208		Site-determining protein
A1W0U9	0.0652103	0.583905	0.706444	hisH1	Imidazole glycerol phosphate synthase subunit HisH 1
A0A0H3PBU8	0.0659846	0.840071	0.899271	accD	Acetyl-coenzyme A carboxylase carboxyl transferase subunit beta
A1W1J4	0.0664103	0.863547	0.911151	rpsM	30S ribosomal protein S13
A0A0H3PBF1	0.0687057	0.445268	0.581329		Polyprenyl synthetase family protein
A0A0H3PAB4	0.0693017	0.239815	0.375005		Uncharacterized protein
A0A0H3PGR5	0.0699584	0.626158	0.745315		Dissimilatory sulfite reductase
A0A0H3PC48	0.0701572	0.303423	0.441972	purQ	Phosphoribosylformylglycinamidine synthase subunit PurQ
A0A0H3P9E6	0.0715032	0.677603	0.77847		Uncharacterized protein
A1W1H0	0.0724972	0.435356	0.573879	nuoI	NADH-quinone oxidoreductase subunit I
A0A0H3PHL6	0.0727681	0.718169	0.808208		Major antigenic peptide PEB2
A0A0H3PA90	0.0736866	0.369611	0.50968		3-octaprenyl-4-hydroxybenzoate carboxy-lyase, putative
A0A0H3PJB0	0.0738845	0.608132	0.728388		Oxidoreductase, molybdopterin binding, putative
A0A0H3PDU8	0.0753598	0.306196	0.444658		NifU family protein
A0A0H3PGK7	0.0769875	0.513264	0.649727	pepA	Probable cytosol aminopeptidase
Q1HG72	0.0794828	0.212449	0.345185	gltD	Glutamate synthase, small subunit
A0A0H3PE85	0.0818015	0.536451	0.670213		Uncharacterized protein
A0A0H3PE18	0.0843068	0.550483	0.681516	hisF-2	Imidazole glycerol phosphate synthase subunit HisF
A0A0H3PBH7	0.0856157	0.707751	0.801559	nspC	Carboxynorspermidine/carboxyspermidine decarboxylase
A0A0H3PA20	0.0866054	0.161844	0.285802	dcd	Deoxycytidine triphosphate deaminase
A0A0H3P987	0.0880471	0.115321	0.22523		Oxaloacetate decarboxylase, alpha subunit, putative
A0A0H3P991	0.0881795	0.31066	0.449776		Uncharacterized protein
A1W0I0	0.0894015	0.22443	0.356185	gpsA	Glycerol-3-phosphate dehydrogenase [NAD(P)+]
A1W078	0.0895514	0.0754637	0.164934	leuS	Leucine--tRNA ligase
A1W0X9	0.0897244	0.746616	0.830827	ruvB	Holliday junction ATP-dependent DNA helicase RuvB
A0A0H3P9Q2	0.0899742	0.522836	0.657495	nrfA	Cytochrome c-552
A0A0H3P9U4	0.0901987	0.434029	0.572918	hipO	Hippurate hydrolase
A1VZZ6	0.0902572	0.363564	0.503517	aroB	3-dehydroquinate synthase
A0A0H3P9K9	0.0912937	0.127146	0.239525		Oxidoreductase, short chain dehydrogenase/reductase family
A0A0H3PAY1	0.0916629	0.0670777	0.151612	sucD	Succinyl-CoA ligase [ADP-forming] subunit alpha
A0A0H3PB58	0.0917482	0.265317	0.404313		Aspartokinase
A0A0H3PHG1	0.0921197	0.286263	0.424735	coaBC	Phosphopantothenoylcysteine decarboxylase/phosphopantothenate--cysteine ligase
A1VXH7	0.0923924	0.423715	0.565151	rplU	50S ribosomal protein L21
A1VZI4	0.0925345	0.131257	0.243436	fbp	Fructose-1,6-bisphosphatase class 1
A0A0H3PAZ2	0.0936628	0.0693688	0.153671	slyD	Peptidyl-prolyl cis-trans isomerase
A0A0H3PGX2	0.0936946	0.843244	0.900652		Uncharacterized protein
A1VYG9	0.0949247	0.267874	0.405626	thiC	Phosphomethylpyrimidine synthase
A1VZU6	0.0958037	0.0640736	0.146345	purL	Phosphoribosylformylglycinamidine synthase subunit PurL
A0A0H3PIW6	0.0962649	0.822042	0.887917		Uncharacterized protein
A0A0H3PHD8	0.0975971	0.0971339	0.200339	valS	Valine--tRNA ligase
Q2M5Q0	0.0984368	0.831742	0.893352		Uncharacterized protein
A0A0H3PA74	0.0991881	0.27076	0.408472	napB	Periplasmic nitrate reductase, electron transfer subunit
A1VZB3	0.0993136	0.442277	0.579353	hisS	Histidine--tRNA ligase
A1W1U5	0.100532	0.153004	0.273181	rplF	50S ribosomal protein L6
A0A0H3PAM7	0.100857	0.853934	0.905		Acetyltransferase, GNAT family
A1VZ41	0.101087	0.484523	0.617428	ispG	4-hydroxy-3-methylbut-2-en-1-yl diphosphate synthase (flavodoxin)
A0A0H3P982	0.102829	0.477354	0.61293	rpiB	Ribose 5-phosphate isomerase B
A0A0H3PD54	0.10323	0.096621	0.199711	accC-1	Acetyl-CoA carboxylase, biotin carboxylase
A0A0H3PBF3	0.103626	0.161372	0.285802		DNA-binding response regulator
Q1HG73	0.104796	0.204275	0.333603		Uncharacterized protein
A0A0H3PE83	0.10606	0.0889806	0.187568		PDZ domain protein
A0A0H3PAP2	0.106112	0.17491	0.300579	pgi	Glucose-6-phosphate isomerase
A0A0H3PJ41	0.106469	0.0845691	0.180251		Response regulator/GGDEF domain protein
A0A0H3PER6	0.106619	0.18562	0.311101	nusG	Transcription termination/antitermination protein NusG
A1W162	0.107541	0.623063	0.742554	rimO	Ribosomal protein S12 methylthiotransferase RimO
A0A0H3P9S2	0.107573	0.13205	0.244432	metK	S-adenosylmethionine synthetase
A0A0H3PAE4	0.108373	0.646655	0.759323	cmeC	RND efflux system, outer membrane lipoprotein CmeC
A0A0H3PAS5	0.10879	0.464653	0.59929		Uncharacterized protein
A0A0H3PAC1	0.109037	0.051775	0.122949	nuoG	NADH-quinone oxidoreductase, G subunit
A1VXT6	0.109951	0.233148	0.366427	infC	Translation initiation factor IF-3
A0A0H3PEW6	0.113084	0.265887	0.404537		Uncharacterized protein
Q9KIS1	0.113726	0.915318	0.950497	virB9	VirB9
Q0Q7K4	0.113885	0.569983	0.698752		Putative uncharacterized protein
A0A0H3PB61	0.114391	0.0992187	0.20376	nusA	Transcription termination/antitermination protein NusA
A0A0H3PCA0	0.114685	0.119126	0.230311		Cpp12
A0A0H3PH73	0.115042	0.255487	0.393089	pglE	General glycosylation pathway protein
A0A0H3PJI4	0.117173	0.660458	0.768927	recN	DNA repair protein RecN
A1VZL9	0.117927	0.0442174	0.109344	rpsO	30S ribosomal protein S15
A0A0H3PA46	0.119811	0.109491	0.217036	topA	DNA topoisomerase 1
A0A0H3PA82	0.12021	0.259767	0.399031	algC	Phosphomannomutase/phosphoglucomutase
A0A0H3P9L9	0.120353	0.0524478	0.123627	rpsA	Ribosomal protein S1
A0A0H3PBW5	0.120774	0.065205	0.148221		Glutathionylspermidine synthase family protein
A1VXL9	0.120903	0.0278079	0.0767483	infB	Translation initiation factor IF-2
A0A0H3PHZ1	0.121175	0.103148	0.210302	fumC	Fumarate hydratase class II
Q0Q7I7	0.1215	0.0172684	0.0556427	mqnE	Aminodeoxyfutalosine synthase
Q2A947	0.12156	0.0483316	0.117097		Deoxyuridine triphosphatase domain protein
A0A0H3PAE1	0.122134	0.608978	0.72849		Ribosomal RNA small subunit methyltransferase E
A0A0H3PA24	0.125869	0.612991	0.732375		Peptidase, M23/M37 family
A0A0H3PHR2	0.127035	0.0175899	0.0562996	pheT	Phenylalanine--tRNA ligase beta subunit
A0A0H3PJF3	0.128895	0.0339579	0.0890347		Pyrazinamidase/nicotinamidase, putative
A1VZ44	0.12909	0.0422933	0.105678	ackA	Acetate kinase
A0A0H3PAC3	0.129175	0.0872496	0.18473		CMP-Neu5Ac synthetase
Q2M5Q5	0.129475	0.00602432	0.0262058	fabH2	3-oxoacyl-(Acyl-carrier-protein) synthase, putative
A1W048	0.129946	0.0237418	0.0697465	gatA	Glutamyl-tRNA(Gln) amidotransferase subunit A
Q5QKR7	0.13151	0.281865	0.420154	pseC	UDP-4-amino-4,6-dideoxy-N-acetyl-beta-L-altrosamine transaminase
A0A0H3P9C8	0.131608	0.616544	0.735701	bamD	Outer membrane protein assembly factor BamD
A0A0H3P9M4	0.132601	0.0303149	0.0826535	aspC	Aspartate aminotransferase
A0A0H3PAH9	0.132701	0.0696081	0.153829		Flavodoxin-like fold domain protein
A1VYQ2	0.132804	0.00105583	0.00678138	proS	Proline--tRNA ligase
A0A0H3PHJ5	0.133442	0.650964	0.763447		Uncharacterized protein
A0A0H3PGS5	0.133918	0.719889	0.808208	leuB	3-isopropylmalate dehydrogenase
Q0ZSS3	0.134622	0.00652329	0.0270362		UDP-GlcNAc/Glc 4-epimerase
A1VYZ9	0.135389	0.016858	0.0554403	adk	Adenylate kinase
A0A0H3PHD6	0.136184	0.0240117	0.0697465	glnA	Glutamine synthetase
A0A0H3PJJ8	0.137042	0.00533247	0.0243008	pheA	Chorismate mutase/prephenate dehydratase
A1W1X0	0.137431	0.628709	0.747422	leuC	3-isopropylmalate dehydratase large subunit
A0A0H3PIU0	0.138306	0.801329	0.874426	pcm	Protein-L-isoaspartate O-methyltransferase
A1W1V2	0.138397	0.00857749	0.0335047	rpmC	50S ribosomal protein L29
A0A0H3PCN0	0.138433	0.126089	0.239418		Uncharacterized protein
Q939J7	0.140666	0.00624625	0.0265982	pseA	Flagellin modification protein, PseA
A0A0H3PBI3	0.142461	0.0722229	0.158538		Bifunctional protein PutA
A1VZR4	0.142891	0.386339	0.525179	argH	Argininosuccinate lyase
A0A0H3PAD9	0.142912	0.823095	0.888052	pglD	General glycosylation pathway protein
A0A0H3PDQ6	0.144625	0.141938	0.25824		Uncharacterized protein
A1VYG1	0.145183	0.440947	0.579353	accA	Acetyl-coenzyme A carboxylase carboxyl transferase subunit alpha
A0A0H3PAT0	0.146247	0.0900074	0.188897	cysK	Cysteine synthase A
A0A0H3PBJ6	0.149348	0.00488076	0.0226742		Uncharacterized protein
A1VZF8	0.150396	0.172974	0.299149	nadE	NH(3)-dependent NAD(+) synthetase
A0A0H3PEV5	0.150842	0.00109467	0.00698399		Uncharacterized protein
A0A0H3P9I4	0.151123	0.413341	0.553241	purU	Formyltetrahydrofolate deformylase
A0A0H3P9B1	0.15197	0.456934	0.592529	yajC	Preprotein translocase, YajC subunit
A0A0H3PAM2	0.154189	0.0862208	0.182956	mreB	Cell shape-determining protein MreB
A0A0H3PBT1	0.15544	0.0350136	0.0913026		Uncharacterized protein
A1W116	0.155945	0.00652599	0.0270362	pgk	Phosphoglycerate kinase
A1VZ00	0.157737	0.000773988	0.00539065	aspS	Aspartate--tRNA(Asp/Asn) ligase
A0A0H3PA86	0.157782	0.00422315	0.0202078		Peptidase, U32 family
Q0Q7K6	0.159267	0.341462	0.481266		Putative type I restriction-modification system HsdM subunit
A0A0H3PF18	0.159425	0.347825	0.487363		ABC transporter, ATP-binding protein
A0A0H3PIA1	0.161902	0.34317	0.482962		Type I restriction-modification system, M subunit
A0A0H3PAQ5	0.163012	0.0549305	0.128588	thrC	Threonine synthase
A1VYJ0	0.165098	0.00902017	0.034523	rplK	50S ribosomal protein L11
A0A0H3PI95	0.165171	0.0212394	0.0641202	racR	DNA-binding response regulator
A0A0H3PIR1	0.166107	0.779931	0.858912	fdhA	Formate dehydrogenase, alpha subunit, selenocysteine-containing
A0A0H3PA02	0.166313	0.170446	0.296577		Peptidase, M16 family
A0A0H3PE88	0.166477	0.0196886	0.0611754		Uncharacterized protein
A0A0H3PA81	0.16711	0.000328971	0.00332675	thyX	Thymidylate synthase ThyX
A1VZ22	0.168302	0.0722282	0.158538	hslV	ATP-dependent protease subunit HslV
A1VYC1	0.171672	0.00129477	0.0080461	lysS	Lysine--tRNA ligase
A0A0H3PBL7	0.171985	0.583485	0.706444	fur	Ferric uptake regulation protein
Q7X517	0.173098	0.13369	0.246992	pseE	PseE
A1VXL7	0.173908	0.582703	0.706444	thrB	Homoserine kinase
A0A0H3PBY8	0.174159	0.0241135	0.0697465		Antioxidant, AhpC/Tsa family
A0A0H3PAK7	0.17507	0.00794702	0.0316887		Peptidase, M24 family
A0A0H3PBB5	0.178201	0.116999	0.227115	purD	Phosphoribosylamine--glycine ligase
Q8GJE6	0.179058	0.683134	0.781692	Cjp07	Uncharacterized protein
A0A0H3PBP8	0.179108	0.000373797	0.00354182		Uncharacterized protein
A0A0H3PBG2	0.18006	0.570246	0.698752		N-acetylmuramoyl-L-alanine amidase
A1VXA6	0.180975	9.8389e-05	0.00154975	pyrG	CTP synthase
A1W0M7	0.182726	0.00148603	0.00883313	hemE	Uroporphyrinogen decarboxylase
A0A0H3PAI7	0.183077	0.0237993	0.0697465		Uncharacterized protein
A1W1V8	0.184373	0.607428	0.728388	rplW	50S ribosomal protein L23
A0A0H3PE30	0.184403	0.0394898	0.101318	purB-2	Adenylosuccinate lyase
A0A0H3PHL1	0.184752	0.553903	0.6831	ubiX	Flavin prenyltransferase UbiX
A1VYJ5	0.187316	0.0103914	0.0389643	rpoC	DNA-directed RNA polymerase subunit beta'
A1VXU8	0.189479	0.252562	0.390471	argB	Acetylglutamate kinase
A0A0H3PHJ0	0.189948	0.101925	0.208423		5-hydroxyisourate hydrolase
A1W0K4	0.190762	5.35317e-05	0.00100451	groL	60 kDa chaperonin
A0A0H3PBN1	0.190931	0.0110916	0.0408257		DNA-binding response regulator
A0A0H3PI91	0.191266	0.109649	0.217036	porA	Major outer membrane protein
A0A0H3P9M5	0.191701	2.65625e-05	0.000635508	purB-1	Adenylosuccinate lyase
A0A0H3PHA3	0.195574	0.00905461	0.034523	asd	Aspartate-semialdehyde dehydrogenase
A1VYR0	0.199054	0.0309512	0.0839101	efp	Elongation factor P
A0A0H3PCR0	0.20041	0.0430035	0.106894	petB	Cytochrome b
A0A0H3PB89	0.200434	0.483039	0.617426		Non-heme iron protein, hemerythrin family
Q29VV4	0.201606	0.000435768	0.00393424		Putative nucleotide-sugar epimerase-dehydratase
A0A0H3P9R8	0.202336	0.044739	0.110065		Sigma-54 dependent DNA-binding response regulator
A1W0G6	0.205212	0.000200713	0.00234646	rpsB	30S ribosomal protein S2
A1VYR7	0.205406	0.00179074	0.0103863	proA	Gamma-glutamyl phosphate reductase
A0A0H3PAJ2	0.206446	0.125148	0.238105		Cytochrome c family protein
A0A0H3P9Z0	0.207073	0.551785	0.681961		Cpp14
A0A0H3PCL7	0.210819	0.00821728	0.0324956	nrdA	Ribonucleoside-diphosphate reductase
A0A0H3PIY4	0.212564	0.0120716	0.0431064	aroE	Shikimate dehydrogenase (NADP(+))
A1VYL8	0.214403	0.00228774	0.0126077	alaS	Alanine--tRNA ligase
A0A0H3P9G7	0.215583	0.0319138	0.0857737	hemN	Coproporphyrinogen-III oxidase
A1VZJ8	0.21635	0.100167	0.205268	folD	Bifunctional protein FolD
A0A0H3PA78	0.217435	0.00236196	0.0129166	fliY	Flagellar motor switch protein
A0A0H3P999	0.217741	9.20146e-05	0.00149251		Uncharacterized protein
A0A0H3PER2	0.217836	0.458871	0.593592	dnaB	Replicative DNA helicase
A0A0H3PDC4	0.218072	0.395149	0.533653	dnaE	DNA-directed DNA polymerase
A1VYT7	0.218438	0.662818	0.769801	queA	S-adenosylmethionine:tRNA ribosyltransferase-isomerase
A1VYA6	0.218629	0.015531	0.0517879	der	GTPase Der
A0A0H3PCT3	0.218787	0.663705	0.769897	msrB	Methionine-R-sulfoxide reductase
A0A0H3PA30	0.218894	0.442536	0.579353		Thioesterase family protein
A0A0H3PBQ2	0.220137	0.129392	0.241493	sdhA	Succinate dehydrogenase, flavoprotein subunit
A0A0H3PAJ4	0.222888	0.336672	0.475214	hisI	Histidine biosynthesis bifunctional protein HisIE
A1W0Z5	0.22485	0.336131	0.475214	selA	L-seryl-tRNA(Sec) selenium transferase
A0A0H3PAC0	0.225453	0.632772	0.748532		Uncharacterized protein
Q0Q7K8	0.225638	0.0037858	0.018298	grpE	Protein GrpE
A0A0H3PAH4	0.226843	0.545551	0.677162		Conserved domain protein
A0A0H3PEV8	0.226989	0.396756	0.534782	pbpA	Penicillin-binding protein 1A
A0A0H3P9H3	0.227392	0.000762446	0.00536515		Thiol:disulfide interchange protein DsbA, putative
A0A0H3PJA6	0.228005	0.108374	0.217036		Endoribonuclease L-PSP family protein
A0A0H3PHU2	0.228935	0.231575	0.365103		Mannosyl-glycoprotein endo-beta-N-acetylglucosamidase domain protein
A0A0H3PBW9	0.22917	0.000383056	0.00359397	clpB	ATP-dependent chaperone protein ClpB
A0A0H3PC13	0.231228	9.048e-05	0.00149251		Uncharacterized protein
A0A0H3P9M2	0.231894	0.601951	0.722795		Uncharacterized protein
A0A0H3P9S5	0.233058	0.00747819	0.0301967	cysQ	CysQ protein
A0A0H3PHF9	0.233794	0.121135	0.232784		Uncharacterized protein
A1W1W9	0.236863	0.0060982	0.0262882	leuD	3-isopropylmalate dehydratase small subunit
A0A0H3PJH9	0.237821	0.0167654	0.0553258	ctpA	Carboxyl-terminal protease
A0A0H3PAG4	0.238071	0.0147967	0.0500368		Molybdopterin converting factor, subunit 2
Q0Q7K7	0.238322	2.19962e-05	0.000584732	dnaK	Chaperone protein DnaK
A1VYB8	0.238325	0.215514	0.347662	gatC	Aspartyl/glutamyl-tRNA(Asn/Gln) amidotransferase subunit C
A1VY10	0.240086	0.0581358	0.134712	greA	Transcription elongation factor GreA
Q2M5Q2	0.244487	0.0677313	0.151612	pseF	Pseudaminic acid cytidylyltransferase
A0A0H3PHE3	0.24525	0.149877	0.268634	metN	Methionine import ATP-binding protein MetN
A0A0H3PAT9	0.245323	0.192562	0.318827	uvrA	UvrABC system protein A
A0A0H3PAX9	0.245514	0.660108	0.768927		Uncharacterized protein
A0A0H3PIU3	0.245744	0.106871	0.216228		Uncharacterized protein
A0A0H3PBS3	0.246311	0.00585532	0.0258228	fabG	3-oxoacyl-(Acyl-carrier-protein) reductase
A0A0H3PGQ5	0.246577	0.000535222	0.00441558	typA	GTP-binding protein TypA
A0A0H3PJ30	0.249117	0.0025661	0.0136431	nrdB	Ribonucleoside-diphosphate reductase subunit beta
A1W043	0.249931	0.0264049	0.0745413	murC	UDP-N-acetylmuramate--L-alanine ligase
A1VZI8	0.250041	0.139308	0.254424	gltX1	Glutamate--tRNA ligase 1
A0A0H3PA27	0.25264	0.0368086	0.0950039		Uncharacterized protein
A0A0H3PDG0	0.253119	0.0106368	0.0396086		Ankyrin repeat protein
A0A0H3P9K7	0.253289	0.000480894	0.00407936	metS	Methionine--tRNA ligase
A0A0H3PE69	0.253694	0.0404932	0.102791	murI	Glutamate racemase
A0A0H3PAD3	0.25729	0.00628495	0.0265982	fdhD	Sulfurtransferase FdhD
A0A0H3PEG8	0.25753	0.426884	0.565828		Phosphate ABC transporter, periplasmic phosphate-binding protein, putative
A0A0H3PAL7	0.261834	0.000189886	0.00232975		Malate dehydrogenase (quinone)
A0A0H3PJ65	0.263097	0.00310867	0.0156579		Uncharacterized protein
A1VY36	0.264261	0.0219415	0.0658246	hisC	Histidinol-phosphate aminotransferase
A1W0X7	0.264291	0.217037	0.349083	ppk	Polyphosphate kinase
A1VYN0	0.264565	0.000364691	0.00352535	htpG	Chaperone protein HtpG
A1VYJ4	0.264822	0.000273065	0.00287306	rpoB	DNA-directed RNA polymerase subunit beta
Q29VV3	0.268034	0.48624	0.618792		Putative glycosyl transferase
A0A0H3P9D4	0.268966	0.014347	0.0492117	pepF	Oligoendopeptidase F
A0A0H3P973	0.270262	0.302912	0.441901		Conserved domain protein
A0A0H3PA35	0.272643	0.124178	0.23673	dsbA	Thiol:disulfide interchange protein DsbA
Q29VW3	0.275044	0.641646	0.756226		Putative sugar transferase
A0A0H3PAB9	0.277424	0.70536	0.800747		Endoribonuclease L-PSP, putative
A0A0H3PIR6	0.277677	0.271888	0.408472		Peptidase, M23/M37 family
A0A0H3PA93	0.278304	0.213311	0.345571	mqnD	1,4-dihydroxy-6-naphtoate synthase
A0A0H3PB33	0.278482	0.000109625	0.00163924		Biotin sulfoxide reductase
A0A0H3PIS8	0.282143	4.51689e-05	0.000882176	clpX	ATP-dependent Clp protease ATP-binding subunit ClpX
A1W0F6	0.282164	0.0550075	0.128588		Probable transcriptional regulatory protein CJJ81176_1187
A0A0H3P9H6	0.282359	0.566572	0.696032		Outer-membrane lipoprotein carrier protein
A0A0H3PBV0	0.283604	0.00209191	0.0119878	ilvH	Acetolactate synthase, small subunit
Q5QKR8	0.286832	0.0003448	0.00340179	pseB	UDP-N-acetylglucosamine 4,6-dehydratase (inverting)
A0A0H3PEP2	0.288035	0.0021178	0.0120639	polA	DNA polymerase
A0A0H3PDF2	0.288941	0.24991	0.388253		DNA-binding response regulator
Q2M5Q7	0.289579	0.241502	0.377027		Uncharacterized protein
A0A0H3PEC2	0.289719	0.325179	0.463121		RNA methyltransferase, TrmH family
A1VZN1	0.290026	0.109702	0.217036	pheS	Phenylalanine--tRNA ligase alpha subunit
A0A0H3PA85	0.293477	0.000342997	0.00340179	gyrB	DNA gyrase subunit B
A0A0H3PCJ6	0.295653	0.00786453	0.031491		Uncharacterized protein
A1VY04	0.297293	0.0697615	0.153829	tal	Transaldolase
A0A0H3P9Y9	0.298588	0.000327523	0.00332675	ldh	L-lactate dehydrogenase
A0A0H3PEP7	0.299755	0.161678	0.285802		Uncharacterized protein
A1W018	0.302697	0.0401221	0.102119	lepA	Elongation factor 4
A1VY47	0.303266	0.00429708	0.0203579	fabH	3-oxoacyl-[acyl-carrier-protein] synthase 3
A0A0H3PDN2	0.303291	0.00892172	0.0344278		Putative methyltransferase
A1VZW5	0.305809	0.37664	0.51632	cmoB	tRNA U34 carboxymethyltransferase
A0A0H3PJ11	0.30646	0.00901441	0.034523		PP-loop family protein
A0A0H3PC09	0.307857	0.0295739	0.0808635	hypC	Hydrogenase assembly chaperone HypC/HupF
A1W0D6	0.31115	0.0119169	0.0429187	hldE	Bifunctional protein HldE
A1VZR0	0.312482	0.00758864	0.030514	apt	Adenine phosphoribosyltransferase
Q0Q7I1	0.312595	0.0242741	0.0699707	purM	Phosphoribosylformylglycinamidine cyclo-ligase
A1VZ01	0.312886	0.0333017	0.0882817	nadK	NAD kinase
A0A0H3P9Z9	0.314052	0.0935983	0.193882		Invasion phenotype protein
A1VYI6	0.315097	0.000572649	0.00446971	tuf	Elongation factor Tu
A1VZH5	0.315292	0.0273547	0.0765451	trmA	tRNA/tmRNA (uracil-C(5))-methyltransferase
A0A0H3PEX7	0.31653	0.575108	0.700227		Uncharacterized protein
Q1HG74	0.318296	0.000713345	0.00513286	gltB	Glutamate synthase, large subunit
A0A0H3PD80	0.318586	0.000209396	0.00239002		Metallo-beta-lactamase family protein
A0A0H3PJ97	0.322083	0.380268	0.51914		Bifunctional NAD(P)H-hydrate repair enzyme
A1W1D6	0.323126	0.00470885	0.0219823	acsA	Acetyl-coenzyme A synthetase
A1W1A5	0.323482	1.985e-06	0.000114932	purA	Adenylosuccinate synthetase
A0A0H3PHX0	0.325132	0.0293788	0.0805602		Iron-sulfur cluster-binding domain protein
A0A0H3PB43	0.325226	0.487119	0.619087		Outer membrane efflux protein
A1VZ21	0.325725	0.000572154	0.00446971	hslU	ATP-dependent protease ATPase subunit HslU
A0A0H3PBM4	0.326899	0.164815	0.28888		OstA family protein
A0A0H3PCM5	0.327956	0.225589	0.357432	metX	Homoserine O-acetyltransferase
A1W0R9	0.33119	0.714139	0.806885	mqnA	Chorismate dehydratase
A1W1S4	0.335887	0.0195992	0.0611754	eno	Enolase
A0A0H3PD19	0.336323	0.00943473	0.0356879		Competence/damage-inducible domain protein
Q29VV5	0.336509	0.000253629	0.00280863		Putative uncharacterized protein
A0A0H3PI81	0.337668	0.00319146	0.0159074	gltA	Citrate synthase
A1VZN9	0.339572	0.433613	0.572918	alr	Alanine racemase
A0A0H3PI76	0.340904	0.0165817	0.0549088		Hydrogenase, (NiFe)/(NiFeSe) small subunit family
A0A0H3P9Z1	0.341502	0.0007579	0.00536515		Nucleotide phosphoribosyltransferase, putative
A1VYK3	0.34424	6.29747e-05	0.00115898	trpC	Indole-3-glycerol phosphate synthase
A0A0H3P9J6	0.344566	0.00015666	0.00214177	pta	Phosphate acetyltransferase
A0A0H3P9T0	0.345595	0.0678157	0.151612	gmhA-1	Phosphoheptose isomerase
A0A0H3PJB7	0.347274	0.00826822	0.0325625	sdhB	Succinate dehydrogenase, iron-sulfur protein subunit
A1W0N8	0.354342	0.00443299	0.0207959	pnp	Polyribonucleotide nucleotidyltransferase
A1W1L4	0.355912	0.00105165	0.00678138	prfA	Peptide chain release factor 1
A1VZE6	0.356399	0.00336717	0.0166963	ddl	D-alanine--D-alanine ligase
A0A0H3P9U1	0.358766	0.000273195	0.00287306		Uncharacterized protein
A0A0H3PA26	0.36066	0.11663	0.226859		Peptidyl-arginine deiminase family protein
A1VX95	0.362882	0.00584702	0.0258228	queC	7-cyano-7-deazaguanine synthase
A0A0H3PAK2	0.365656	0.00155255	0.00917153		Nitrogen fixation protein NifU
A0A0H3PJ78	0.36581	0.00890124	0.0344278		ATPase, AAA family protein
A0A0H3PED2	0.368538	0.316061	0.455527		McrBC restriction endonuclease system, McrB subunit, putative
A0A0H3P9R1	0.369375	0.665674	0.771247	pglJ	General glycosylation pathway protein
A0A0H3PAD1	0.370576	0.00612996	0.0263066		TenA/Thi-4 family protein
A0A0H3PBY2	0.370762	0.046572	0.11312		ThiF family protein
A0A0H3PA34	0.372074	0.172504	0.299149	cheB	Protein-glutamate methylesterase CheB
Q7X518	0.376308	0.0980251	0.201742	pseD	PseD
A0A0H3PAU5	0.377378	0.199212	0.327569	pflA	Paralyzed flagella protein PflA
A0A0H3P9P9	0.379553	0.000675089	0.00493175	guaB	Inosine-5'-monophosphate dehydrogenase
A0A0H3P986	0.383509	0.0425713	0.106096		Conserved domain protein
A0A0H3PIX1	0.386874	0.140016	0.25523		Uncharacterized protein
A0A0H3PBC8	0.387164	0.193701	0.319607		Putative sugar-1-phosphate nucleotidyltransferase
A0A0H3PA98	0.387925	1.20933e-07	1.65333e-05		Uncharacterized protein
A0A0H3PE58	0.3926	0.47781	0.61293		HAD-superfamily hydrolase, subfamily IA, variant 1 family protein
Q29VH0	0.392679	0.0221323	0.0661894	kpsF	Arabinose-5-phosphate isomerase
A1VXS5	0.393591	9.65616e-07	7.34892e-05	dapB	4-hydroxy-tetrahydrodipicolinate reductase
A0A0H3PCU9	0.395107	0.00286431	0.0146979	gyrA	DNA gyrase subunit A
A1W068	0.396875	0.130144	0.24184	thiE	Thiamine-phosphate synthase
Q0Q7K2	0.39738	0.0368625	0.0950039		Putative type I restriction-modification system HsdR subunit
A0A0H3P9K8	0.401517	0.107523	0.217036		Iron-sulfur cluster binding protein
A1VYU1	0.402487	0.0188507	0.0595383	rppH	RNA pyrophosphohydrolase
A0A0H3PA08	0.40264	0.425124	0.565151		Uncharacterized protein
Q8GJE8	0.404121	0.0346572	0.0906201	Cjp04	Uncharacterized protein
A0A0H3ADZ7	0.405223	0.0239679	0.0697465	hup	DNA-binding protein HU
A0A0H3P9J3	0.40739	0.000743858	0.00531248		Thioesterase family protein
A0A0H3PBZ1	0.409326	0.53601	0.670213		Conserved domain protein
A0A0H3PJL7	0.410054	0.0279165	0.0767704		GTP-binding protein
A1W1U6	0.410266	0.00035412	0.00345809	rpsH	30S ribosomal protein S8
A0A0H3P9N1	0.410349	0.126722	0.239525		Uncharacterized protein
A0A0H3PA14	0.415459	0.000463824	0.00407229	prsA	Ribose-phosphate pyrophosphokinase
A0A0H3PCA8	0.418035	0.000662354	0.00487595		TetO
A1VZF0	0.418857	0.0057151	0.0255577	cysS	Cysteine--tRNA ligase
A0A0H3PEN5	0.41989	0.182718	0.309		Uncharacterized protein
A1W0A5	0.419917	5.15247e-06	0.000232513	cheY	Chemotaxis protein CheY homolog
A0A0H3PAR1	0.420111	0.0241234	0.0697465	napL	NapL protein
A0A0H3PEJ1	0.420501	0.0036835	0.0178939	ilvB	Acetolactate synthase
A0A0H3PC31	0.426226	0.0260451	0.073743	hom	Homoserine dehydrogenase
A0A0H3P9M8	0.432614	0.0199126	0.0615783		Chromosome partitioning protein, ParB family
A0A0H3PBG9	0.433413	0.0143124	0.0492117	purN	Phosphoribosylglycinamide formyltransferase
A1W1J8	0.435021	0.000109312	0.00163924	rplQ	50S ribosomal protein L17
A0A0H3PAW5	0.435966	0.26782	0.405626		Uncharacterized protein
A1VZU7	0.436044	0.402698	0.541267	mnmE	tRNA modification GTPase MnmE
A0A0H3PII9	0.436208	0.472159	0.608151		Uncharacterized protein
Q29W37	0.43796	0.000790007	0.00543911	panB	3-methyl-2-oxobutanoate hydroxymethyltransferase
A0A0H3PAZ6	0.441097	0.000368444	0.00352601	hypB	Hydrogenase accessory protein HypB
A0A0H3PEZ1	0.441176	0.00799671	0.0317546	frdB	Succinate dehydrogenase iron-sulfur subunit
Q2M5Q3	0.444297	0.0173619	0.055756		Putative uncharacterized protein
A0A0H3PB06	0.445894	0.000859577	0.00579306		Methyl-accepting chemotaxis protein
A0A0H3PEE7	0.451432	0.00360229	0.0176789	oorC	2-oxoglutarate:acceptor oxidoreductase, gamma subunit
A1VXI7	0.453238	0.332166	0.470937	atpH	ATP synthase subunit delta
A0A0H3PB56	0.453328	0.00102125	0.0066941	galU	UTP--glucose-1-phosphate uridylyltransferase
A1W163	0.453408	0.00114449	0.00720575	prfB	Peptide chain release factor 2
A1W1U3	0.454417	2.27015e-05	0.000587172	rpsE	30S ribosomal protein S5
A0A0H3P9B6	0.455643	0.297717	0.437657	thiF	Thiamine biosynthesis protein ThiF
A0A0H3P989	0.457213	0.0210587	0.0639784	recJ	Single-stranded-DNA-specific exonuclease RecJ
A0A0H3PAL1	0.457684	0.00531866	0.0243008		Uncharacterized protein
A1VYA3	0.45907	0.000999227	0.00661894	ribH	6,7-dimethyl-8-ribityllumazine synthase
A0A0H3PB21	0.460467	0.000100402	0.00154975	mrp	Iron-sulfur cluster carrier protein
Q8GJC6	0.461633	3.23317e-06	0.000167054	Cjp27	Uncharacterized protein
Q5QKR5	0.465264	0.00249909	0.0134361	accB	Acetyl-CoA carboxylase, biotin carboxyl carrier protein
A1VXH8	0.465418	0.00136334	0.00836356	rpmA	50S ribosomal protein L27
A1VZY2	0.471753	0.0843978	0.180251	argF	Ornithine carbamoyltransferase
A0A0H3P9U0	0.472216	0.114311	0.223714		Glycolate oxidase iron-sulfur subunit
A1W0M1	0.477966	0.00609236	0.0262882	pdxJ	Pyridoxine 5'-phosphate synthase
A1VY31	0.478048	0.0337835	0.0890347	pth	Peptidyl-tRNA hydrolase
Q6QNL7	0.478064	0.0495602	0.119469		Plasmid stabilization system protein, RelE/ParE family
A0A0H3PAG3	0.480326	0.00346572	0.0170964	sdhC	Succinate dehydrogenase, C subunit
A0A0H3P9Y5	0.481559	0.0338894	0.0890347		Cpp21
Q2TJD3	0.482131	0.0457549	0.111988		Cj1132c
A0A0H3P9R0	0.483302	0.00721801	0.0295198		DNA-binding response regulator
A0A0H3PAY8	0.485402	0.00052048	0.0043313	rplM	50S ribosomal protein L13
A0A0H3P9I9	0.48878	7.34688e-05	0.00125553	ychF	Ribosome-binding ATPase YchF
A0A0H3PIZ2	0.495213	0.0119293	0.0429187		GatB/Yqey family protein
A1W091	0.49847	0.425192	0.565151	ispE	4-diphosphocytidyl-2-C-methyl-D-erythritol kinase
A0A0H3P9B0	0.498474	0.0361121	0.093911		Chromosome partitioning protein, ParA family
A0A0H3PGW7	0.501089	6.52065e-05	0.00117741	lon	Lon protease
Q0Q7K1	0.506527	0.0110313	0.0407606		Putative uncharacterized protein
A0A0H3PBJ9	0.506778	0.321229	0.459516		Uncharacterized protein
A0A0H3PBV6	0.507184	9.74733e-06	0.000345489		Cysteine desulfurase, putative
A1VZB4	0.516312	0.184307	0.310411	tmk	Thymidylate kinase
A0A0H3P9V7	0.517382	0.271381	0.408472		Endonuclease III
A1VZM8	0.517916	0.423282	0.565151	ispH	4-hydroxy-3-methylbut-2-enyl diphosphate reductase
A1VZM0	0.519003	0.0774312	0.168413	ftsK	DNA translocase FtsK
A0A0H3PGL6	0.523022	8.17251e-05	0.00137212		Uncharacterized protein
A0A0H3PAK5	0.528723	0.0319971	0.0857737	rpoD	RNA polymerase sigma factor RpoD
A0A0H3P968	0.532127	0.0397974	0.101563		Cpp29
A0A0H3PAJ7	0.537999	2.04164e-06	0.000114932	hydB	Quinone-reactive Ni/Fe-hydrogenase, large subunit
A0A0H3P9N6	0.538811	7.3413e-05	0.00125553		Conserved domain protein
A0A0H3PAX0	0.539218	0.00556543	0.0251232	tpx	Probable thiol peroxidase
A0A0H3PGY0	0.548694	0.0028695	0.0146979	ppiB	Peptidyl-prolyl cis-trans isomerase
A0A0H3PAV5	0.554233	5.91243e-07	5.6582e-05	metC	Cystathionine beta-lyase
A1W0P5	0.55435	0.0125787	0.044354	dnaJ	Chaperone protein DnaJ
A0A0H3PDD6	0.574298	0.301609	0.441883		Sensor histidine kinase
A0A0H3P9J4	0.579069	2.98372e-05	0.000660957		Arylsulfate sulfotransferase, degenerate
A0A0H3PH05	0.579282	0.0416377	0.105138		D,D-heptose 1,7-bisphosphate phosphatase
A0A0H3P9F0	0.585067	0.271489	0.408472	pglF	General glycosylation pathway protein
Q2M5Q6	0.585658	0.0131328	0.0455364		FkbH domain-containing protein
A1W0N3	0.588525	0.000639654	0.00482007	guaA	GMP synthase [glutamine-hydrolyzing]
A1VYM4	0.588764	6.2979e-06	0.000251129	purC	Phosphoribosylaminoimidazole-succinocarboxamide synthase
A1W1D0	0.592145	0.00512325	0.0235719	dapF	Diaminopimelate epimerase
A1VXP5	0.593451	0.00223951	0.0126071	moaA	Cyclic pyranopterin monophosphate synthase
A0A0H3PHF5	0.596187	9.8992e-05	0.00154975		HIT family protein
A0A0H3P9E4	0.596778	0.0128248	0.0446302	pepD	Aminoacyl-histidine dipeptidase
A0A0H3PBR7	0.597353	0.451484	0.587256		Uncharacterized protein
A1VZB5	0.597878	0.00274134	0.0143359	coaD	Phosphopantetheine adenylyltransferase
A1W1W1	0.600848	0.00628248	0.0265982	rpsJ	30S ribosomal protein S10
A0A0H3PB53	0.604116	8.1773e-07	7.11425e-05		ATP-sulfurylase family protein
A0A0H3PAN1	0.60571	0.000707515	0.00512949		Sialic acid synthase
A0A0H3PGQ1	0.606129	0.262122	0.401362	fliA	RNA polymerase sigma factor, sigma-F
A0A0H3PAI8	0.60737	0.224417	0.356185		Uncharacterized protein
A0A0H3PAA1	0.611296	0.000482292	0.00407936		Uncharacterized protein
A1W062	0.613281	0.280719	0.419108	fliW	Flagellar assembly factor FliW
A0A0H3PAH1	0.61428	0.0649367	0.147963	tyrA	Prephenate dehydrogenase
A0A0H3PJK4	0.626254	1.22314e-06	8.36105e-05		GTP-binding protein
A0A0H3PAL3	0.630887	0.000604341	0.00462683	fldA	Flavodoxin
A0A0H3PAM9	0.636885	0.217955	0.349971		Uncharacterized protein
A0A0H3PDT1	0.637079	4.72397e-05	0.000904167		Uncharacterized protein
A0A0H3PD97	0.637686	3.57593e-05	0.000728119	ffh	Signal recognition particle protein
Q29VV2	0.640134	0.282298	0.420154		Putative glycosyl transferase
A1VYF9	0.641708	0.000903854	0.00604887	acpP	Acyl carrier protein
A0A0H3PE72	0.642481	1.64114e-05	0.000461931		DNA-binding response regulator, putative
A1VX79	0.648851	0.000122432	0.00174877	dnaA	Chromosomal replication initiator protein DnaA
A1W0H2	0.649987	7.00879e-05	0.00124211	mnmG	tRNA uridine 5-carboxymethylaminomethyl modification enzyme MnmG
A0A0H3PB29	0.653459	0.0183863	0.0584575		Membrane protein, putative
A0A0H3P9Q6	0.6547	0.00940112	0.0356879		Cytochrome P450 family protein
A1VY43	0.660202	0.0679642	0.151612	ubiE	Ubiquinone/menaquinone biosynthesis C-methyltransferase UbiE
Q2M5R1	0.662008	0.110219	0.217036		Motility accessory factor
A1VYQ4	0.670411	0.00118048	0.00738377	hemC	Porphobilinogen deaminase
A0A0H3P9R4	0.691021	1.93455e-06	0.000114932	sdaA	L-serine ammonia-lyase
A0A0H3PB55	0.701245	0.000168062	0.00214447		Uncharacterized protein
A0A0H3PHE7	0.702667	0.000662148	0.00487595		Phospho-2-dehydro-3-deoxyheptonate aldolase
A0A0H3PED0	0.71399	0.000639231	0.00482007		Transcriptional regulator, TetR family
A1VYJ1	0.716703	0.0270795	0.0759972	rplA	50S ribosomal protein L1
A0A0H3PBQ0	0.72663	0.143256	0.259217		6-pyruvoyl tetrahydrobiopterin synthase, homolog
A0A0H3PAC4	0.731202	0.103283	0.210302		Cryptic C4-dicarboxylate transporter DcuD, authentic frameshift
A0A0H3PDA2	0.746971	0.138003	0.25349	ftsZ	Cell division protein FtsZ
A0A0H3PHH8	0.748071	0.0608516	0.140325		Uncharacterized protein
A1W1K9	0.762277	0.0029734	0.0151359	ispDF	Bifunctional enzyme IspD/IspF
A0A0H3P9A3	0.765498	0.138313	0.253573		Acetyltransferase, GNAT family
A1VYI7	0.768289	0.149896	0.268634	rpmG	50S ribosomal protein L33
A0A0H3P9I1	0.771339	4.14212e-05	0.000825836		Uncharacterized protein
A1VXV5	0.785312	0.00259473	0.0137191	pyrE	Orotate phosphoribosyltransferase
A0A0H3P9X6	0.786781	0.105133	0.213161		Nitroreducatase family protein, authentic frameshift
A1VX91	0.788737	1.319e-05	0.000391544	ilvD	Dihydroxy-acid dehydratase
A0A0H3PB78	0.790582	6.63393e-08	1.26973e-05		Adenylylsulfate kinase
A0A0H3P9G9	0.795531	0.296442	0.436453		Cpp35
A1W0W6	0.801399	0.162462	0.285802	mobA	Molybdenum cofactor guanylyltransferase
A0A0H3P9Q3	0.802915	0.10501	0.213161	csrA	Carbon storage regulator
A0A0H3PHG6	0.803717	0.202393	0.331094		Uncharacterized protein
A1W1S5	0.807334	1.15091e-07	1.65333e-05	recA	Protein RecA
A0A0H3PDS7	0.814832	0.00132042	0.00815255		Uncharacterized protein
A0A0H3PB39	0.828885	0.108166	0.217036		Uncharacterized protein
A0A0H3PAA2	0.83253	0.000544691	0.00443135		Uncharacterized protein
Q8GJC7	0.843346	1.35015e-05	0.000391544	Cjp26	Para protein
A0A0H3PDW4	0.849298	0.0396395	0.101431		Capsular biosynthesis sugar kinase, putative
A0A0H3PD29	0.864423	0.0227199	0.0675246	cobB	NAD-dependent protein deacylase
A1VXI1	0.865515	0.201114	0.330131	fmt	Methionyl-tRNA formyltransferase
A0A0H3PBJ8	0.868165	0.00570479	0.0255577		DNA polymerase III, delta prime subunit, homolog
A0A0H3P9A5	0.870615	0.000209782	0.00239002		Cysteine-rich domain protein
A0A0H3P9T3	0.903097	0.00497834	0.0230158		Capsular biosynthesis nucleotidyltransferase, putative
A0A0H3PAR2	0.91498	0.0522894	0.123558	fliI	Flagellum-specific ATP synthase FliI
A0A0H3PEY5	0.916781	0.0268814	0.0756632	fliS	Flagellar protein FliS
Q8GJC5	0.932188	0.082532	0.177092	Cjp29	Uncharacterized protein
A0A0H3PAG6	0.953242	0.0144557	0.0492318	tpiA	Triosephosphate isomerase
A0A0H3PBF9	0.953915	0.00424784	0.0202248	rpe	Ribulose-phosphate 3-epimerase
A1W1K3	0.964024	0.0562265	0.130922	hisA	1-(5-phosphoribosyl)-5-[(5-phosphoribosylamino)methylideneamino] imidazole-4-carboxamide isomerase
A1W0U6	0.968989	0.0514226	0.122417	pseG	UDP-2,4-diacetamido-2,4,6-trideoxy-beta-L-altropyranose hydrolase
A0A0H3PEJ9	0.970608	0.0418887	0.105216	frdC	Fumarate reductase, cytochrome b subunit
A0A0H3PAY9	0.976795	0.0253086	0.0727338		Radical SAM domain protein
A0A0H3PEI7	0.983928	0.019947	0.0615783	folP	Dihydropteroate synthase
A0A0H3PB96	0.996058	0.0754873	0.164934		Uncharacterized protein
A0A0H3P9W6	0.998137	0.0103806	0.0389643		Uncharacterized protein
A0A0H3P9B2	1.00447	0.000258265	0.00280863	thiH	ThiH protein
A0A0H3PB85	1.01348	0.187623	0.313359		Transferase, hexapeptide repeat family
A0A0H3PAM5	1.01516	0.000653346	0.00487595		4-oxalocrotonate tautomerase family protein
A0A0H3PB02	1.03652	0.0463099	0.11277		Uncharacterized protein
A0A0H3PAF1	1.04559	0.0313962	0.0848762		Uncharacterized protein
A1VXG4	1.04711	0.0618412	0.141923	cdtA	Cytolethal distending toxin subunit A
A0A0H3PDG2	1.07193	0.0126851	0.0444674		RrF2 family protein, putative
A0A0H3PA64	1.09136	3.36788e-05	0.000700666	ggt	Gamma-glutamyltransferase
A0A0H3P9P3	1.10631	0.176103	0.301143		UDP-N-acetylglucosamine 2-epimerase
A0A0H3PBB0	1.12476	0.0600064	0.13871		Uncharacterized protein
A0A0H3PA59	1.15538	0.150682	0.269537		Radical SAM domain protein
A0A0H3P9L3	1.23677	0.00190423	0.010978		GTP cyclohydrolase 1 type 2 homolog
A0A0H3PBU4	1.24161	0.0674292	0.151612		Iron-sulfur cluster-binding domain protein
A1VY40	1.25068	0.000480072	0.00407936	dxs	1-deoxy-D-xylulose-5-phosphate synthase
A1VXM1	1.25661	0.00590299	0.0259136	rimP	Ribosome maturation factor RimP
A0A0H3PD33	1.29964	0.176218	0.301143	sixA	Phosphohistidine phosphatase SixA
A0A0H3P9A4	1.30276	0.000560812	0.00446971		Aspartate racemase, putative
Q0Q7K5	1.30639	0.189737	0.315788		Putative type I restriction-modification system HsdS subunit
A0A0H3PAT8	1.31828	0.00721395	0.0295198		Low molecular weight phosphotyrosine protein phosphatase family protein
A0A0H3PBL4	1.32782	0.000135526	0.00190733	hypE	Hydrogenase expression/formation protein HypE
A0A0H3PEL5	1.34302	0.0116004	0.0420515		Uncharacterized protein
A0A0H3PDE7	1.39947	0.0319022	0.0857737		ABC transporter, ATP-binding protein
A0A0H3P9J7	1.46881	0.0259181	0.0736709		ATP synthase F0, B' subunit
A0A0H3PB93	1.58097	0.0622906	0.142613		ModE repressor domain protein
A0A0H3PCE6	1.60405	0.0144548	0.0492318		DedA family protein
A0A0H3PH34	1.70821	0.0211609	0.0640853		Uncharacterized protein
A1W0R3	1.88459	0.0149755	0.0504633	trmB	tRNA (guanine-N(7)-)-methyltransferase
A1VXF1	1.94623	0.00672643	0.0277465	aroQ	3-dehydroquinate dehydratase

## Sheet: TCA - Diff_exp_4_9
UniProt_Accession	logFC	P.Value	adj.P.Val	Gene	proteins.function
A0A0H3PA50	-2.26576	5.52932e-08	6.45312e-07		Lipoprotein, putative
A0A0H3PGX2	-2.10407	0.00572882	0.0125457		Uncharacterized protein
A0A0H3PAG5	-1.99962	0.0059596	0.0129917	radA	DNA repair protein RadA
A0A0H3P9T9	-1.93814	0.00391457	0.00898381		Alpha-2,3-sialyltransferase
A0A0H3PA17	-1.87884	0.000298502	0.000942792	putP	Sodium/proline permease
A0A0H3PE81	-1.87175	0.00011936	0.000435982		Uncharacterized protein
A1W165	-1.74034	6.8171e-05	0.000274116	truD	tRNA pseudouridine synthase D
A0A0H3PDX5	-1.7317	0.00618211	0.0134461	rnc	Ribonuclease 3
A0A0H3PAD5	-1.72966	5.2733e-12	4.58777e-10	lpxD	UDP-3-O-acylglucosamine N-acyltransferase
A0A0H3PGI9	-1.70548	7.42198e-06	3.86024e-05		Uncharacterized protein
A0A0H3PEA5	-1.67388	0.00928753	0.0190325		Macrolide-specific efflux protein macA
A0A0H3PEF7	-1.66355	2.6105e-10	9.99301e-09		Methyl-accepting chemotaxis protein
A0A0H3PA38	-1.65967	0.00149306	0.00376016	cydA	Cytochrome d ubiquinol oxidase, subunit I
A0A0H3PB64	-1.61632	2.21865e-07	2.03372e-06	trpS	Tryptophan--tRNA ligase
A0A0H3PDT4	-1.54188	0.0368707	0.064155		Uncharacterized protein
A0A0H3PAU3	-1.51755	0.000910309	0.00251056		Uncharacterized protein
A0A0H3PAA3	-1.44806	0.0657546	0.107064		Uncharacterized protein
A0A0H3PA51	-1.42401	0.000283441	0.000907199	napG	Ferredoxin-type protein NapG
A0A0H3PGG1	-1.39382	1.43599e-11	9.81602e-10		Single-stranded DNA-binding protein
A0A0H3PI47	-1.3924	0.0250891	0.0456469		HAD-superfamily hydrolase, subfamily IA, variant 1 family protein
A0A0H3PA42	-1.38977	0.000397905	0.00121272		Amino acid ABC transporter, ATP-binding protein
A0A0H3PEL1	-1.38527	5.40841e-09	1.01487e-07		Methyl-accepting chemotaxis protein
A0A0H3PED7	-1.3649	0.000101422	0.000382131		DNA polymerase III subunit epsilon
A0A0H3PCP8	-1.35148	0.00583068	0.0127396		Lipoprotein, putative
A0A0H3PIF6	-1.34723	4.00901e-08	5.04819e-07	fliL	Flagellar protein FliL
A0A0H3PGP1	-1.34056	0.0126069	0.0249273	lctP	L-lactate permease
A1VYQ1	-1.31097	0.0571154	0.0948948	hemA	Glutamyl-tRNA reductase
A0A0H3PCE2	-1.30299	2.76884e-07	2.43099e-06	cstA	Carbon starvation protein A
A0A0H3PAS8	-1.27135	0.0278264	0.0500561		Uncharacterized protein
A0A0H3P9F6	-1.26348	1.20815e-13	2.8905e-11		Cpp47
A1VYL9	-1.25739	0.0525642	0.0877905		Maf-like protein CJJ81176_0535
A1W0G0	-1.2502	4.94873e-05	0.00020591	tatA	Sec-independent protein translocase protein TatA
A0A0H3PGE8	-1.22166	1.88625e-10	7.52144e-09		Cpp23
A1VY92	-1.18573	1.70747e-07	1.63405e-06		UPF0323 lipoprotein CJJ81176_0395
A0A0H3P9C2	-1.17025	2.49245e-08	3.50776e-07		Thioredoxin domain protein
A0A0H3PB76	-1.13679	0.00863152	0.017841	dnaJ-1	Co-chaperone protein DnaJ
Q2M5Q9	-1.1317	2.97746e-06	1.82656e-05		Uncharacterized protein
A0A0H3P9J0	-1.11729	0.00724678	0.0153773		Amino acid carrier protein
A0A0H3PAN9	-1.11716	4.12413e-07	3.37333e-06		Methyl-accepting chemotaxis protein
A0A0H3PH37	-1.11504	0.000666304	0.00190344		Lipoprotein, putative
A0A0H3PAG7	-1.1134	3.05581e-08	4.17773e-07	cheW	Purine-binding chemotaxis protein CheW
A1W1V4	-1.10283	4.89003e-12	4.58777e-10	rpsC	30S ribosomal protein S3
Q8GJA7	-1.09211	3.29008e-09	6.53017e-08	Cjp48	Uncharacterized protein
A0A0H3PCF8	-1.09109	1.32648e-06	9.54467e-06		Membrane protein, putative, degenerate
A0A0H3PA66	-1.08962	2.75254e-05	0.000123093	dcuB	Anaerobic C4-dicarboxylate transporter
A1VZQ5	-1.07467	5.96012e-09	1.05627e-07	peb1C	Probable ABC transporter ATP-binding protein PEB1C
A0A0H3P9Y0	-1.05519	0.00532217	0.0117088		Peptidase, M23/M37 family
Q0Q7I0	-1.04919	1.26849e-11	9.58574e-10		Peptide ABC transporter, periplasmic peptide-binding protein
A0A0H3PD99	-1.04712	0.000609426	0.00177271		Uncharacterized protein
A0A0H3PCC6	-1.04593	0.00150898	0.00379026		Cpp45
A0A0H3P9J9	-1.03634	0.000173983	0.000604568		Methyl-accepting chemotaxis protein
A0A0H3PBJ5	-1.02801	0.102096	0.157336	dsbD	Thiol:disulfide interchange protein DsbD
A1W1V3	-1.02741	3.17054e-10	1.13867e-08	rplP	50S ribosomal protein L16
A1W1L3	-1.01968	0.00407909	0.00927242	rpsT	30S ribosomal protein S20
A0A0H3PA52	-1.01238	1.81185e-12	2.47706e-10	htrA	Protease DO
A1VYR7	-1.00913	3.53952e-10	1.16804e-08	proA	Gamma-glutamyl phosphate reductase
A0A0H3P9L7	-1.00823	0.000289218	0.000919541		Uncharacterized protein
A0A0H3PE25	-0.998967	7.5683e-06	3.91506e-05		ABC transporter, ATP-binding protein
A0A0H3PCZ7	-0.998851	0.35153	0.432559		Acetyltransferase, GNAT family
A0A0H3PCT8	-0.980251	9.83978e-08	1.03544e-06		Cytochrome c biogenesis protein, CcmF/CycK/CcsA family
A0A0H3PHB9	-0.97187	5.76333e-09	1.04437e-07	petA	Ubiquinol-cytochrome c reductase iron-sulfur subunit
A0A0H3PD65	-0.9692	9.14484e-10	2.6258e-08		High affinity branched-chain amino acid ABC transporter, periplasmic amino acid-binding protein
Q6QNL8	-0.958604	1.84096e-09	4.58068e-08		Putative integral membrane protein
Q0Q7J3	-0.954898	2.93071e-07	2.54972e-06		Probable enterochelin uptake periplasmi-binding protein
A0A0H3PAK6	-0.953136	3.58779e-06	2.09361e-05	chuA	TonB-dependent heme receptor
A0A0H3PEW2	-0.95155	5.52103e-10	1.76121e-08		Iron ABC transporter, periplasmic iron-binding protein
A0A0H3PAC3	-0.943158	3.17986e-07	2.74155e-06		CMP-Neu5Ac synthetase
A0A0H3PAW0	-0.92618	0.0857295	0.134277	corA	Magnesium transport protein CorA
A0A0H3PIZ8	-0.898369	0.0107237	0.0217427	fliE	Flagellar hook-basal body complex protein FliE
A0A0H3PAL4	-0.897616	0.099249	0.153353	fliG	Flagellar motor switch protein FliG
A0A0H3PB24	-0.894867	6.2384e-11	3.14218e-09		Fibronectin type III domain protein
A1VXI8	-0.871107	3.38808e-08	4.44164e-07	atpA	ATP synthase subunit alpha
A0A0H3PAM0	-0.867873	3.29103e-10	1.13867e-08	cheA	Chemotaxis protein CheA
A0A0H3PCI0	-0.854557	2.47936e-08	3.50776e-07		Disulfide bond formation protein, DsbB family
A1VZ20	-0.85404	0.0846941	0.132873	era	GTPase Era
A0A0H3P9C5	-0.851206	2.88098e-08	3.9958e-07	mapA	Outer membrane liproprotein MapA
A0A0H3PBG2	-0.850698	0.0236799	0.0434964		N-acetylmuramoyl-L-alanine amidase
A0A0H3PAN7	-0.845294	0.000438992	0.00132948	secF	Protein-export membrane protein SecF
A0A0H3P9B9	-0.844861	2.98129e-09	6.32149e-08	cjaA	CjaA protein
A0A0H3PI21	-0.839891	1.13708e-06	8.30679e-06	nrfH	Cytochrome c-type protein
A0A0H3PBI5	-0.836376	0.109796	0.167583		ABC transporter, periplasmic substrate-binding protein, putative
A0A0H3PAV1	-0.834258	2.05376e-08	3.07102e-07		Chemotaxis protein MotA, putative
A0A0H3PA60	-0.822406	8.38474e-13	1.33737e-10	dcuA	Anaerobic C4-dicarboxylate transporter
A0A0H3PF34	-0.821167	1.33684e-06	9.54746e-06	fliF	Flagellar M-ring protein
A0A0H3P984	-0.807803	5.0852e-08	6.08317e-07		Uncharacterized protein
A0A0H3PIU0	-0.804329	0.235531	0.31133	pcm	Protein-L-isoaspartate O-methyltransferase
A0A0H3PEP2	-0.802951	0.000163216	0.000574258	polA	DNA polymerase
A1VYJ6	-0.780907	2.08808e-07	1.94009e-06	rpsL	30S ribosomal protein S12
A0A0H3P9N0	-0.777521	8.75256e-06	4.45543e-05	flhF	Flagellar biosynthetic protein FlhF
A0A0H3PJC9	-0.773062	0.0826435	0.130553		Lipoprotein, putative
A0A0H3PCL3	-0.772673	3.82267e-06	2.19059e-05	cdtB	Cytolethal distending toxin, subunit B
A1VXH9	-0.769624	0.135061	0.198852	obg	GTPase Obg
A0A0H3PBT4	-0.767438	1.49988e-06	1.05543e-05		SPFH domain / Band 7 family protein
A0A0H3PEI3	-0.761823	8.35206e-07	6.44591e-06	rlpA	Rare lipoprotein A
A0A0H3PET5	-0.755608	1.63755e-08	2.56907e-07		TonB-dependent receptor, putative, degenerate
A0A0H3PEB4	-0.752871	2.43421e-06	1.53259e-05	nth	Endonuclease III
A1W1V9	-0.748656	3.03854e-09	6.32149e-08	rplD	50S ribosomal protein L4
A0A0H3PAP2	-0.747617	0.000174358	0.000604568	pgi	Glucose-6-phosphate isomerase
A1W0P5	-0.739486	0.020079	0.0378261	dnaJ	Chaperone protein DnaJ
A0A0H3PH67	-0.735462	0.0623555	0.102533	dnaX	DNA polymerase III, gamma/tau subunits
A0A0H3PBH6	-0.735072	1.04726e-09	2.8635e-08		Amino acid adenylation domain protein
A0A0H3PBD0	-0.732475	0.159558	0.23066	bioA	Adenosylmethionine--8-amino-7-oxononanoate aminotransferase
A0A0H3PEU8	-0.731353	1.04985e-07	1.09207e-06		Peptidoglycan-associated lipoprotein Omp18
A0A0H3P971	-0.729154	0.17429	0.246739		Cpp4
A0A0H3PCP5	-0.727821	0.234867	0.310882	cdtC	Cytolethal distending toxin, subunit C
A0A0H3PEX3	-0.727628	0.0182046	0.0346206		1-acyl-sn-glycerol-3-phosphate acyltransferase
A0A0H3PDM3	-0.724894	5.52203e-08	6.45312e-07	sdaC	Serine transporter
A1VZU7	-0.72425	0.199463	0.273869	mnmE	tRNA modification GTPase MnmE
A0A0H3PAJ4	-0.723513	0.0210883	0.0394171	hisI	Histidine biosynthesis bifunctional protein HisIE
A0A0H3PAQ1	-0.713913	5.19742e-05	0.000215322		Na+/H+ antiporter family protein
A1VZG5	-0.711204	7.0928e-05	0.000282813	glmU	Bifunctional protein GlmU
A0A0H3PED8	-0.709533	5.27881e-07	4.24522e-06		Major antigenic peptide PEB3
A0A0H3PEG0	-0.709084	0.0983314	0.152765	lpxB	Lipid-A-disaccharide synthetase
A0A0H3PI86	-0.70844	6.80049e-05	0.000274116		Lipoprotein, putative
A0A0H3P9J8	-0.707835	3.15617e-06	1.91168e-05	cjaC	CjaC protein
A0A0H3PAF2	-0.704508	2.46389e-06	1.54114e-05	secD	Protein translocase subunit SecD
A1W1V8	-0.695851	0.0763521	0.121888	rplW	50S ribosomal protein L23
A0A0H3PCG8	-0.695227	1.09023e-06	8.02578e-06	ccpA-1	Cytochrome c551 peroxidase
A0A0H3PBF8	-0.691654	4.29935e-05	0.000180459		Membrane protein, putative
A0A0H3PA70	-0.690537	0.0648785	0.106316	proB	Glutamate 5-kinase
A0A0H3PHF3	-0.687618	1.72602e-06	1.17149e-05		Peptidyl-prolyl cis-trans isomerase D, homolog
A0A0H3PA44	-0.686104	2.5638e-07	2.27181e-06		Lipoprotein, putative
A0A0H3PA18	-0.685655	0.00945933	0.0193431		Transporter
A0A0H3PHG1	-0.684576	4.63832e-05	0.000193837	coaBC	Phosphopantothenoylcysteine decarboxylase/phosphopantothenate--cysteine ligase
A1VY90	-0.681858	1.15544e-06	8.37697e-06	rpsU	30S ribosomal protein S21
A0A0H3P9M2	-0.681314	0.237365	0.312459		Uncharacterized protein
A0A0H3PAJ5	-0.679333	0.00853274	0.017675		Uncharacterized protein
A1VY80	-0.672758	1.30835e-10	5.96234e-09	glmM	Phosphoglucosamine mutase
A0A0H3PCN0	-0.663312	2.09947e-05	9.80094e-05		Uncharacterized protein
A0A0H3PAL0	-0.661703	4.11555e-08	5.11504e-07	cadF	Fibronectin-binding protein
A0A0H3PAB7	-0.652144	4.53892e-07	3.68114e-06		Putative sugar transferase
A0A0H3PI11	-0.64063	0.00640517	0.0138682		Uncharacterized protein
A0A0H3PBW9	-0.637462	1.5817e-06	1.10488e-05	clpB	ATP-dependent chaperone protein ClpB
A0A0H3P9U7	-0.636621	1.16694e-05	5.72696e-05	jlpA	Surface-exposed lipoprotein
A1W1J5	-0.63321	0.000224531	0.000748698	rpsK	30S ribosomal protein S11
A0A0H3P9J3	-0.628035	0.00226898	0.00548336		Thioesterase family protein
A1W187	-0.627097	1.68623e-11	1.00858e-09	rpsI	30S ribosomal protein S9
A0A0H3P9H5	-0.62497	1.60309e-05	7.67076e-05	serA	D-3-phosphoglycerate dehydrogenase
A0A0H3PAA5	-0.622562	2.71871e-06	1.68948e-05		Lipoprotein, putative
A1VYA6	-0.617991	0.00308479	0.00723566	der	GTPase Der
A0A0H3PAU0	-0.614696	2.9609e-09	6.32149e-08		Tungstate ABC transporter, periplasmic tungstate-binding protein, putative
A0A0H3PBJ1	-0.611724	2.41229e-05	0.000110457	kpsE	Capsular polysaccharide ABC transporter
A0A0H3P9D5	-0.596994	1.74595e-06	1.17667e-05	ftsH	ATP-dependent zinc metalloprotease FtsH
A0A0H3PEH5	-0.594339	6.8655e-05	0.000274907		Ferredoxin, 4Fe-4S
A0A0H3PC19	-0.593806	6.35686e-07	5.06959e-06		Uncharacterized protein
A0A0H3PA88	-0.593236	2.34276e-06	1.49468e-05		Lipoprotein, putative
A1W1V7	-0.590277	7.38985e-08	8.14307e-07	rplB	50S ribosomal protein L2
A0A0H3PJK7	-0.587194	0.367564	0.446962	trpF	N-(5'-phosphoribosyl)anthranilate isomerase
A1W1U4	-0.585849	6.84248e-08	7.70383e-07	rplR	50S ribosomal protein L18
A1W1V1	-0.58399	3.34451e-07	2.85777e-06	rpsQ	30S ribosomal protein S17
A1W1J3	-0.580834	2.30606e-05	0.000106101	rpmJ	50S ribosomal protein L36
A0A0H3PH92	-0.577869	0.000182569	0.000629888	glcD	Glycolate oxidase, subunit GlcD
A0A0H3PD77	-0.571344	0.0230954	0.042613		Uncharacterized protein
A0A0H3PBU8	-0.570237	0.136107	0.200084	accD	Acetyl-coenzyme A carboxylase carboxyl transferase subunit beta
A0A0H3PJ75	-0.564361	0.244362	0.320788		Uncharacterized protein
A0A0H3P9L2	-0.551769	0.000115251	0.000425852	fliM	Flagellar motor switch protein FliM
A0A0H3PEW9	-0.549794	0.301312	0.383451		RNB-like protein
A1VZ23	-0.549423	3.06367e-05	0.000134492	rplI	50S ribosomal protein L9
A0A0H3P9N4	-0.546227	0.0463929	0.0788598	kdpB	Potassium-transporting ATPase ATP-binding subunit
A0A0H3PA27	-0.544656	0.00276154	0.00652542		Uncharacterized protein
A1VXS0	-0.5398	1.04333e-05	5.25511e-05	clpP	ATP-dependent Clp protease proteolytic subunit
A1W1X2	-0.538771	0.00113203	0.00298444	leuA	2-isopropylmalate synthase
A0A0H3PDV7	-0.537093	0.0603259	0.0995378	selB	Selenocysteine-specific elongation factor
A0A0H3PCJ0	-0.535421	0.000643369	0.00184896		Site-determining protein
A0A0H3P9C8	-0.534341	0.0452604	0.0772089	bamD	Outer membrane protein assembly factor BamD
A1W057	-0.532542	5.81912e-08	6.62963e-07	rpsF	30S ribosomal protein S6
A0A0H3PCK6	-0.528918	0.000633572	0.00182629	ansA	L-asparaginase
A0A0H3PAJ8	-0.521922	0.008935	0.0183888	livF	High affinity branched-chain amino acid ABC transporter, ATP-binding protein
A0A0H3P9E8	-0.521715	4.03005e-07	3.35371e-06	petC	Ubiquinol--cytochrome c reductase, cytochrome c1 subunit
A1VZY1	-0.520766	0.36919	0.448369		UPF0763 protein CJJ81176_1011
A1VXS1	-0.519583	0.000285657	0.000911246	tig	Trigger factor
A1W059	-0.518921	1.72232e-06	1.17149e-05	rpsR	30S ribosomal protein S18
A0A0H3PJB3	-0.517658	0.0231099	0.042613		Mechanosensitive ion channel family protein
A0A0H3PJ65	-0.51674	0.000762223	0.00213289		Uncharacterized protein
A0A0H3P9V0	-0.512648	0.469651	0.549457		Putative sugar transferase
A0A0H3PBE5	-0.509879	1.79885e-06	1.19549e-05		Lipoprotein, putative
A0A0H3P9Q2	-0.508648	0.000731022	0.00205761	nrfA	Cytochrome c-552
A0A0H3PJI4	-0.501263	0.120884	0.182759	recN	DNA repair protein RecN
A0A0H3PI91	-0.49919	2.50293e-05	0.000114013	porA	Major outer membrane protein
A0A0H3PHN4	-0.496095	0.154051	0.223375	psd	Phosphatidylserine decarboxylase
A0A0H3PB67	-0.495934	0.00127701	0.00330298		Uncharacterized protein
A1VXT5	-0.491314	3.27582e-08	4.37492e-07	thrS	Threonine--tRNA ligase
A0A0H3PA97	-0.491029	1.68017e-05	7.96001e-05		TolB protein, putative
A1W0J3	-0.479496	0.0018746	0.00458821	rny	Ribonuclease Y
A1VZ65	-0.467589	0.354079	0.434985	rpsP	30S ribosomal protein S16
A0A0H3PHJ0	-0.466777	0.000365862	0.00112582		5-hydroxyisourate hydrolase
A1VZT4	-0.461391	0.00166711	0.00413323	secA	Protein translocase subunit SecA
A0A0H3PBD1	-0.457639	1.13338e-05	5.59094e-05	ccoP	Cbb3-type cytochrome c oxidase subunit
A1W1J6	-0.455953	2.27104e-09	5.17473e-08	rpsD	30S ribosomal protein S4
A1W1U8	-0.454261	0.00377688	0.00877299	rplE	50S ribosomal protein L5
A0A0H3PA01	-0.451432	7.37993e-05	0.000291843		Uncharacterized protein
A0A0H3PGL0	-0.451096	0.232817	0.308595		Uncharacterized protein
A1W1V6	-0.450351	1.06939e-05	5.35816e-05	rpsS	30S ribosomal protein S19
A0A0H3PF31	-0.444351	0.365323	0.444814		Uncharacterized protein
A1VZ10	-0.443569	0.3419	0.427152	engB	Probable GTP-binding protein EngB
A0A0H3P9P7	-0.437505	1.15031e-07	1.15878e-06		Methyl-accepting chemotaxis protein
A0A0H3PI41	-0.437265	3.34355e-09	6.53017e-08		Uncharacterized protein
A1VXS2	-0.435662	0.000536435	0.00158938	folE	GTP cyclohydrolase 1
A0A0H3PE72	-0.433539	0.142402	0.208377		DNA-binding response regulator, putative
A1W0G6	-0.433295	5.54473e-06	3.0496e-05	rpsB	30S ribosomal protein S2
A0A0H3PB07	-0.427734	0.00065606	0.00187979	lptD	LPS-assembly protein LptD
A0A0H3PB49	-0.426406	0.527905	0.607218		Methyl-accepting chemotaxis protein
A1VXJ1	-0.421951	0.0298809	0.0529555	atpC	ATP synthase epsilon chain
A0A0H3PIS8	-0.421477	0.000295302	0.000935774	clpX	ATP-dependent Clp protease ATP-binding subunit ClpX
A0A0H3P9L8	-0.421023	0.0253671	0.0460652	atpF	ATP synthase subunit b
A0A0H3PJH9	-0.419813	0.000196899	0.000672629	ctpA	Carboxyl-terminal protease
A0A0H3PJ47	-0.418689	0.00200929	0.00489284	bamA	Outer membrane protein assembly factor BamA
A1VYV6	-0.414352	0.000151671	0.000537588	cbf2	Putative peptidyl-prolyl cis-trans isomerase Cbf2
A1VXI7	-0.413614	0.470373	0.54963	atpH	ATP synthase subunit delta
A0A0H3PF03	-0.408818	1.17711e-08	1.87749e-07	fabF	3-oxoacyl-[acyl-carrier-protein] synthase 2
A0A0H3P9T7	-0.408744	0.041128	0.0707905		Methyl-accepting chemotaxis protein
A0A0H3PCL7	-0.403719	0.00181382	0.00446227	nrdA	Ribonucleoside-diphosphate reductase
A0A0H3PDN2	-0.399544	0.0110895	0.0224368		Putative methyltransferase
A1W1V5	-0.398568	0.00179439	0.00442584	rplV	50S ribosomal protein L22
A1VYJ7	-0.397935	2.2796e-06	1.47404e-05	rpsG	30S ribosomal protein S7
A0A0H3PAE7	-0.396351	8.73665e-07	6.6357e-06	trxB	Thioredoxin reductase
A0A0H3PBE2	-0.393383	0.162245	0.233839		Conserved domain protein
A0A0H3PGP7	-0.389362	0.149279	0.217113	flgE	Flagellar hook protein FlgE
A1VZB4	-0.3893	0.586418	0.659113	tmk	Thymidylate kinase
A0A0H3PEP7	-0.387332	0.148683	0.216574		Uncharacterized protein
A1VXJ0	-0.386651	9.81931e-05	0.0003729	atpD	ATP synthase subunit beta
A0A0H3PAS0	-0.380061	0.185459	0.258347	uvrB	UvrABC system protein B
A0A0H3P9T5	-0.375827	0.563207	0.639643		Iron permease, FTR1 family
A0A0H3P9J5	-0.372084	8.10926e-05	0.00031547	ciaB	Invasion antigen B
A0A0H3P9J1	-0.371238	0.0174421	0.0333841	yidC	Membrane protein insertase YidC
A0A0H3P9Q3	-0.36962	0.557387	0.635023	csrA	Carbon storage regulator
Q1HG73	-0.367275	0.00806243	0.0168466		Uncharacterized protein
A0A0H3PA89	-0.365453	0.00383496	0.00886487	pyrD	Dihydroorotate dehydrogenase (quinone)
A0A0H3PHX6	-0.363906	0.000254395	0.000830907		Uncharacterized protein
A0A0H3PCI2	-0.359019	0.510898	0.59117		Uncharacterized protein
A0A0H3PA76	-0.358392	7.74442e-05	0.000304996		Hemin ABC transporter, periplasmic hemin-binding protein, putative
A0A0H3PEK3	-0.356679	3.46409e-08	4.47991e-07	ilvE	Branched-chain amino acid aminotransferase
A1W018	-0.356104	0.124474	0.186128	lepA	Elongation factor 4
A1W043	-0.354545	0.036705	0.0639831	murC	UDP-N-acetylmuramate--L-alanine ligase
A0A0H3P9N8	-0.354219	0.19532	0.269727		TonB system transport protein ExbD, putative
A0A0H3PAQ2	-0.35419	0.00446713	0.00998842		Amino acid ABC transporter, ATP-binding protein
A0A0H3P9D2	-0.349848	0.000118607	0.000435312		Exodeoxyribonuclease 7 small subunit
A0A0H3PHE3	-0.34915	0.0460626	0.0784375	metN	Methionine import ATP-binding protein MetN
A1VY17	-0.348911	0.000237259	0.000785663	panC	Pantothenate synthetase
A1VXL9	-0.348648	0.0282568	0.0505454	infB	Translation initiation factor IF-2
A1VYH4	-0.345052	0.0655076	0.106981	miaB	tRNA-2-methylthio-N(6)-dimethylallyladenosine synthase
A0A0H3PJM2	-0.344148	2.47133e-07	2.21034e-06		Saccharopine dehydrogenase
A1VZN1	-0.341273	0.0970749	0.151058	pheS	Phenylalanine--tRNA ligase alpha subunit
A0A0H3PBL2	-0.339529	0.298338	0.38068	def	Peptide deformylase
A0A0H3P9L6	-0.338746	0.000340374	0.00105759	ftsA	Cell division protein FtsA
A0A0H3PDD6	-0.338097	0.281128	0.362587		Sensor histidine kinase
A0A0H3PCX2	-0.337745	0.00818968	0.0170048		Uncharacterized protein
Q2M5R2	-0.336094	2.30283e-06	1.47907e-05	flaA	Flagellin
A0A0H3PBF4	-0.335549	0.131646	0.195367		Flagellar assembly protein FliH, putative
Q8GJE8	-0.334001	0.256827	0.33577	Cjp04	Uncharacterized protein
A1W116	-0.33318	0.000182977	0.000629888	pgk	Phosphoglycerate kinase
A1VZ24	-0.32616	3.05722e-05	0.000134492	argG	Argininosuccinate synthase
A0A0H3PBV9	-0.32572	0.00104246	0.00280502	oorD	2-oxoglutarate:acceptor oxidoreductase, delta subunit
A0A0H3PF06	-0.325059	0.00419812	0.00952038		Aminotransferase, classes I and II
A0A0H3PIR6	-0.324721	0.153967	0.223375		Peptidase, M23/M37 family
A0A0H3PID6	-0.324474	4.61903e-08	5.6672e-07		NADP-dependent malic enzyme, truncation
A1W0K3	-0.323522	0.000114613	0.000425852	groS	10 kDa chaperonin
A1VZZ6	-0.316663	0.00767139	0.0161701	aroB	3-dehydroquinate synthase
A0A0H3PA46	-0.316112	0.00791972	0.0165846	topA	DNA topoisomerase 1
A0A0H3PDU5	-0.316081	0.000512378	0.00153939	tyrS	Tyrosine--tRNA ligase
A0A0H3PBI3	-0.316079	0.000806462	0.0022501		Bifunctional protein PutA
A0A0H3P9Q4	-0.315718	0.00146578	0.00372083	katA	Catalase
A0A0H3PAM2	-0.31406	0.00715388	0.015316	mreB	Cell shape-determining protein MreB
A1W0S0	-0.313992	0.00690229	0.0148772	upp	Uracil phosphoribosyltransferase
A1W1V0	-0.31155	0.000361653	0.00111646	rplN	50S ribosomal protein L14
A1W1J7	-0.311302	0.0114358	0.0229916	rpoA	DNA-directed RNA polymerase subunit alpha
A0A0H3PA75	-0.307803	0.00116721	0.00306033	comEA	Competence protein ComEA
A0A0H3P9R9	-0.306273	0.000710958	0.00201298	ccoO	Cytochrome c oxidase, cbb3-type, subunit II
A0A0H3PAW5	-0.305529	0.511482	0.59117		Uncharacterized protein
A0A0H3PBG5	-0.304122	0.0010348	0.00279746		Flagellin
A1VZQ4	-0.303579	1.69531e-06	1.17149e-05	peb1A	Major cell-binding factor
A0A0H3PH73	-0.30289	0.00731941	0.0154971	pglE	General glycosylation pathway protein
A0A0H3PID1	-0.301526	1.38031e-06	9.78488e-06	glyS	Glycine--tRNA ligase beta subunit
A0A0H3PI52	-0.297752	0.00104345	0.00280502	rplO	50S ribosomal protein L15
A0A0H3PHR2	-0.296213	0.00211309	0.00513256	pheT	Phenylalanine--tRNA ligase beta subunit
A0A0H3PD61	-0.295063	0.000443934	0.0013402		Uncharacterized protein
A1W038	-0.293644	0.0259532	0.0470402	dapE	Succinyl-diaminopimelate desuccinylase
A0A0H3PA47	-0.293265	0.103851	0.159784	rnj	Ribonuclease J
A1VY45	-0.293067	9.76965e-08	1.03544e-06	serC	Phosphoserine aminotransferase
A0A0H3PBG0	-0.291644	8.05275e-05	0.00031455		Uncharacterized protein
A1W1H5	-0.29162	0.000160564	0.000567012	nuoD	NADH-quinone oxidoreductase subunit D
A0A0H3PBE4	-0.290252	5.62775e-05	0.000231148	cheV	Chemotaxis protein CheV
A0A0H3P9N5	-0.28992	0.00228954	0.00551912		Cytochrome c family protein
Q8GJE5	-0.288568	2.6294e-05	0.000118138	Cjp08	Uncharacterized protein
A1W1U5	-0.288207	0.00467124	0.0103481	rplF	50S ribosomal protein L6
A1VXZ7	-0.28662	0.0184474	0.0348896	fabZ	3-hydroxyacyl-[acyl-carrier-protein] dehydratase FabZ
A0A0H3PES2	-0.28637	0.317416	0.400748		Phosphatase, Ppx/GppA family
A0A0H3P9B7	-0.28396	0.0767028	0.122137	cyf	Cytochrome c553
Q0Q7K2	-0.280765	0.163178	0.234476		Putative type I restriction-modification system HsdR subunit
A0A0H3PA90	-0.280508	0.00639613	0.0138682		3-octaprenyl-4-hydroxybenzoate carboxy-lyase, putative
A1VZ69	-0.277949	0.01424	0.0278115	rplS	50S ribosomal protein L19
A0A0H3PAM7	-0.275912	0.639911	0.703902		Acetyltransferase, GNAT family
A1W0U8	-0.275756	0.552919	0.632946	hisF2	Putative imidazole glycerol phosphate synthase subunit hisF2
A0A0H3PCQ6	-0.274835	0.000269474	0.000874191		High affinity branched-chain amino acid ABC transporter, periplasmic amino acid-binding protein
Q5QKR8	-0.27314	0.0282245	0.0505454	pseB	UDP-N-acetylglucosamine 4,6-dehydratase (inverting)
A0A0H3P9M6	-0.270818	3.71291e-05	0.000157224		Uncharacterized protein
A1VXV6	-0.26699	0.00218006	0.00528182	frr	Ribosome-recycling factor
A0A0H3PIQ2	-0.266312	0.0336329	0.0591668		Uncharacterized protein
A0A0H3PIL4	-0.266112	3.60961e-05	0.000153529	hisD	Histidinol dehydrogenase
A0A0H3PEF4	-0.263725	4.21123e-05	0.000177539	frdA	Fumarate reductase, flavoprotein subunit
A0A0H3PB47	-0.26212	0.0993512	0.153353		Membrane protein, putative
A0A0H3PJ78	-0.260417	0.0747568	0.119836		ATPase, AAA family protein
A0A0H3PAS5	-0.260412	0.129276	0.192706		Uncharacterized protein
A0A0H3P994	-0.259078	0.160269	0.231339		MotA/TolQ/ExbB proton channel family protein
A0A0H3PJE6	-0.258669	0.359655	0.439578		DNA/RNA non-specific endonuclease
A0A0H3PBA4	-0.256737	0.000172867	0.000603772		Oxidoreductase, putative
A0A0H3PC13	-0.25475	0.00253006	0.00602304		Uncharacterized protein
A0A0H3PAG1	-0.249348	0.00107139	0.00286403		Pyridine nucleotide-disulphide oxidoreductase family protein
A1VXZ8	-0.247411	0.00430386	0.00967271	lpxA	Acyl-[acyl-carrier-protein]--UDP-N-acetylglucosamine O-acyltransferase
A0A0H3PAL5	-0.245945	0.00141589	0.00360939		Uncharacterized protein
A0A0H3P9F0	-0.242868	0.667148	0.728006	pglF	General glycosylation pathway protein
A0A0H3PC48	-0.240486	0.00136276	0.00349642	purQ	Phosphoribosylformylglycinamidine synthase subunit PurQ
A0A0H3PI37	-0.236965	0.0659212	0.107108	nuoC	NADH-quinone oxidoreductase
A0A0H3P9B1	-0.234677	0.194824	0.269432	yajC	Preprotein translocase, YajC subunit
A1VYC2	-0.234128	6.39987e-05	0.000260624	glyA	Serine hydroxymethyltransferase
A0A0H3PIS1	-0.233013	0.132046	0.195367		PhnA domain protein
A0A0H3PBE0	-0.219613	0.330579	0.415176		Oligopeptide transporter, OPT family
A1VXI9	-0.219018	0.0483577	0.0816196	atpG	ATP synthase gamma chain
A0A0H3PGQ1	-0.217188	0.736246	0.792562	fliA	RNA polymerase sigma factor, sigma-F
A1W1H0	-0.21696	0.00959058	0.0195697	nuoI	NADH-quinone oxidoreductase subunit I
A0A0H3PH47	-0.211475	0.0958082	0.14933		Uncharacterized protein
A1VYQ2	-0.210785	0.000386056	0.00118037	proS	Proline--tRNA ligase
A1W1U3	-0.210385	0.0182659	0.0346206	rpsE	30S ribosomal protein S5
A0A0H3PB37	-0.207216	0.768803	0.820228		Transcriptional regulator, MerR family
A1VZL9	-0.206707	0.00103073	0.00279437	rpsO	30S ribosomal protein S15
A0A0H3P9T6	-0.20631	0.345052	0.429842	ribA	GTP cyclohydrolase-2
A0A0H3PHQ7	-0.205686	0.167185	0.239157	ilvA	Threonine dehydratase
A0A0H3PBY8	-0.205576	0.0148577	0.028783		Antioxidant, AhpC/Tsa family
A1VYV7	-0.205294	0.000921563	0.0025343	fba	Fructose-bisphosphate aldolase
A1VY69	-0.199015	0.137858	0.202347	trpB	Tryptophan synthase beta chain
A0A0H3P9Z2	-0.198332	0.00721621	0.0153773		Soluble lytic murein transglycosylase, putative
A0A0H3P9M4	-0.196226	0.00385	0.00887819	aspC	Aspartate aminotransferase
A0A0H3PAC1	-0.190096	0.00155421	0.00388351	nuoG	NADH-quinone oxidoreductase, G subunit
A0A0H3PDJ1	-0.189713	1.22083e-05	5.95999e-05		Oxidoreductase, zinc-binding dehydrogenase family
A0A0H3PHT3	-0.188568	0.0105334	0.0214477		Toluene tolerance protein, putative
A0A0H3PCH2	-0.186646	0.00369036	0.00859289	rbr	Rubrerythrin
A0A0H3PA99	-0.180669	0.000114226	0.000425852	dnaN	DNA polymerase III subunit beta
A0A0H3PB04	-0.17918	0.00173548	0.00429161	fabD	Malonyl CoA-acyl carrier protein transacylase
A0A0H3PAT0	-0.178222	0.0287386	0.0512157	cysK	Cysteine synthase A
A0A0H3PAQ3	-0.177868	0.00229918	0.00552844		Uncharacterized protein
A0A0H3PHN8	-0.177003	0.0152604	0.029444		Amino acid-binding protein
A0A0H3PJ52	-0.175547	0.609457	0.678732		Conserved domain protein
A1VXT6	-0.175362	0.19655	0.271035	infC	Translation initiation factor IF-3
A1W0D6	-0.171794	0.283933	0.365712	hldE	Bifunctional protein HldE
A1VY51	-0.170776	0.00462106	0.0102845	ndk	Nucleoside diphosphate kinase
A0A0H3PEV8	-0.165103	0.509965	0.590843	pbpA	Penicillin-binding protein 1A
A0A0H3PIV6	-0.164679	0.0580337	0.096087	ribB	3,4-dihydroxy-2-butanone 4-phosphate synthase
A0A0H3PD90	-0.163628	0.619846	0.68419	purE	N5-carboxyaminoimidazole ribonucleotide mutase
Q8GJE2	-0.162689	0.076419	0.121888	topA	DNA topoisomerase I
Q8GJC5	-0.15944	0.780353	0.828855	Cjp29	Uncharacterized protein
A0A0H3PAY0	-0.159164	0.743553	0.798631	tatB	Sec-independent protein translocase protein TatB
A0A0H3PEN1	-0.156507	0.0113107	0.0228362		Putative cytochrome C-type haem-binding periplasmic protein
A1VYJ5	-0.151255	0.223206	0.299907	rpoC	DNA-directed RNA polymerase subunit beta'
A1VYG1	-0.148914	0.449908	0.530902	accA	Acetyl-coenzyme A carboxylase carboxyl transferase subunit alpha
A0A0H3P9G9	-0.146127	0.84527	0.882141		Cpp35
A0A0H3PB14	-0.143702	0.00819146	0.0170048		D-isomer specific 2-hydroxyacid dehydrogenase family protein
A0A0H3PBB3	-0.141705	0.835363	0.876582	rbfA	Ribosome-binding factor A
Q939J8	-0.140412	0.0403225	0.0696546	pseI	Pseudaminic acid synthase
A1W1J9	-0.139598	0.00125615	0.00325781	hisG	ATP phosphoribosyltransferase
Q8GJA8	-0.139365	0.0268005	0.048484	Cjp47	Uncharacterized protein
A0A0H3PGV5	-0.137019	0.113045	0.171993		Molybdopterin oxidoreductase family protein
A0A0H3PH83	-0.132078	0.0530955	0.0883694	ssb	Single-stranded DNA-binding protein
A0A0H3PA98	-0.130877	0.0223439	0.0415205		Uncharacterized protein
A0A0H3PA26	-0.130775	0.725256	0.783374		Peptidyl-arginine deiminase family protein
A0A0H3PAL9	-0.130586	0.290971	0.373771	rsfS	Ribosomal silencing factor RsfS
A0A0H3PA82	-0.130563	0.300179	0.382518	algC	Phosphomannomutase/phosphoglucomutase
A0A0H3PHA3	-0.130037	0.131822	0.195367	asd	Aspartate-semialdehyde dehydrogenase
A0A0H3P9R8	-0.129695	0.332586	0.416603		Sigma-54 dependent DNA-binding response regulator
A0A0H3PAU9	-0.127008	0.777029	0.826241		Uncharacterized protein
A0A0H3PGW7	-0.12522	0.365333	0.444814	lon	Lon protease
A0A0H3PB61	-0.124755	0.225979	0.302042	nusA	Transcription termination/antitermination protein NusA
Q0Q7K3	-0.123703	0.170115	0.242624		Uncharacterized protein
A0A0H3PEG8	-0.122174	0.499733	0.57969		Phosphate ABC transporter, periplasmic phosphate-binding protein, putative
A0A0H3PAI4	-0.117793	0.00880215	0.0181544	ileS	Isoleucine--tRNA ligase
A0A0H3PE18	-0.116453	0.413931	0.496406	hisF-2	Imidazole glycerol phosphate synthase subunit HisF
A0A0H3P9V8	-0.115938	0.614952	0.680482		Uncharacterized protein
A0A0H3PA74	-0.115334	0.124035	0.185761	napB	Periplasmic nitrate reductase, electron transfer subunit
A0A0H3PA63	-0.108603	0.0409963	0.070691		Uncharacterized protein
A0A0H3PDK8	-0.10838	0.0657824	0.107064		Uncharacterized protein
A1W1E0	-0.107138	0.0279744	0.050228		UPF0271 protein CJJ81176_1526
A0A0H3P9I3	-0.1061	0.129871	0.193291		Lipoprotein, NLPA family
A0A0H3PE30	-0.105661	0.20781	0.282091	purB-2	Adenylosuccinate lyase
A0A0H3P979	-0.105652	0.227663	0.303868		Hydrolase, carbon-nitrogen family
A1VY44	-0.103239	0.874199	0.907385	xseA	Exodeoxyribonuclease 7 large subunit
A1VYA4	-0.101361	0.451743	0.531756	kdsA	2-dehydro-3-deoxyphosphooctonate aldolase
A0A0H3P986	-0.0970524	0.587152	0.659113		Conserved domain protein
A0A0H3PBL7	-0.0954988	0.729732	0.787321	fur	Ferric uptake regulation protein
A1VZ59	-0.0930778	0.045187	0.0772089	glyQ	Glycine--tRNA ligase alpha subunit
A0A0H3PC06	-0.0915153	0.23649	0.312152		Uncharacterized protein
A0A0H3PAP1	-0.0859109	0.586364	0.659113	thiJ	4-methyl-5(B-hydroxyethyl)-thiazole monophosphate biosynthesis enzyme
A1VZE6	-0.0847666	0.593641	0.663685	ddl	D-alanine--D-alanine ligase
A0A0H3PHE2	-0.0844474	0.303556	0.385794		Lipoprotein, NLPA family
A0A0H3PBF1	-0.0833896	0.331107	0.415294		Polyprenyl synthetase family protein
A1VY95	-0.0828507	0.40677	0.48843		UPF0234 protein CJJ81176_0398
A0A0H3PAM8	-0.0805074	0.121479	0.183245		Hydrolase, carbon-nitrogen family
A1W1K1	-0.0804609	0.348814	0.431171	hisB	Histidine biosynthesis bifunctional protein HisB
A0A0H3PHZ5	-0.0777972	0.163467	0.23454		Bacterioferritin, putative
A0A0H3P9Q6	-0.0755115	0.82552	0.868157		Cytochrome P450 family protein
A0A0H3PCR0	-0.071809	0.351652	0.432559	petB	Cytochrome b
A1VYA1	-0.0681139	0.216029	0.291593	pyrF	Orotidine 5'-phosphate decarboxylase
A1VZR5	-0.0652734	0.0701981	0.113097	pckA	Phosphoenolpyruvate carboxykinase [ATP]
A0A0H3PB11	-0.0646308	0.132082	0.195367		DNA helicase
A0A0H3PAB9	-0.0618091	0.935709	0.955681		Endoribonuclease L-PSP, putative
A1VXW7	-0.0542317	0.542012	0.621949	rplT	50S ribosomal protein L20
A0A0H3P9G3	-0.0526532	0.396259	0.477006	rho	Transcription termination factor Rho
A1VZJ6	-0.052518	0.347397	0.430646	hemL	Glutamate-1-semialdehyde 2,1-aminomutase
A0A0H3PAB8	-0.0521719	0.690201	0.749741	purF	Amidophosphoribosyltransferase
A0A0H3PJ24	-0.0514536	0.200732	0.275216	icd	Isocitrate dehydrogenase, NADP-dependent
A1W078	-0.0484046	0.346906	0.430595	leuS	Leucine--tRNA ligase
A0A0H3P9B6	-0.044905	0.905216	0.932499	thiF	Thiamine biosynthesis protein ThiF
Q29W30	-0.0433072	0.464846	0.545169		Uncharacterized protein
A0A0H3PDD3	-0.0421977	0.422461	0.502855	mog	Molybdenum cofactor biosynthesis protein
A1W0I5	-0.0420279	0.580448	0.654286	metE	5-methyltetrahydropteroyltriglutamate--homocysteine methyltransferase
A1VZ21	-0.0418962	0.796552	0.843252	hslU	ATP-dependent protease ATPase subunit HslU
A0A0H3PIL0	-0.0404213	0.638356	0.702999		Uncharacterized protein
Q0Q7I7	-0.0400233	0.35723	0.437583	mqnE	Aminodeoxyfutalosine synthase
A0A0H3PEE2	-0.0394928	0.920686	0.944369	secG	Preprotein translocase, SecG subunit
A0A0H3PAH9	-0.0387402	0.556366	0.635023		Flavodoxin-like fold domain protein
A0A0H3PAP0	-0.0361709	0.426841	0.505553	trx	Thioredoxin
A0A0H3P9U0	-0.0344654	0.91571	0.941283		Glycolate oxidase iron-sulfur subunit
A0A0H3PJK4	-0.0312552	0.786163	0.833176		GTP-binding protein
A1VZF4	-0.0296743	0.51565	0.595268	dapA	4-hydroxy-tetrahydrodipicolinate synthase
A0A0H3PAE3	-0.0295904	0.573645	0.648911	hydA	Quinone-reactive Ni/Fe-hydrogenase, small subunit
Q2A947	-0.0288137	0.61072	0.678732		Deoxyuridine triphosphatase domain protein
A1VXN9	-0.0269508	0.732203	0.789097	rpmE	50S ribosomal protein L31
Q29VV3	-0.0222234	0.940028	0.958291		Putative glycosyl transferase
A0A0H3PAL7	-0.0202143	0.763068	0.815018		Malate dehydrogenase (quinone)
A1VZH5	-0.0201253	0.878756	0.909915	trmA	tRNA/tmRNA (uracil-C(5))-methyltransferase
A0A0H3PBR9	-0.0196113	0.662586	0.723852	ccpA-2	Cytochrome c551 peroxidase
A0A0H3PB69	-0.0189547	0.904278	0.932499		MmgE/PrpD family protein
A0A0H3PHS4	-0.0121961	0.976107	0.9833		HsdS
A0A0H3PB29	-0.0106504	0.970681	0.980931		Membrane protein, putative
A0A0H3P9Q8	-0.00887882	0.883871	0.913461		Oxidoreductase, 2-nitropropane dioxygenase family
A1W1U6	-0.00500223	0.969348	0.98062	rpsH	30S ribosomal protein S8
A0A0H3PEV1	-0.00417435	0.945827	0.962932	xth	Exodeoxyribonuclease III
A0A0H3PAE1	-0.0041497	0.986001	0.991067		Ribosomal RNA small subunit methyltransferase E
Q29W27	-0.00337631	0.952318	0.96851	kpsD	Capsular polysaccharide ABC transporter, periplasmic polysaccharide-binding protein
A1VZC8	-0.00269408	0.959183	0.972776	napA	Periplasmic nitrate reductase
A1W0N8	-0.0021199	0.986925	0.991067	pnp	Polyribonucleotide nucleotidyltransferase
A0A0H3P9I8	-0.00190547	0.982753	0.988954	speA	Arginine decarboxylase
A0A0H3PBH7	-0.000869722	0.996406	0.996406	nspC	Carboxynorspermidine/carboxyspermidine decarboxylase
A0A0H3PDV4	-0.000765992	0.988071	0.991178		Putative methyltransferase
A1VYJ4	0.000757988	0.994043	0.995082	rpoB	DNA-directed RNA polymerase subunit beta
A0A0H3PGS5	0.00292632	0.993365	0.995082	leuB	3-isopropylmalate dehydrogenase
A1W0H2	0.00661023	0.965068	0.977323	mnmG	tRNA uridine 5-carboxymethylaminomethyl modification enzyme MnmG
A0A0H3PBP8	0.00704245	0.869315	0.903295		Uncharacterized protein
A0A0H3PIC7	0.00781635	0.959561	0.972776		ThiS family protein
Q8GJE0	0.00820348	0.91377	0.940299	ssb	Single-stranded DNA-binding protein
A0A0H3P9L0	0.00937042	0.819409	0.862678		Cytokinin riboside 5'-monophosphate phosphoribohydrolase
A0A0H3P9T1	0.0103207	0.806461	0.850918	gapA	Glyceraldehyde-3-phosphate dehydrogenase
A1VYF1	0.0112815	0.842054	0.879744	gpmI	2,3-bisphosphoglycerate-independent phosphoglycerate mutase
A0A0H3PIR1	0.0125627	0.975337	0.9833	fdhA	Formate dehydrogenase, alpha subunit, selenocysteine-containing
A1W0I0	0.0139213	0.877046	0.909353	gpsA	Glycerol-3-phosphate dehydrogenase [NAD(P)+]
Q2M5Q0	0.0141533	0.972621	0.981854		Uncharacterized protein
A1VYA9	0.0164586	0.803198	0.848411	serS	Serine--tRNA ligase
A1W0X7	0.0168436	0.940267	0.958291	ppk	Polyphosphate kinase
A0A0H3PIU3	0.0183044	0.889121	0.917895		Uncharacterized protein
A0A0H3PJ70	0.0183046	0.762146	0.815018	argD	Acetylornithine aminotransferase
A1VXH7	0.019661	0.838722	0.878483	rplU	50S ribosomal protein L21
A0A0H3PEB1	0.0201444	0.660804	0.722731	mtnA	5'-methylthioadenosine/S-adenosylhomocysteine nucleosidase 1
Q7X517	0.021968	0.866038	0.900868	pseE	PseE
A0A0H3PAP4	0.0230201	0.745712	0.800052		Oxidoreductase, putative
A0A0H3PEV5	0.0246384	0.610756	0.678732		Uncharacterized protein
A0A0H3PAK7	0.0253942	0.691137	0.749907		Peptidase, M24 family
A0A0H3PJB0	0.0278608	0.839011	0.878483		Oxidoreductase, molybdopterin binding, putative
A0A0H3PAA8	0.0283944	0.742406	0.798295		DegT/DnrJ/EryC1/StrS aminotransferase family
A0A0H3PJL7	0.0284524	0.879489	0.909915		GTP-binding protein
A1VZ44	0.028565	0.61335	0.680158	ackA	Acetate kinase
A0A0H3PA65	0.030037	0.520124	0.599709	map	Methionine aminopeptidase
A0A0H3PHP5	0.0327602	0.834581	0.876582		Uncharacterized protein
A0A0H3PEC2	0.0330899	0.920148	0.944369		RNA methyltransferase, TrmH family
A0A0H3PAU4	0.0348295	0.603933	0.674403		Molybdopterin biosynthesis MoeA protein, putative
Q29VV6	0.036553	0.41817	0.500236	fcl	GDP-L-fucose synthase
A0A0H3PEH9	0.0370534	0.456779	0.536365	ppa	Inorganic pyrophosphatase
A0A0H3PAS3	0.0370938	0.923831	0.945568		Conserved domain protein
A0A0H3PH94	0.0371194	0.465694	0.545495	gmk	Guanylate kinase
A0A0H3PA78	0.0375929	0.609297	0.678732	fliY	Flagellar motor switch protein
A0A0H3PAB4	0.0385539	0.64403	0.70762		Uncharacterized protein
A0A0H3PIW2	0.0388813	0.35533	0.435962		Antioxidant, AhpC/Tsa family
A0A0H3PBR7	0.0392366	0.957249	0.972492		Uncharacterized protein
A0A0H3PB43	0.0398056	0.931418	0.952315		Outer membrane efflux protein
A0A0H3PAQ5	0.0408485	0.57283	0.648756	thrC	Threonine synthase
A0A0H3PJ16	0.0412991	0.591472	0.662809	modA	Molybdenum ABC transporter, periplasmic molybdenum-binding protein
A0A0H3PHD8	0.0423449	0.450817	0.531321	valS	Valine--tRNA ligase
A0A0H3PHL6	0.0425868	0.783568	0.831347		Major antigenic peptide PEB2
A1VYN0	0.0468768	0.571825	0.648384	htpG	Chaperone protein HtpG
A0A0H3PAS6	0.0478934	0.67047	0.729965		Lipoprotein, NLPA family
A0A0H3P9K6	0.0487319	0.556626	0.635023		Type II restriction-modification enzyme
A0A0H3PBA0	0.0488747	0.210383	0.284776	carA	Carbamoyl-phosphate synthase small chain
A1VYZ2	0.0503955	0.266855	0.346984	ilvC	Ketol-acid reductoisomerase
A0A0H3PA85	0.0526404	0.611355	0.678732	gyrB	DNA gyrase subunit B
A1W0F9	0.053795	0.315322	0.398631	argS	Arginine--tRNA ligase
A1W1J4	0.0585167	0.846381	0.882338	rpsM	30S ribosomal protein S13
A0A0H3PA15	0.0601236	0.165692	0.237376		Oxidoreductase, short chain dehydrogenase/reductase family
A1VZ41	0.0607582	0.656612	0.719791	ispG	4-hydroxy-3-methylbut-2-en-1-yl diphosphate synthase (flavodoxin)
A1VZ00	0.0622485	0.133166	0.196666	aspS	Aspartate--tRNA(Asp/Asn) ligase
A0A0H3PBJ6	0.0623001	0.190265	0.264273		Uncharacterized protein
A0A0H3PAH7	0.0655172	0.121589	0.183245	oorA	2-oxoglutarate:acceptor oxidoreductase, alpha subunit
A0A0H3PHT8	0.0662707	0.419519	0.500406		Uncharacterized protein
A0A0H3P9Z7	0.068144	0.228152	0.304097	murE	UDP-N-acetylmuramoyl-L-alanyl-D-glutamate--2,6-diaminopimelate ligase
A1W0U9	0.0682467	0.538729	0.618924	hisH1	Imidazole glycerol phosphate synthase subunit HisH 1
A0A0H3PCA0	0.0683207	0.296464	0.378793		Cpp12
A1VZM9	0.0686272	0.37729	0.457626	aroA	3-phosphoshikimate 1-carboxyvinyltransferase
A0A0H3PDH2	0.0703523	0.3454	0.429842		Uncharacterized protein
A0A0H3PIF4	0.0708026	0.922998	0.945568		HrEpiB
A1VYU6	0.072669	0.551136	0.631662	ligA	DNA ligase
A0A0H3P9S2	0.0743142	0.295157	0.377627	metK	S-adenosylmethionine synthetase
Q0ZSS3	0.07965	0.0665021	0.107869		UDP-GlcNAc/Glc 4-epimerase
A0A0H3PDB4	0.0803699	0.219143	0.294964		Uncharacterized protein
A1VXU6	0.0826795	0.587485	0.659113	argC	N-acetyl-gamma-glutamyl-phosphate reductase
A0A0H3PAC6	0.0826999	0.176617	0.248046	hemB	Delta-aminolevulinic acid dehydratase
A0A0H3PAC0	0.083899	0.841142	0.879744		Uncharacterized protein
A0A0H3PHJ5	0.0850622	0.759333	0.813753		Uncharacterized protein
A0A0H3PA20	0.0862107	0.482285	0.562862	dcd	Deoxycytidine triphosphate deaminase
A1VZU4	0.089466	0.154561	0.223774	purH	Bifunctional purine biosynthesis protein PurH
A1W0S2	0.0907135	0.0392888	0.0681149	gltX2	Glutamate--tRNA ligase 2
A0A0H3PBY2	0.0933614	0.578372	0.652714		ThiF family protein
A0A0H3P9L9	0.094433	0.201526	0.27591	rpsA	Ribosomal protein S1
A0A0H3PAI2	0.0959639	0.721083	0.779747		Uncharacterized protein
A0A0H3PJH5	0.0969185	0.0225906	0.0418977	carB	Carbamoyl-phosphate synthase large chain
A1W0I1	0.0982326	0.0622441	0.102526	gatB	Aspartyl/glutamyl-tRNA(Asn/Gln) amidotransferase subunit B
A0A0H3P9J6	0.0986994	0.191799	0.265632	pta	Phosphate acetyltransferase
A0A0H3PH15	0.0988804	0.483069	0.563091	thiD	Phosphomethylpyrimidine kinase
A1VYJ3	0.0998668	0.203168	0.277047	rplL	50S ribosomal protein L7/L12
Q5QKR7	0.102317	0.307619	0.39044	pseC	UDP-4-amino-4,6-dideoxy-N-acetyl-beta-L-altrosamine transaminase
A0A0H3PEA7	0.102521	0.0241354	0.0441365	oorB	2-oxoglutarate:acceptor oxidoreductase, beta subunit
A0A0H3PBS3	0.103474	0.191066	0.265001	fabG	3-oxoacyl-(Acyl-carrier-protein) reductase
A1W1S5	0.104344	0.342738	0.427641	recA	Protein RecA
A1W0M7	0.104747	0.0465982	0.0789282	hemE	Uroporphyrinogen decarboxylase
A0A0H3PE85	0.107611	0.800558	0.846557		Uncharacterized protein
A0A0H3PCJ6	0.108199	0.400657	0.481694		Uncharacterized protein
Q0Q7K8	0.108496	0.19748	0.271925	grpE	Protein GrpE
A0A0H3P981	0.112312	0.172028	0.244986		Uncharacterized protein
Q2M5R0	0.114142	0.184888	0.257927		Uncharacterized protein
A0A0H3PBR0	0.115478	0.0414724	0.0712552	mdh	Malate dehydrogenase
A0A0H3PAV3	0.116475	0.0527171	0.0878925		CoA-binding domain protein
A1VYE9	0.117812	0.391043	0.471914	murD	UDP-N-acetylmuramoylalanine--D-glutamate ligase
A0A0H3PIG5	0.12024	0.703156	0.762084		Type I restriction-modification enzyme, R subunit
Q0Q7I4	0.120678	0.0837197	0.131776		Molybdopterin biosynthesis MoeA protein, putative
A0A0H3PD97	0.12161	0.387315	0.468487	ffh	Signal recognition particle protein
A0A0H3P9W4	0.12281	0.0117936	0.0236118	dapD	2,3,4,5-tetrahydropyridine-2,6-dicarboxylate N-succinyltransferase
A1VZZ8	0.123076	0.852806	0.888069	tgt	Queuine tRNA-ribosyltransferase
A0A0H3PB33	0.123906	0.0695987	0.11232		Biotin sulfoxide reductase
A0A0H3PAL8	0.126261	0.776374	0.826241		TrkA domain protein
A1VZM0	0.126671	0.649119	0.712393	ftsK	DNA translocase FtsK
A0A0H3P9K7	0.129467	0.0399705	0.0691713	metS	Methionine--tRNA ligase
A0A0H3PAV9	0.131576	0.144898	0.211706		Class I glutamine amidotransferase, putative
A0A0H3P9D1	0.135654	0.0652018	0.106664		Uncharacterized protein
A0A0H3PA94	0.136052	0.0294313	0.0523527		Peptidase, putative
A0A0H3PIA8	0.136386	0.014341	0.0279518	fabI	Enoyl-[acyl-carrier-protein] reductase [NADH]
A0A0H3PAY8	0.138641	0.268445	0.348105	rplM	50S ribosomal protein L13
A1W1W1	0.141045	0.453218	0.532838	rpsJ	30S ribosomal protein S10
Q0Q7I9	0.14249	0.0470308	0.0795202	glmS	Glutamine--fructose-6-phosphate aminotransferase [isomerizing]
A0A0H3PBX6	0.143075	0.814299	0.858242		Chemotaxis protein MotB, putative
A0A0H3PAG9	0.143566	0.0704015	0.113234		Hydrolase, TatD family
A1W0F6	0.144088	0.35092	0.432559		Probable transcriptional regulatory protein CJJ81176_1187
A0A0H3PCH6	0.144408	0.0113793	0.0229263	rplC	Ribosomal protein L3
A0A0H3PAD0	0.144957	0.00182864	0.0044872		Pyruvate-flavodoxin oxidoreductase
A0A0H3PED0	0.145561	0.419881	0.500406		Transcriptional regulator, TetR family
A0A0H3PA81	0.147071	0.000877973	0.00243542	thyX	Thymidylate synthase ThyX
A0A0H3P991	0.147478	0.134387	0.198164		Uncharacterized protein
A1W1X5	0.147841	0.104388	0.160094	queF	NADPH-dependent 7-cyano-7-deazaguanine reductase
A0A0H3PAB0	0.148128	0.0121107	0.0240956		Uncharacterized protein
A1VYJ2	0.150195	0.0232023	0.0427012	rplJ	50S ribosomal protein L10
Q29VV7	0.150325	0.0131387	0.0258188	wcbK	GDP-mannose 4,6-dehydratase
A0A0H3PF18	0.152004	0.258742	0.337352		ABC transporter, ATP-binding protein
A0A0H3PB91	0.152242	0.0760776	0.12175		Ferredoxin, 4Fe-4S
A0A0H3P9M3	0.154077	0.270933	0.350857		Fumarylacetoacetate hydrolase family protein
A1VYC1	0.155015	0.00259637	0.00616557	lysS	Lysine--tRNA ligase
A1VXU8	0.155846	0.327384	0.412245	argB	Acetylglutamate kinase
Q0Q7K7	0.156338	0.00162742	0.00404531	dnaK	Chaperone protein DnaK
A1VYG9	0.158395	0.0576857	0.0956763	thiC	Phosphomethylpyrimidine synthase
A0A0H3PBF3	0.160064	0.0800417	0.127242		DNA-binding response regulator
A0A0H3PAQ8	0.166682	0.0160366	0.0308174		HAD-superfamily hydrolase, subfamily IIA
A1VXH8	0.167535	0.216454	0.291756	rpmA	50S ribosomal protein L27
A0A0H3P9N1	0.168827	0.223441	0.299907		Uncharacterized protein
A0A0H3PBT1	0.1706	0.0304305	0.0538299		Uncharacterized protein
A1VYJ0	0.173465	0.0361737	0.0631719	rplK	50S ribosomal protein L11
A0A0H3P9N6	0.173502	0.173074	0.245885		Conserved domain protein
Q7X518	0.174357	0.379574	0.459813	pseD	PseD
A0A0H3PEY5	0.174914	0.77526	0.826196	fliS	Flagellar protein FliS
Q0Q7K1	0.175473	0.357565	0.437583		Putative uncharacterized protein
A0A0H3PJ41	0.176641	0.00147767	0.00373121		Response regulator/GGDEF domain protein
A1VZK1	0.177042	0.00389294	0.00895562	murA	UDP-N-acetylglucosamine 1-carboxyvinyltransferase
A0A0H3PC31	0.178658	0.308526	0.390555	hom	Homoserine dehydrogenase
A0A0H3P9I4	0.179591	0.338394	0.423325	purU	Formyltetrahydrofolate deformylase
A0A0H3PBB6	0.179651	0.010562	0.0214604	trpE	Anthranilate synthase component I
A0A0H3PIT1	0.180964	0.0006114	0.00177306	ftn	Ferritin
A0A0H3PJA6	0.182532	0.203226	0.277047		Endoribonuclease L-PSP family protein
A0A0H3PER2	0.183064	0.417577	0.500151	dnaB	Replicative DNA helicase
A0A0H3P9K9	0.186009	0.00399516	0.00914681		Oxidoreductase, short chain dehydrogenase/reductase family
A1VZU6	0.190774	0.000213836	0.000715527	purL	Phosphoribosylformylglycinamidine synthase subunit PurL
A0A0H3PAU5	0.193316	0.521994	0.601141	pflA	Paralyzed flagella protein PflA
A1VY70	0.19473	0.115753	0.175555	trpA	Tryptophan synthase alpha chain
A0A0H3PB21	0.197085	0.19875	0.273281	mrp	Iron-sulfur cluster carrier protein
A1VYT7	0.198573	0.67019	0.729965	queA	S-adenosylmethionine:tRNA ribosyltransferase-isomerase
A0A0H3PIU8	0.200136	0.0989741	0.153353	fliD	Flagellar hook-associated protein 2
A1VYM4	0.201744	0.175356	0.247599	purC	Phosphoribosylaminoimidazole-succinocarboxamide synthase
A1VZY2	0.202757	0.561146	0.638546	argF	Ornithine carbamoyltransferase
A1W1J8	0.2046	0.022946	0.0424745	rplQ	50S ribosomal protein L17
A0A0H3PAH1	0.206334	0.574498	0.649108	tyrA	Prephenate dehydrogenase
A0A0H3P9M8	0.206964	0.2485	0.325328		Chromosome partitioning protein, ParB family
A0A0H3PBV0	0.207266	0.0204043	0.0382131	ilvH	Acetolactate synthase, small subunit
A0A0H3ADZ7	0.208298	0.292163	0.374297	hup	DNA-binding protein HU
A1VYZ9	0.208947	0.000926512	0.00254061	adk	Adenylate kinase
A0A0H3PBG3	0.209196	0.08267	0.130553	hypD	Hydrogenase expression/formation protein HypD
A1VXA6	0.210854	0.000101945	0.000382593	pyrG	CTP synthase
A0A0H3P9H3	0.217278	0.0015337	0.00384227		Thiol:disulfide interchange protein DsbA, putative
A0A0H3PBN1	0.221121	0.00907566	0.0186382		DNA-binding response regulator
A0A0H3PDQ6	0.221453	0.0212594	0.0396539		Uncharacterized protein
A0A0H3PHF9	0.221708	0.0831442	0.131086		Uncharacterized protein
A0A0H3PJ97	0.222859	0.563447	0.639643		Bifunctional NAD(P)H-hydrate repair enzyme
A0A0H3PA30	0.223202	0.426691	0.505553		Thioesterase family protein
A1W0W2	0.224899	0.719975	0.77943	dxr	1-deoxy-D-xylulose 5-phosphate reductoisomerase
A1W035	0.22581	0.000740646	0.00207859	thiG	Thiazole synthase
A0A0H3PAI7	0.23042	0.00402867	0.00920151		Uncharacterized protein
A0A0H3PH13	0.231702	0.687472	0.747626	clpA	ATP-dependent Clp protease, ATP-binding subunit ClpA
A0A0H3PIE6	0.232038	0.202352	0.276644		Uncharacterized protein
A0A0H3PAP9	0.233735	0.00430572	0.00967271		Uncharacterized protein
A1VZ01	0.234619	0.176235	0.248025	nadK	NAD kinase
A0A0H3PB58	0.235232	0.00717733	0.0153319		Aspartokinase
A0A0H3PAY1	0.236289	0.000246871	0.000809252	sucD	Succinyl-CoA ligase [ADP-forming] subunit alpha
A0A0H3PA93	0.237092	0.278297	0.359906	mqnD	1,4-dihydroxy-6-naphtoate synthase
A0A0H3PHU2	0.242481	0.186459	0.259362		Mannosyl-glycoprotein endo-beta-N-acetylglucosamidase domain protein
A1VZB5	0.24571	0.162615	0.234019	coaD	Phosphopantetheine adenylyltransferase
A1VZI4	0.246221	0.000513131	0.00153939	fbp	Fructose-1,6-bisphosphatase class 1
A0A0H3PEN5	0.24796	0.426343	0.505553		Uncharacterized protein
A0A0H3P9R4	0.248086	0.113794	0.172859	sdaA	L-serine ammonia-lyase
A0A0H3PIV9	0.249573	0.000561074	0.00164708		Cation ABC transporter, periplasmic cation-binding protein
A1W1V2	0.254003	5.64425e-06	3.0866e-05	rpmC	50S ribosomal protein L29
A0A0H3P9P8	0.254107	0.000903376	0.00249864	tkt	Transketolase
A0A0H3PJF3	0.254699	0.000208491	0.000700092		Pyrazinamidase/nicotinamidase, putative
Q2M5Q5	0.254742	6.74673e-05	0.000273586	fabH2	3-oxoacyl-(Acyl-carrier-protein) synthase, putative
A0A0H3PBK9	0.256881	0.0351696	0.0616434	flaG	Flagellar protein FlaG
A1VXQ2	0.257542	0.105008	0.160788	sodB	Superoxide dismutase [Fe]
A0A0H3PGM1	0.257842	0.00470286	0.0103941	aspA	Aspartate ammonia-lyase
A0A0H3PAC7	0.261194	0.328811	0.413498	nuoM	NADH-quinone oxidoreductase, M subunit
Q0Q7I1	0.262497	0.122283	0.184001	purM	Phosphoribosylformylglycinamidine cyclo-ligase
A0A0H3PA59	0.262888	0.762618	0.815018		Radical SAM domain protein
Q0Q7K6	0.263521	0.174223	0.246739		Putative type I restriction-modification system HsdM subunit
A0A0H3P9M7	0.263933	1.23074e-05	5.95999e-05	acnB	Aconitate hydratase B
A0A0H3PBM5	0.264168	0.000208483	0.000700092		Uncharacterized protein
A0A0H3PAD9	0.266753	0.624652	0.6887	pglD	General glycosylation pathway protein
A0A0H3PIY7	0.269275	1.72282e-06	1.17149e-05	pyk	Pyruvate kinase
A0A0H3PAZ6	0.270476	0.0212979	0.0396539	hypB	Hydrogenase accessory protein HypB
Q29VV4	0.271193	2.1197e-05	9.84734e-05		Putative nucleotide-sugar epimerase-dehydratase
A0A0H3PD50	0.272026	0.000198984	0.000675276	waaD	ADP-L-glycero-D-manno-heptose-6-epimerase
Q2M5Q2	0.274885	0.0373896	0.0649399	pseF	Pseudaminic acid cytidylyltransferase
A0A0H3P9P9	0.275587	0.0487686	0.0821683	guaB	Inosine-5'-monophosphate dehydrogenase
Q8GJC6	0.275642	0.00102127	0.00277658	Cjp27	Uncharacterized protein
A0A0H3P9P3	0.277111	0.65895	0.721528		UDP-N-acetylglucosamine 2-epimerase
A0A0H3PAT9	0.27756	0.122944	0.184416	uvrA	UvrABC system protein A
A1W0Q9	0.287666	3.50121e-06	2.05562e-05	pyrH	Uridylate kinase
A1VYP2	0.289248	1.98964e-06	1.31316e-05	sucC	Succinyl-CoA ligase [ADP-forming] subunit beta
A0A0H3PBB8	0.293732	0.61611	0.680851		NUDIX domain protein
A0A0H3PDH6	0.294076	0.000599979	0.0017559	kdsB	3-deoxy-manno-octulosonate cytidylyltransferase
Q1HG72	0.297704	6.16217e-05	0.000252017	gltD	Glutamate synthase, small subunit
A0A0H3PA86	0.299213	3.03403e-05	0.000134492		Peptidase, U32 family
A1W048	0.301947	5.36565e-05	0.000221333	gatA	Glutamyl-tRNA(Gln) amidotransferase subunit A
A1VZN9	0.308416	0.615064	0.680482	alr	Alanine racemase
A1VY36	0.308744	0.000299768	0.000943678	hisC	Histidinol-phosphate aminotransferase
A0A0H3PBK5	0.309142	0.0286686	0.0511863	purS	Phosphoribosylformylglycinamidine synthase subunit PurS
A1VYR0	0.313795	0.00111015	0.00293486	efp	Elongation factor P
A0A0H3P9D3	0.314176	3.1655e-05	0.000138328		Dihydroorotase, putative
A1VZF8	0.314281	0.0124975	0.0247622	nadE	NH(3)-dependent NAD(+) synthetase
Q939J7	0.316895	7.17937e-07	5.5859e-06	pseA	Flagellin modification protein, PseA
A1VYL8	0.32375	7.0345e-06	3.7609e-05	alaS	Alanine--tRNA ligase
A0A0H3PAU6	0.324821	0.423032	0.502909	pyrC	Dihydroorotase
A0A0H3P9U4	0.32621	0.0130298	0.0256574	hipO	Hippurate hydrolase
A0A0H3P9S8	0.327448	0.000627143	0.00181322		Conserved domain protein
A0A0H3PG98	0.329409	0.00496075	0.0109388		Cpp45
A1W1D6	0.32974	0.0115763	0.0232253	acsA	Acetyl-coenzyme A synthetase
A0A0H3P9C4	0.33142	0.0147529	0.0286749		Methyl-accepting chemotaxis protein
A1VZJ8	0.331881	0.0124809	0.0247622	folD	Bifunctional protein FolD
A0A0H3P973	0.332246	0.444455	0.525115		Conserved domain protein
A0A0H3PGV9	0.332653	0.176126	0.248025		Cyclopropane-fatty-acyl-phospholipid synthase, putative
A0A0H3PB89	0.333107	0.206906	0.281263		Non-heme iron protein, hemerythrin family
A1VY30	0.333618	8.91163e-05	0.000342507	rplY	50S ribosomal protein L25
A0A0H3PBM4	0.336499	0.147953	0.21584		OstA family protein
A0A0H3PCU6	0.337905	0.129194	0.192706	proC	Pyrroline-5-carboxylate reductase
A0A0H3P9G7	0.339355	0.000244774	0.000807753	hemN	Coproporphyrinogen-III oxidase
A0A0H3PAW3	0.339918	0.493245	0.573903		Uncharacterized protein
A0A0H3P987	0.340026	0.000166085	0.00058221		Oxaloacetate decarboxylase, alpha subunit, putative
A0A0H3PJ93	0.340778	3.15355e-06	1.91168e-05	lysA	Diaminopimelate decarboxylase
A0A0H3PAD1	0.345542	0.0158209	0.030464		TenA/Thi-4 family protein
A0A0H3PEH2	0.346403	0.000553667	0.00163202		Oxidoreductase, Gfo/Idh/MocA family
A1W0G5	0.346528	7.84731e-05	0.000307782	tsf	Elongation factor Ts
A0A0H3P999	0.347015	4.10248e-07	3.37333e-06		Uncharacterized protein
Q2M5R1	0.355569	0.204482	0.278363		Motility accessory factor
A0A0H3PB06	0.356323	0.00108612	0.00289531		Methyl-accepting chemotaxis protein
A0A0H3PAK3	0.359601	0.319152	0.402408	hisH-2	Imidazole glycerol phosphate synthase subunit HisH
A0A0H3PET1	0.361446	4.33218e-06	2.43876e-05	trpD	Anthranilate phosphoribosyltransferase
A1W1X0	0.361947	0.177028	0.248046	leuC	3-isopropylmalate dehydratase large subunit
A0A0H3PIY4	0.362305	0.000128571	0.000467841	aroE	Shikimate dehydrogenase (NADP(+))
Q6QNL7	0.364066	0.176785	0.248046		Plasmid stabilization system protein, RelE/ParE family
Q29VW3	0.364442	0.496221	0.576315		Putative sugar transferase
A1W1T3	0.366271	0.000418899	0.00127265	bioB	Biotin synthase
A1VZB3	0.368368	0.0135259	0.0265251	hisS	Histidine--tRNA ligase
A1VXP5	0.368559	0.175415	0.247599	moaA	Cyclic pyranopterin monophosphate synthase
A0A0H3PBJ8	0.371567	0.228624	0.304303		DNA polymerase III, delta prime subunit, homolog
A0A0H3PER6	0.372257	0.00106301	0.00284958	nusG	Transcription termination/antitermination protein NusG
A0A0H3PAD3	0.372516	0.000677652	0.0019301	fdhD	Sulfurtransferase FdhD
A0A0H3PDE7	0.374107	0.592904	0.663636		ABC transporter, ATP-binding protein
A0A0H3PHZ1	0.375191	1.12937e-05	5.59094e-05	fumC	Fumarate hydratase class II
Q29VW1	0.380493	0.00109475	0.00291021	gmhA-2	Phosphoheptose isomerase
Q2M5Q7	0.381881	0.0816817	0.12942		Uncharacterized protein
A0A0H3PHH2	0.382993	0.268079	0.348102		Uncharacterized protein
A0A0H3PJA2	0.383846	0.247658	0.324669		Hit family protein
A1VZ22	0.387675	0.000246919	0.000809252	hslV	ATP-dependent protease subunit HslV
A1W1A5	0.387736	1.14714e-07	1.15878e-06	purA	Adenylosuccinate synthetase
A0A0H3PCR9	0.388783	7.32314e-06	3.82964e-05		Conserved domain protein
A0A0H3PAF7	0.391941	2.23136e-07	2.03372e-06	accC-2	Acetyl-CoA carboxylase, biotin carboxylase
A0A0H3PE83	0.393314	2.29792e-05	0.000106101		PDZ domain protein
A0A0H3PDC4	0.395471	0.111379	0.169729	dnaE	DNA-directed DNA polymerase
A0A0H3PED2	0.395847	0.244258	0.320788		McrBC restriction endonuclease system, McrB subunit, putative
A0A0H3PIA1	0.403206	0.00465375	0.0103333		Type I restriction-modification system, M subunit
A0A0H3PAU2	0.40431	0.224436	0.30082		MloB
A0A0H3PE69	0.404368	0.000115222	0.000425852	murI	Glutamate racemase
A0A0H3PD80	0.404484	7.27514e-06	3.82544e-05		Metallo-beta-lactamase family protein
A1W085	0.404821	3.90825e-07	3.28087e-06	pyrB	Aspartate carbamoyltransferase
A0A0H3PJJ8	0.404839	1.61537e-07	1.56152e-06	pheA	Chorismate mutase/prephenate dehydratase
A1VY10	0.405501	0.00271298	0.00642653	greA	Transcription elongation factor GreA
A0A0H3P9T4	0.410268	0.013909	0.0272207		Nitroreductase family protein
A0A0H3PCT3	0.41735	0.387713	0.468487	msrB	Methionine-R-sulfoxide reductase
A1VXS5	0.419151	6.77689e-07	5.31597e-06	dapB	4-hydroxy-tetrahydrodipicolinate reductase
A0A0H3PAR1	0.419844	0.0329621	0.0580935	napL	NapL protein
A0A0H3PI95	0.420303	3.41823e-05	0.000147353	racR	DNA-binding response regulator
A1VYZ7	0.422651	0.346627	0.430595	msrA	Peptide methionine sulfoxide reductase MsrA
A0A0H3PAZ8	0.426857	0.00193886	0.0047334		DnaK suppressor protein, putative
A0A0H3PB96	0.427085	0.493545	0.573903		Uncharacterized protein
A0A0H3PAL1	0.427357	0.0152338	0.029444		Uncharacterized protein
A0A0H3PBW5	0.428315	8.46791e-07	6.48303e-06		Glutathionylspermidine synthase family protein
A0A0H3PD54	0.431083	7.25708e-06	3.82544e-05	accC-1	Acetyl-CoA carboxylase, biotin carboxylase
A0A0H3P9P2	0.431104	0.0356105	0.0623021		Acyl carrier protein, putative
A0A0H3PJ06	0.431255	0.000141809	0.000506383	mqnC	Cyclic dehypoxanthine futalosine synthase
A0A0H3PEZ1	0.434118	0.00147102	0.00372424	frdB	Succinate dehydrogenase iron-sulfur subunit
A0A0H3P9J7	0.437179	0.557223	0.635023		ATP synthase F0, B' subunit
A0A0H3P9V7	0.438078	0.348312	0.431171		Endonuclease III
A0A0H3P9K8	0.438103	0.0445258	0.0762275		Iron-sulfur cluster binding protein
A0A0H3PGW3	0.439497	0.0346691	0.0608777		Uncharacterized protein
A1VX79	0.439932	0.0119188	0.0238127	dnaA	Chromosomal replication initiator protein DnaA
A1W0M1	0.446214	0.00345209	0.00807738	pdxJ	Pyridoxine 5'-phosphate synthase
A0A0H3P9M5	0.446501	3.25386e-09	6.53017e-08	purB-1	Adenylosuccinate lyase
A1VZI8	0.447798	0.00117927	0.00307965	gltX1	Glutamate--tRNA ligase 1
A1VZM8	0.44952	0.362206	0.442131	ispH	4-hydroxy-3-methylbut-2-enyl diphosphate reductase
A0A0H3PJF7	0.451767	0.25752	0.336217	coaX	Type III pantothenate kinase
A1VY43	0.454807	0.212909	0.287787	ubiE	Ubiquinone/menaquinone biosynthesis C-methyltransferase UbiE
A1W1D0	0.457499	0.0202521	0.0380772	dapF	Diaminopimelate epimerase
A1VZR0	0.459466	8.84781e-05	0.000341425	apt	Adenine phosphoribosyltransferase
A1VXG4	0.462597	0.394315	0.475264	cdtA	Cytolethal distending toxin subunit A
A0A0H3PBQ2	0.463868	0.00347137	0.00810268	sdhA	Succinate dehydrogenase, flavoprotein subunit
Q1HG74	0.46824	6.84512e-06	3.68021e-05	gltB	Glutamate synthase, large subunit
Q0Q7K4	0.471506	0.00735819	0.0155448		Putative uncharacterized protein
A0A0H3P9Q7	0.472658	0.000281031	0.000905544	mfd	Transcription-repair-coupling factor
A0A0H3P982	0.473042	0.000602344	0.00175745	rpiB	Ribose 5-phosphate isomerase B
A0A0H3P9Z9	0.475892	0.0127789	0.0252152		Invasion phenotype protein
A0A0H3PAJ2	0.476189	0.000867169	0.00241244		Cytochrome c family protein
A0A0H3P9D8	0.478761	0.000938047	0.00255758		Uncharacterized protein
A0A0H3PHD6	0.481668	8.59473e-08	9.34677e-07	glnA	Glutamine synthetase
A1VYU1	0.483483	0.0993157	0.153353	rppH	RNA pyrophosphohydrolase
A0A0H3P9Z1	0.49886	1.11541e-05	5.5596e-05		Nucleotide phosphoribosyltransferase, putative
A0A0H3PAL3	0.505969	0.00139519	0.00357004	fldA	Flavodoxin
A0A0H3PGR5	0.507587	0.00118102	0.00307965		Dissimilatory sulfite reductase
A0A0H3P9Y5	0.510024	0.0273551	0.049348		Cpp21
A0A0H3PGL6	0.510179	0.000135484	0.000487438		Uncharacterized protein
A0A0H3PI76	0.511471	6.55477e-10	1.96029e-08		Hydrogenase, (NiFe)/(NiFeSe) small subunit family
A1W091	0.511864	0.41897	0.500406	ispE	4-diphosphocytidyl-2-C-methyl-D-erythritol kinase
A1W0K4	0.513829	1.30214e-11	9.58574e-10	groL	60 kDa chaperonin
A0A0H3PDT1	0.516527	0.00809678	0.0168815		Uncharacterized protein
A0A0H3PA08	0.519202	0.291716	0.374225		Uncharacterized protein
A0A0H3P9A4	0.528463	0.229982	0.305684		Aspartate racemase, putative
A0A0H3PA31	0.5336	0.26535	0.345497		S4 domain protein
A0A0H3PAZ2	0.539177	1.19325e-10	5.70969e-09	slyD	Peptidyl-prolyl cis-trans isomerase
A0A0H3PCX6	0.540023	3.28317e-05	0.000142172		Uncharacterized protein
A1VY04	0.542989	0.000304402	0.000955124	tal	Transaldolase
A0A0H3PGY0	0.54328	0.000703192	0.0019969	ppiB	Peptidyl-prolyl cis-trans isomerase
A0A0H3P989	0.546953	0.0077436	0.0162514	recJ	Single-stranded-DNA-specific exonuclease RecJ
A1W0W6	0.547456	0.3084	0.390555	mobA	Molybdenum cofactor guanylyltransferase
Q8GJC7	0.549683	0.00160737	0.00400587	Cjp26	Para protein
A1VYK3	0.549779	8.68823e-06	4.44633e-05	trpC	Indole-3-glycerol phosphate synthase
A1VY47	0.552485	7.27352e-06	3.82544e-05	fabH	3-oxoacyl-[acyl-carrier-protein] synthase 3
A0A0H3PI81	0.553659	1.05759e-06	7.9071e-06	gltA	Citrate synthase
A0A0H3PBB5	0.554395	1.2331e-05	5.95999e-05	purD	Phosphoribosylamine--glycine ligase
A0A0H3PCM5	0.56396	0.0464951	0.0788933	metX	Homoserine O-acetyltransferase
Q29VH0	0.565105	0.000526527	0.00156486	kpsF	Arabinose-5-phosphate isomerase
A0A0H3PJ11	0.567805	3.57216e-05	0.000153298		PP-loop family protein
A1VYJ8	0.569773	2.17863e-11	1.22644e-09	fusA	Elongation factor G
A0A0H3P9T0	0.571157	0.000346292	0.0010725	gmhA-1	Phosphoheptose isomerase
A0A0H3PJB7	0.573873	0.000130026	0.000471345	sdhB	Succinate dehydrogenase, iron-sulfur protein subunit
Q2M5Q4	0.581388	1.12648e-08	1.8272e-07	accP	AccP
A0A0H3PBJ9	0.58516	0.287627	0.369971		Uncharacterized protein
A1VXM1	0.586706	0.278859	0.360146	rimP	Ribosome maturation factor RimP
A0A0H3PE88	0.602376	7.377e-09	1.24939e-07		Uncharacterized protein
Q29W37	0.60618	0.000136575	0.00048952	panB	3-methyl-2-oxobutanoate hydroxymethyltransferase
A0A0H3P968	0.613514	0.0244996	0.0446592		Cpp29
A0A0H3P9S5	0.625817	1.29841e-07	1.28101e-06	cysQ	CysQ protein
Q2TJD3	0.630371	0.00278323	0.00656047		Cj1132c
A1VYQ4	0.638258	0.00232164	0.00556845	hemC	Porphobilinogen deaminase
A0A0H3PAG4	0.641765	5.91066e-06	3.21392e-05		Molybdopterin converting factor, subunit 2
A0A0H3PB10	0.64332	0.00713324	0.0153061		Nicotinate phosphoribosyltransferase
A1W1W9	0.6452	1.82408e-07	1.72836e-06	leuD	3-isopropylmalate dehydratase small subunit
A1W0A5	0.645849	2.34892e-07	2.12068e-06	cheY	Chemotaxis protein CheY homolog
Q3I354	0.648169	0.122889	0.184416	luxS	S-ribosylhomocysteine lyase
A0A0H3PHL1	0.650512	0.00674004	0.0145603	ubiX	Flavin prenyltransferase UbiX
A0A0H3PB53	0.652416	1.38384e-07	1.35136e-06		ATP-sulfurylase family protein
A0A0H3PB55	0.653024	0.00019184	0.000658031		Uncharacterized protein
A0A0H3PHX0	0.656332	0.000101049	0.000382131		Iron-sulfur cluster-binding domain protein
A0A0H3P9B0	0.656687	0.00723413	0.0153773		Chromosome partitioning protein, ParA family
A0A0H3PBQ0	0.656778	0.182759	0.255702		6-pyruvoyl tetrahydrobiopterin synthase, homolog
A0A0H3PAV5	0.659505	3.29148e-08	4.37492e-07	metC	Cystathionine beta-lyase
A0A0H3PDG2	0.663431	0.107186	0.163861		RrF2 family protein, putative
A0A0H3P9D4	0.665205	2.08196e-07	1.94009e-06	pepF	Oligoendopeptidase F
A0A0H3PEJ1	0.666095	3.05002e-05	0.000134492	ilvB	Acetolactate synthase
A0A0H3PAX9	0.669135	0.140829	0.206391		Uncharacterized protein
A0A0H3P9X6	0.672099	0.184191	0.257329		Nitroreducatase family protein, authentic frameshift
A0A0H3PBG9	0.676845	0.000118721	0.000435312	purN	Phosphoribosylglycinamide formyltransferase
Q8GJE6	0.679434	0.0939397	0.146656	Cjp07	Uncharacterized protein
A0A0H3PAE4	0.685297	0.00453986	0.0101274	cmeC	RND efflux system, outer membrane lipoprotein CmeC
A0A0H3PA14	0.698501	4.41344e-06	2.46998e-05	prsA	Ribose-phosphate pyrophosphokinase
A1VYF9	0.700722	0.000374089	0.00114745	acpP	Acyl carrier protein
A0A0H3PB56	0.701488	1.77099e-06	1.1852e-05	galU	UTP--glucose-1-phosphate uridylyltransferase
A1VYB8	0.70228	0.000203799	0.000689171	gatC	Aspartyl/glutamyl-tRNA(Asn/Gln) amidotransferase subunit C
A0A0H3PAJ7	0.707156	1.83228e-10	7.52144e-09	hydB	Quinone-reactive Ni/Fe-hydrogenase, large subunit
A0A0H3PEE7	0.707158	2.51376e-05	0.000114013	oorC	2-oxoglutarate:acceptor oxidoreductase, gamma subunit
A0A0H3PAK2	0.70771	1.0705e-06	7.94159e-06		Nitrogen fixation protein NifU
A0A0H3PGK7	0.708203	2.76756e-06	1.70874e-05	pepA	Probable cytosol aminopeptidase
A0A0H3PAY9	0.714653	0.0675476	0.109379		Radical SAM domain protein
A1W0Z5	0.716217	0.00134736	0.00347425	selA	L-seryl-tRNA(Sec) selenium transferase
Q0Q7H5	0.717623	0.000519386	0.00154845		Flavohemoprotein, truncation
A0A0H3PAK5	0.717642	0.23269	0.308595	rpoD	RNA polymerase sigma factor RpoD
A0A0H3PIX1	0.717866	0.018269	0.0346206		Uncharacterized protein
A0A0H3PDU8	0.727731	5.78386e-09	1.04437e-07		NifU family protein
A1VXG9	0.729548	0.06397	0.105007	ung	Uracil-DNA glycosylase
A1VYI7	0.733441	0.169539	0.242162	rpmG	50S ribosomal protein L33
A1VYI6	0.738773	1.04953e-08	1.73173e-07	tuf	Elongation factor Tu
A1VX95	0.768677	9.75681e-07	7.35218e-06	queC	7-cyano-7-deazaguanine synthase
Q9KIS1	0.771505	0.434851	0.514404	virB9	VirB9
A0A0H3PBN8	0.772405	3.3762e-06	1.99446e-05		Uncharacterized protein
A0A0H3PIZ2	0.776528	7.12203e-05	0.000282813		GatB/Yqey family protein
A1W1S4	0.778093	2.07041e-06	1.35711e-05	eno	Enolase
A0A0H3PIY1	0.78117	0.0241667	0.0441365		Uncharacterized protein
A0A0H3PAM9	0.784349	0.0489142	0.0822686		Uncharacterized protein
A0A0H3PC09	0.785298	1.89346e-05	8.88257e-05	hypC	Hydrogenase assembly chaperone HypC/HupF
A0A0H3PEJ9	0.786909	0.0889608	0.13911	frdC	Fumarate reductase, cytochrome b subunit
A0A0H3P9Y9	0.794801	2.11346e-09	4.93313e-08	ldh	L-lactate dehydrogenase
A0A0H3PBU4	0.798989	0.225705	0.302042		Iron-sulfur cluster-binding domain protein
A1VYJ1	0.801021	0.0177628	0.0339302	rplA	50S ribosomal protein L1
A0A0H3PA24	0.802124	0.00238624	0.00570907		Peptidase, M23/M37 family
A1VZR4	0.805533	0.000229951	0.000764107	argH	Argininosuccinate lyase
A0A0H3PAG3	0.805552	2.56569e-05	0.000115819	sdhC	Succinate dehydrogenase, C subunit
A0A0H3P9E4	0.806883	0.000516522	0.00154472	pepD	Aminoacyl-histidine dipeptidase
A1W068	0.80891	0.00439452	0.00984908	thiE	Thiamine-phosphate synthase
Q29VV2	0.816456	0.0720265	0.115653		Putative glycosyl transferase
A0A0H3PBC8	0.818051	0.00422985	0.00956966		Putative sugar-1-phosphate nucleotidyltransferase
A1W1L4	0.824641	1.08388e-07	1.11535e-06	prfA	Peptide chain release factor 1
A0A0H3PBV6	0.834047	1.9146e-09	4.58068e-08		Cysteine desulfurase, putative
A0A0H3PB93	0.834439	0.349172	0.431171		ModE repressor domain protein
A1VZF0	0.836592	3.28214e-06	1.95827e-05	cysS	Cysteine--tRNA ligase
A0A0H3PH05	0.837857	0.00380797	0.00882379		D,D-heptose 1,7-bisphosphate phosphatase
A0A0H3PEX7	0.857668	0.236805	0.312152		Uncharacterized protein
A1VX91	0.858059	3.98129e-06	2.26791e-05	ilvD	Dihydroxy-acid dehydratase
A0A0H3PDA2	0.864283	0.00295589	0.00695035	ftsZ	Cell division protein FtsZ
A0A0H3PA02	0.865164	3.89579e-08	4.97102e-07		Peptidase, M16 family
A0A0H3PE58	0.869309	0.0525379	0.0877905		HAD-superfamily hydrolase, subfamily IA, variant 1 family protein
A0A0H3PDF2	0.871972	0.000146469	0.00052108		DNA-binding response regulator
A0A0H3P9U1	0.889132	6.11166e-09	1.06343e-07		Uncharacterized protein
A0A0H3PGQ5	0.912991	1.55675e-11	9.93205e-10	typA	GTP-binding protein TypA
A0A0H3PB02	0.92168	0.104256	0.160094		Uncharacterized protein
A0A0H3PDG0	0.921733	1.71407e-09	4.5153e-08		Ankyrin repeat protein
A0A0H3PAM5	0.92709	0.000720781	0.00203477		4-oxalocrotonate tautomerase family protein
A0A0H3PEW6	0.92859	2.43284e-08	3.50776e-07		Uncharacterized protein
A1VXL7	0.931767	0.00247703	0.00591152	thrB	Homoserine kinase
A0A0H3PAI8	0.936128	0.0692892	0.11201		Uncharacterized protein
A1VYA3	0.938327	1.74573e-09	4.5153e-08	ribH	6,7-dimethyl-8-ribityllumazine synthase
A0A0H3P9R1	0.939207	0.173173	0.245885	pglJ	General glycosylation pathway protein
A0A0H3PD19	0.939628	6.51699e-07	5.15434e-06		Competence/damage-inducible domain protein
A0A0H3P9H6	0.946618	0.00558638	0.0122618		Outer-membrane lipoprotein carrier protein
A1W1K9	0.948856	0.00028333	0.000907199	ispDF	Bifunctional enzyme IspD/IspF
A1W163	0.95081	7.44148e-09	1.24939e-07	prfB	Peptide chain release factor 2
A1W162	0.953345	3.29447e-06	1.95827e-05	rimO	Ribosomal protein S12 methylthiotransferase RimO
A0A0H3PB79	0.954896	3.7873e-06	2.1834e-05	cmeB	RND efflux system, inner membrane transporter CmeB
A1VXV5	0.956359	0.000554238	0.00163202	pyrE	Orotate phosphoribosyltransferase
A0A0H3PB39	0.964339	0.0273812	0.049348		Uncharacterized protein
Q29VV5	0.97126	3.74537e-11	1.99129e-09		Putative uncharacterized protein
A0A0H3PDD9	0.972174	0.000197501	0.000672629	flaC	Flagellin subunit protein FlaC
A0A0H3PCU9	0.979954	5.65523e-08	6.52055e-07	gyrA	DNA gyrase subunit A
A0A0H3PAC4	0.984633	0.0312864	0.0552418		Cryptic C4-dicarboxylate transporter DcuD, authentic frameshift
A1W0X9	0.993056	0.000335362	0.00104541	ruvB	Holliday junction ATP-dependent DNA helicase RuvB
A0A0H3PH34	1.01737	0.209453	0.283918		Uncharacterized protein
A0A0H3PAX0	1.03757	1.38464e-05	6.65881e-05	tpx	Probable thiol peroxidase
A0A0H3P9B2	1.03972	8.69139e-05	0.000336747	thiH	ThiH protein
A0A0H3PBZ1	1.04195	0.0582064	0.0962064		Conserved domain protein
Q2M5Q3	1.06176	5.98995e-06	3.23864e-05		Putative uncharacterized protein
A0A0H3PBP0	1.07064	4.23626e-12	4.50456e-10		HIT family protein
A0A0H3PCS4	1.0855	8.09279e-06	4.16387e-05	ribE	Riboflavin synthase, alpha subunit
A0A0H3P9R0	1.09259	3.45746e-07	2.92813e-06		DNA-binding response regulator
A0A0H3P9Z0	1.11863	0.000266962	0.000868988		Cpp14
Q2M5Q6	1.13772	3.59132e-05	0.000153433		FkbH domain-containing protein
A0A0H3PAR2	1.14379	0.0147719	0.0286749	fliI	Flagellum-specific ATP synthase FliI
A0A0H3PAF3	1.14571	5.16051e-06	2.85469e-05		Uncharacterized protein
A1W0U6	1.15288	0.0240878	0.0441365	pseG	UDP-2,4-diacetamido-2,4,6-trideoxy-beta-L-altropyranose hydrolase
A0A0H3PAH4	1.16256	0.0513675	0.0860923		Conserved domain protein
A0A0H3PB78	1.16365	9.32886e-10	2.6258e-08		Adenylylsulfate kinase
A0A0H3PA64	1.16637	4.24829e-06	2.40569e-05	ggt	Gamma-glutamyltransferase
A0A0H3PDS7	1.16662	3.20708e-05	0.000139508		Uncharacterized protein
A1W0N3	1.17024	9.84591e-08	1.03544e-06	guaA	GMP synthase [glutamine-hydrolyzing]
A1W0R9	1.1743	0.116892	0.177003	mqnA	Chorismate dehydratase
A0A0H3PJ30	1.18002	2.04063e-13	3.90577e-11	nrdB	Ribonucleoside-diphosphate reductase subunit beta
A0A0H3PCE6	1.18167	0.0805345	0.127813		DedA family protein
A0A0H3PCA8	1.18645	5.7261e-10	1.7677e-08		TetO
A0A0H3P9I9	1.18736	3.33152e-10	1.13867e-08	ychF	Ribosome-binding ATPase YchF
A0A0H3PEI7	1.18919	0.00699004	0.0150325	folP	Dihydropteroate synthase
A0A0H3PHM5	1.20118	0.0203877	0.0382131	mobB	Molybdopterin-guanine dinucleotide biosynthesis protein MobB
A0A0H3PBB0	1.20826	0.0444586	0.0762275		Uncharacterized protein
A0A0H3PII9	1.21912	0.0492008	0.0826056		Uncharacterized protein
A0A0H3PA34	1.2266	9.46978e-06	4.79502e-05	cheB	Protein-glutamate methylesterase CheB
A0A0H3P9A5	1.22686	2.36353e-06	1.49795e-05		Cysteine-rich domain protein
A0A0H3PAG6	1.24298	0.00141811	0.00360939	tpiA	Triosephosphate isomerase
A0A0H3P9L3	1.2503	0.00768796	0.0161701		GTP cyclohydrolase 1 type 2 homolog
A0A0H3PAA1	1.255	1.86926e-08	2.8853e-07		Uncharacterized protein
A1VY40	1.26861	0.000130626	0.000471732	dxs	1-deoxy-D-xylulose-5-phosphate synthase
A0A0H3P9M1	1.27815	0.00425219	0.00959751	napD	NapD protein
A0A0H3P9S3	1.28718	0.00118934	0.00309292	hydD	Hydrogenase maturation protease HydD
A1VZW5	1.29313	0.000929833	0.00254243	cmoB	tRNA U34 carboxymethyltransferase
A0A0H3P9E6	1.29673	7.4028e-08	8.14307e-07		Uncharacterized protein
A0A0H3P9A3	1.30993	0.0164213	0.0314933		Acetyltransferase, GNAT family
A0A0H3PAA2	1.36131	2.27899e-06	1.47404e-05		Uncharacterized protein
A0A0H3PAN1	1.38734	1.94861e-08	2.96003e-07		Sialic acid synthase
A1W1K3	1.38848	0.00405046	0.00922926	hisA	1-(5-phosphoribosyl)-5-[(5-phosphoribosylamino)methylideneamino] imidazole-4-carboxamide isomerase
A0A0H3PIS5	1.42808	2.9816e-12	3.56674e-10	cmeA	RND efflux system, membrane fusion protein CmeA
Q5QKR5	1.44581	1.74741e-10	7.52144e-09	accB	Acetyl-CoA carboxylase, biotin carboxyl carrier protein
A0A0H3PHE7	1.45136	2.14432e-08	3.1571e-07		Phospho-2-dehydro-3-deoxyheptonate aldolase
A0A0H3PBF9	1.45879	3.73715e-06	2.16755e-05	rpe	Ribulose-phosphate 3-epimerase
A1VY31	1.48306	1.17701e-07	1.17333e-06	pth	Peptidyl-tRNA hydrolase
A0A0H3PD29	1.5328	0.000279934	0.000905057	cobB	NAD-dependent protein deacylase
Q0Q7K5	1.55503	0.0842646	0.132416		Putative type I restriction-modification system HsdS subunit
A0A0H3P9I1	1.55687	2.53565e-09	5.64329e-08		Uncharacterized protein
A0A0H3PHG6	1.55932	0.0181441	0.0345895		Uncharacterized protein
A0A0H3PHF5	1.56163	1.88221e-09	4.58068e-08		HIT family protein
A1W062	1.62496	0.0297336	0.0527922	fliW	Flagellar assembly factor FliW
A1VXI1	1.66573	0.0193558	0.0365355	fmt	Methionyl-tRNA formyltransferase
A0A0H3PDW4	1.66959	0.000317528	0.000993054		Capsular biosynthesis sugar kinase, putative
A0A0H3PHH8	1.69476	9.32964e-05	0.000355716		Uncharacterized protein
A0A0H3PEL5	1.79399	0.00135049	0.00347425		Uncharacterized protein
A0A0H3PAT8	1.8803	4.57567e-06	2.54588e-05		Low molecular weight phosphotyrosine protein phosphatase family protein
A0A0H3P9W6	1.94543	1.7386e-05	8.19627e-05		Uncharacterized protein
A1W0R3	2.05929	9.05339e-05	0.000346564	trmB	tRNA (guanine-N(7)-)-methyltransferase
A0A0H3PB85	2.07207	0.00113778	0.00299136		Transferase, hexapeptide repeat family
A0A0H3PBL4	2.08209	4.99847e-08	6.05511e-07	hypE	Hydrogenase expression/formation protein HypE
A0A0H3PIW6	2.10041	3.22962e-06	1.94386e-05		Uncharacterized protein
A0A0H3PD33	2.15999	0.0120632	0.024051	sixA	Phosphohistidine phosphatase SixA
A0A0H3PAF1	2.28088	1.62761e-05	7.74936e-05		Uncharacterized protein
A0A0H3P9T3	2.31718	3.60752e-09	6.9048e-08		Capsular biosynthesis nucleotidyltransferase, putative
A1VXF1	2.43674	0.001102	0.00292136	aroQ	3-dehydroquinate dehydratase
A0A0H3PAI3	3.15011	2.24208e-15	1.07283e-12		Uncharacterized protein
A0A0H3P9J4	3.19899	9.50327e-17	9.09463e-14		Arylsulfate sulfotransferase, degenerate
A0A0H3PA35	3.36452	3.08879e-14	9.85325e-12	dsbA	Thiol:disulfide interchange protein DsbA

## Sheet: CDCA - Diff_exp_5_9
UniProt_Accession	logFC	P.Value	adj.P.Val	Gene	proteins.function
A1VYL9	-3.13746	6.88399e-05	0.000196071		Maf-like protein CJJ81176_0535
A0A0H3P982	-2.57291	2.51029e-08	1.65679e-07	rpiB	Ribose 5-phosphate isomerase B
A0A0H3PBF4	-2.30781	1.15623e-05	3.91139e-05		Flagellar assembly protein FliH, putative
A0A0H3PAJ4	-2.19192	6.21093e-05	0.000179573	hisI	Histidine biosynthesis bifunctional protein HisIE
A1VXQ2	-2.0572	7.23304e-11	1.19345e-09	sodB	Superoxide dismutase [Fe]
A0A0H3PB64	-1.95546	6.97645e-10	7.25702e-09	trpS	Tryptophan--tRNA ligase
A0A0H3PCK6	-1.83226	2.75536e-10	3.54228e-09	ansA	L-asparaginase
Q0Q7H5	-1.80897	0.000217197	0.000544317		Flavohemoprotein, truncation
A1VYV6	-1.71426	4.6604e-08	2.82279e-07	cbf2	Putative peptidyl-prolyl cis-trans isomerase Cbf2
A0A0H3PDT4	-1.69538	0.00145584	0.00313087		Uncharacterized protein
A1W0U6	-1.64276	0.0487639	0.0773914	pseG	UDP-2,4-diacetamido-2,4,6-trideoxy-beta-L-altropyranose hydrolase
A0A0H3PI41	-1.63972	5.03929e-17	2.4113e-14		Uncharacterized protein
A0A0H3PBK5	-1.61628	0.000368458	0.000883745	purS	Phosphoribosylformylglycinamidine synthase subunit PurS
A0A0H3PAJ5	-1.60859	0.0111891	0.0202419		Uncharacterized protein
A0A0H3PBD0	-1.58592	0.0114658	0.0207034	bioA	Adenosylmethionine--8-amino-7-oxononanoate aminotransferase
A1VZR0	-1.56291	5.68643e-05	0.00016848	apt	Adenine phosphoribosyltransferase
A1VZY1	-1.55314	0.00230184	0.00478882		UPF0763 protein CJJ81176_1011
A1VY95	-1.5365	5.0503e-07	2.26077e-06		UPF0234 protein CJJ81176_0398
A0A0H3PDU5	-1.52475	1.66752e-12	5.50282e-11	tyrS	Tyrosine--tRNA ligase
A1W0I1	-1.50893	9.71805e-10	9.68768e-09	gatB	Aspartyl/glutamyl-tRNA(Asn/Gln) amidotransferase subunit B
A0A0H3PIV9	-1.48166	1.3752e-09	1.27773e-08		Cation ABC transporter, periplasmic cation-binding protein
Q939J8	-1.43849	3.21837e-10	3.98516e-09	pseI	Pseudaminic acid synthase
A0A0H3PJ16	-1.42437	3.93697e-09	3.16612e-08	modA	Molybdenum ABC transporter, periplasmic molybdenum-binding protein
A0A0H3PAG3	-1.41291	4.33897e-07	1.98679e-06	sdhC	Succinate dehydrogenase, C subunit
A0A0H3PEW9	-1.38772	0.0226378	0.0386173		RNB-like protein
A0A0H3PB06	-1.37991	4.89378e-08	2.90891e-07		Methyl-accepting chemotaxis protein
A1W048	-1.37637	2.53972e-10	3.32946e-09	gatA	Glutamyl-tRNA(Gln) amidotransferase subunit A
A0A0H3PC31	-1.35845	8.75519e-06	3.08041e-05	hom	Homoserine dehydrogenase
A0A0H3PEN1	-1.3502	1.18906e-12	4.21456e-11		Putative cytochrome C-type haem-binding periplasmic protein
A0A0H3PEG0	-1.34727	0.0127435	0.0227954	lpxB	Lipid-A-disaccharide synthetase
A0A0H3PHX6	-1.34117	2.68033e-08	1.7569e-07		Uncharacterized protein
A1VYG9	-1.34049	4.92325e-07	2.22243e-06	thiC	Phosphomethylpyrimidine synthase
A0A0H3PB89	-1.32453	0.0101266	0.0185299		Non-heme iron protein, hemerythrin family
A0A0H3PAI2	-1.31576	0.000244373	0.000605868		Uncharacterized protein
A0A0H3PAG9	-1.31495	7.08259e-09	5.33704e-08		Hydrolase, TatD family
Q0Q7K3	-1.30061	1.24203e-05	4.17062e-05		Uncharacterized protein
A0A0H3PAE1	-1.29575	0.0384896	0.0623258		Ribosomal RNA small subunit methyltransferase E
A0A0H3PB56	-1.28866	6.68393e-05	0.000190941	galU	UTP--glucose-1-phosphate uridylyltransferase
A0A0H3PA76	-1.2868	2.12473e-08	1.43195e-07		Hemin ABC transporter, periplasmic hemin-binding protein, putative
A0A0H3PBJ6	-1.28678	3.3421e-07	1.60723e-06		Uncharacterized protein
A0A0H3P991	-1.27929	2.9428e-06	1.11315e-05		Uncharacterized protein
A0A0H3PCZ7	-1.27223	0.245379	0.322123		Acetyltransferase, GNAT family
A0A0H3PBQ2	-1.27037	1.63052e-07	8.43465e-07	sdhA	Succinate dehydrogenase, flavoprotein subunit
A1VZ01	-1.25749	0.000602462	0.00138929	nadK	NAD kinase
Q6QNL7	-1.24768	0.000564192	0.00131051		Plasmid stabilization system protein, RelE/ParE family
A0A0H3PGW3	-1.242	0.00165751	0.00353281		Uncharacterized protein
Q2A947	-1.23078	4.58241e-13	1.68668e-11		Deoxyuridine triphosphatase domain protein
A1VZF4	-1.22408	6.86291e-12	1.68405e-10	dapA	4-hydroxy-tetrahydrodipicolinate synthase
A0A0H3PJB7	-1.22214	1.09263e-08	7.80336e-08	sdhB	Succinate dehydrogenase, iron-sulfur protein subunit
A1VYU1	-1.21526	0.000448059	0.00105875	rppH	RNA pyrophosphohydrolase
A0A0H3PDB4	-1.20457	3.33707e-10	4.04251e-09		Uncharacterized protein
A1W1X0	-1.19265	0.0023131	0.00480183	leuC	3-isopropylmalate dehydratase large subunit
A0A0H3PE18	-1.18045	0.000248399	0.000614258	hisF-2	Imidazole glycerol phosphate synthase subunit HisF
A0A0H3PA65	-1.17363	5.48895e-12	1.46729e-10	map	Methionine aminopeptidase
A1W1K3	-1.17107	0.0779527	0.117297	hisA	1-(5-phosphoribosyl)-5-[(5-phosphoribosylamino)methylideneamino] imidazole-4-carboxamide isomerase
A1W0I5	-1.16243	2.77608e-10	3.54228e-09	metE	5-methyltetrahydropteroyltriglutamate--homocysteine methyltransferase
A0A0H3P9Q8	-1.1543	2.34521e-13	1.02017e-11		Oxidoreductase, 2-nitropropane dioxygenase family
A0A0H3P9T0	-1.15201	0.000294297	0.000720314	gmhA-1	Phosphoheptose isomerase
A0A0H3PHM5	-1.1507	0.0201418	0.0350467	mobB	Molybdopterin-guanine dinucleotide biosynthesis protein MobB
Q29VW1	-1.14757	0.00122229	0.00266454	gmhA-2	Phosphoheptose isomerase
A0A0H3PBN1	-1.14678	9.83815e-08	5.41098e-07		DNA-binding response regulator
A0A0H3PAD1	-1.1315	8.376e-05	0.000233018		TenA/Thi-4 family protein
A0A0H3PA63	-1.1305	5.45727e-12	1.46729e-10		Uncharacterized protein
A0A0H3PIY1	-1.1291	0.0121457	0.0218897		Uncharacterized protein
A0A0H3PE85	-1.11372	0.042858	0.068933		Uncharacterized protein
A0A0H3PBE5	-1.11025	5.45989e-10	5.93763e-09		Lipoprotein, putative
A0A0H3PAS8	-1.10881	0.098456	0.143413		Uncharacterized protein
A0A0H3P9T6	-1.10782	0.0335446	0.0549694	ribA	GTP cyclohydrolase-2
A0A0H3PDJ1	-1.0936	1.98538e-14	1.35715e-12		Oxidoreductase, zinc-binding dehydrogenase family
A0A0H3PB55	-1.0933	1.7074e-06	6.752e-06		Uncharacterized protein
A0A0H3PAI4	-1.09221	1.4629e-14	1.07692e-12	ileS	Isoleucine--tRNA ligase
A0A0H3PH94	-1.0895	0.00973562	0.0178829	gmk	Guanylate kinase
A1VZI4	-1.08593	2.05937e-11	4.02585e-10	fbp	Fructose-1,6-bisphosphatase class 1
A0A0H3PB14	-1.08221	6.48846e-12	1.67823e-10		D-isomer specific 2-hydroxyacid dehydrogenase family protein
A0A0H3PAP1	-1.08057	0.000501354	0.00117095	thiJ	4-methyl-5(B-hydroxyethyl)-thiazole monophosphate biosynthesis enzyme
A1W0I0	-1.08052	2.79852e-08	1.81794e-07	gpsA	Glycerol-3-phosphate dehydrogenase [NAD(P)+]
A0A0H3P9U4	-1.08018	3.93132e-07	1.82635e-06	hipO	Hippurate hydrolase
A0A0H3PED0	-1.07716	0.00674927	0.0127649		Transcriptional regulator, TetR family
A0A0H3P9P8	-1.0755	2.09408e-09	1.85559e-08	tkt	Transketolase
A0A0H3PHT3	-1.068	3.95055e-10	4.50081e-09		Toluene tolerance protein, putative
A0A0H3PAQ8	-1.06729	2.00341e-05	6.5213e-05		HAD-superfamily hydrolase, subfamily IIA
A0A0H3PAR1	-1.06586	0.00699684	0.0131811	napL	NapL protein
A1VY36	-1.06536	9.5391e-07	3.95191e-06	hisC	Histidinol-phosphate aminotransferase
A0A0H3PGG1	-1.06298	1.29925e-09	1.219e-08		Single-stranded DNA-binding protein
A0A0H3PCP5	-1.06123	0.12352	0.175906	cdtC	Cytolethal distending toxin, subunit C
A1VZ24	-1.04925	1.46961e-11	3.12536e-10	argG	Argininosuccinate synthase
A0A0H3PAD5	-1.04267	7.72997e-11	1.23293e-09	lpxD	UDP-3-O-acylglucosamine N-acyltransferase
Q8GJE2	-1.03856	3.48426e-05	0.000107911	topA	DNA topoisomerase I
A1VZJ8	-1.03725	8.7791e-07	3.70114e-06	folD	Bifunctional protein FolD
A0A0H3P9Z2	-1.03678	3.60544e-08	2.28503e-07		Soluble lytic murein transglycosylase, putative
Q2M5R0	-1.03396	0.000166455	0.000432872		Uncharacterized protein
A0A0H3PA27	-1.03061	0.000133929	0.000360029		Uncharacterized protein
A0A0H3PDV4	-1.02871	1.39838e-12	4.77948e-11		Putative methyltransferase
A0A0H3PA30	-1.02573	0.0225931	0.0386173		Thioesterase family protein
A0A0H3PBP8	-1.01638	0.00431694	0.00851816		Uncharacterized protein
A0A0H3PED7	-1.01143	0.035968	0.0585397		DNA polymerase III subunit epsilon
A0A0H3PID6	-1.00951	5.15529e-09	4.04395e-08		NADP-dependent malic enzyme, truncation
A1VZ44	-1.00921	2.02865e-10	2.77346e-09	ackA	Acetate kinase
A0A0H3PAA8	-0.998467	3.72329e-07	1.74666e-06		DegT/DnrJ/EryC1/StrS aminotransferase family
A0A0H3PBR9	-0.994336	1.8345e-10	2.58179e-09	ccpA-2	Cytochrome c551 peroxidase
A0A0H3PC13	-0.991597	7.10882e-12	1.70078e-10		Uncharacterized protein
A0A0H3PGI9	-0.980684	6.11834e-05	0.000177971		Uncharacterized protein
A0A0H3PAU0	-0.980474	6.44944e-10	6.91697e-09		Tungstate ABC transporter, periplasmic tungstate-binding protein, putative
A0A0H3PA50	-0.979923	5.97837e-05	0.000174963		Lipoprotein, putative
A0A0H3PBG0	-0.979575	2.41476e-11	4.62186e-10		Uncharacterized protein
A1W035	-0.979107	2.20608e-09	1.9369e-08	thiG	Thiazole synthase
A0A0H3PAK7	-0.977595	4.69624e-08	2.8266e-07		Peptidase, M24 family
A0A0H3PAA3	-0.977257	0.0655016	0.100457		Uncharacterized protein
A0A0H3P9M4	-0.972352	4.88045e-11	8.92156e-10	aspC	Aspartate aminotransferase
A0A0H3P9Z1	-0.97211	1.20792e-05	4.07034e-05		Nucleotide phosphoribosyltransferase, putative
A1VZ41	-0.965492	4.66109e-05	0.000141608	ispG	4-hydroxy-3-methylbut-2-en-1-yl diphosphate synthase (flavodoxin)
A0A0H3PBM5	-0.963355	0.000262242	0.000645156		Uncharacterized protein
A1VY44	-0.960491	0.0858455	0.127569	xseA	Exodeoxyribonuclease 7 large subunit
A0A0H3P9D2	-0.958596	0.000950562	0.00211555		Exodeoxyribonuclease 7 small subunit
Q5QKR7	-0.954564	6.34282e-07	2.77173e-06	pseC	UDP-4-amino-4,6-dideoxy-N-acetyl-beta-L-altrosamine transaminase
A1VZQ4	-0.95334	1.08141e-11	2.40677e-10	peb1A	Major cell-binding factor
A0A0H3PB33	-0.952585	2.35412e-10	3.17309e-09		Biotin sulfoxide reductase
A1W1W9	-0.952258	7.86887e-08	4.50929e-07	leuD	3-isopropylmalate dehydratase small subunit
A0A0H3PF03	-0.951341	9.22487e-11	1.4239e-09	fabF	3-oxoacyl-[acyl-carrier-protein] synthase 2
A0A0H3P9Y5	-0.944583	0.0051576	0.00991129		Cpp21
A1VY70	-0.939766	0.00011622	0.000313303	trpA	Tryptophan synthase alpha chain
A1VY45	-0.939283	7.68265e-11	1.23293e-09	serC	Phosphoserine aminotransferase
A1VYL8	-0.936143	7.35693e-08	4.26702e-07	alaS	Alanine--tRNA ligase
A1VZM9	-0.935983	1.72846e-07	8.89322e-07	aroA	3-phosphoshikimate 1-carboxyvinyltransferase
A0A0H3P9G9	-0.933255	0.350991	0.432859		Cpp35
A1W1X2	-0.93316	6.02831e-05	0.000175887	leuA	2-isopropylmalate synthase
A1VY10	-0.932312	4.55651e-05	0.000139316	greA	Transcription elongation factor GreA
A0A0H3PIL4	-0.929938	5.85505e-11	1.00059e-09	hisD	Histidinol dehydrogenase
A1VXL7	-0.928657	0.0325427	0.0534191	thrB	Homoserine kinase
A1VYC2	-0.923612	5.5196e-12	1.46729e-10	glyA	Serine hydroxymethyltransferase
A0A0H3PAK3	-0.919936	0.091663	0.135028	hisH-2	Imidazole glycerol phosphate synthase subunit HisH
A0A0H3PB91	-0.917509	3.63544e-09	2.9736e-08		Ferredoxin, 4Fe-4S
Q0Q7K8	-0.91649	1.53895e-09	1.38941e-08	grpE	Protein GrpE
A0A0H3P9J6	-0.91539	6.77936e-09	5.14908e-08	pta	Phosphate acetyltransferase
A0A0H3P9A5	-0.914961	0.00200189	0.004183		Cysteine-rich domain protein
A0A0H3PD65	-0.914269	1.36424e-07	7.29375e-07		High affinity branched-chain amino acid ABC transporter, periplasmic amino acid-binding protein
A1VZ59	-0.912448	3.57121e-10	4.27206e-09	glyQ	Glycine--tRNA ligase alpha subunit
A0A0H3P9F6	-0.907477	4.04694e-08	2.53132e-07		Cpp47
A0A0H3PA99	-0.905985	1.91049e-11	3.97466e-10	dnaN	DNA polymerase III subunit beta
A0A0H3PA70	-0.904869	0.0228463	0.0388346	proB	Glutamate 5-kinase
A1VZ20	-0.898395	0.0824468	0.123284	era	GTPase Era
A0A0H3PAD3	-0.896244	4.16913e-08	2.5741e-07	fdhD	Sulfurtransferase FdhD
A0A0H3PHJ0	-0.895269	0.000179897	0.0004628		5-hydroxyisourate hydrolase
Q29VV6	-0.892794	6.2737e-08	3.66093e-07	fcl	GDP-L-fucose synthase
A1VZF0	-0.886942	0.000143388	0.000382564	cysS	Cysteine--tRNA ligase
A0A0H3PAC3	-0.886081	2.88908e-07	1.41064e-06		CMP-Neu5Ac synthetase
A0A0H3PAH9	-0.88158	9.89237e-07	4.0806e-06		Flavodoxin-like fold domain protein
A0A0H3P9G7	-0.879916	3.43131e-07	1.64188e-06	hemN	Coproporphyrinogen-III oxidase
A0A0H3PIZ2	-0.876833	0.00151398	0.00324861		GatB/Yqey family protein
A0A0H3PCH2	-0.873401	9.49049e-11	1.44165e-09	rbr	Rubrerythrin
A0A0H3PCM5	-0.867549	0.0380886	0.061781	metX	Homoserine O-acetyltransferase
A0A0H3PJM2	-0.863147	1.06342e-10	1.59014e-09		Saccharopine dehydrogenase
A0A0H3PAV5	-0.8631	1.97505e-06	7.74641e-06	metC	Cystathionine beta-lyase
A1VYF1	-0.859306	1.60713e-07	8.35881e-07	gpmI	2,3-bisphosphoglycerate-independent phosphoglycerate mutase
A0A0H3PDD3	-0.858987	3.71093e-10	4.33093e-09	mog	Molybdenum cofactor biosynthesis protein
A1W043	-0.858974	7.13426e-05	0.000201401	murC	UDP-N-acetylmuramate--L-alanine ligase
A1W0A5	-0.858257	6.7146e-10	7.0614e-09	cheY	Chemotaxis protein CheY homolog
A0A0H3P9K9	-0.854013	4.94088e-11	8.92156e-10		Oxidoreductase, short chain dehydrogenase/reductase family
A1W0F9	-0.852645	1.57353e-10	2.28162e-09	argS	Arginine--tRNA ligase
A1VYE9	-0.85004	0.000589406	0.00136577	murD	UDP-N-acetylmuramoylalanine--D-glutamate ligase
A0A0H3P9I1	-0.846634	0.000766987	0.00174763		Uncharacterized protein
A1VYC1	-0.844686	6.86274e-12	1.68405e-10	lysS	Lysine--tRNA ligase
A0A0H3PAB0	-0.838195	3.19968e-11	6.00411e-10		Uncharacterized protein
A0A0H3PA20	-0.837329	0.00019701	0.000505466	dcd	Deoxycytidine triphosphate deaminase
A1VYA1	-0.835845	7.87448e-09	5.84177e-08	pyrF	Orotidine 5'-phosphate decarboxylase
A0A0H3PEC2	-0.83292	0.16316	0.225151		RNA methyltransferase, TrmH family
A1W0M7	-0.831101	6.50499e-10	6.91697e-09	hemE	Uroporphyrinogen decarboxylase
A0A0H3PBH6	-0.828516	3.41174e-09	2.86407e-08		Amino acid adenylation domain protein
A0A0H3P9J5	-0.823713	1.99e-10	2.76004e-09	ciaB	Invasion antigen B
A0A0H3PGS5	-0.817967	0.0557041	0.0869638	leuB	3-isopropylmalate dehydrogenase
A1VYQ2	-0.817125	2.21039e-08	1.47926e-07	proS	Proline--tRNA ligase
A0A0H3PBB5	-0.813055	0.000108444	0.000294831	purD	Phosphoribosylamine--glycine ligase
A0A0H3PH73	-0.810722	4.45672e-05	0.000136701	pglE	General glycosylation pathway protein
A0A0H3PAY1	-0.806365	9.26124e-12	2.11024e-10	sucD	Succinyl-CoA ligase [ADP-forming] subunit alpha
A0A0H3PEW2	-0.805845	4.65129e-08	2.82279e-07		Iron ABC transporter, periplasmic iron-binding protein
A0A0H3PAB8	-0.803679	9.46189e-05	0.000260202	purF	Amidophosphoribosyltransferase
A0A0H3PAM5	-0.796753	0.0639701	0.0990605		4-oxalocrotonate tautomerase family protein
A1VZN1	-0.794632	0.0239386	0.0404757	pheS	Phenylalanine--tRNA ligase alpha subunit
A0A0H3P9M7	-0.793635	2.46886e-09	2.10956e-08	acnB	Aconitate hydratase B
A0A0H3P9Z7	-0.791666	1.51049e-05	4.93357e-05	murE	UDP-N-acetylmuramoyl-L-alanyl-D-glutamate--2,6-diaminopimelate ligase
A1W1L4	-0.788564	1.00048e-05	3.48166e-05	prfA	Peptide chain release factor 1
A0A0H3P9P7	-0.785051	4.1416e-10	4.66296e-09		Methyl-accepting chemotaxis protein
A0A0H3P971	-0.783206	0.193264	0.261603		Cpp4
A0A0H3P9M3	-0.78189	0.00236669	0.00489184		Fumarylacetoacetate hydrolase family protein
A0A0H3PA86	-0.779668	1.01415e-05	3.50376e-05		Peptidase, U32 family
A0A0H3PHA3	-0.779648	9.69899e-08	5.36528e-07	asd	Aspartate-semialdehyde dehydrogenase
A0A0H3PA82	-0.779502	3.68184e-07	1.73573e-06	algC	Phosphomannomutase/phosphoglucomutase
A1VXA6	-0.77721	5.35908e-06	1.94267e-05	pyrG	CTP synthase
A1VY51	-0.776694	5.30151e-10	5.83166e-09	ndk	Nucleoside diphosphate kinase
Q0ZSS3	-0.775831	5.37582e-09	4.18265e-08		UDP-GlcNAc/Glc 4-epimerase
A0A0H3PIV6	-0.77548	1.0132e-06	4.16153e-06	ribB	3,4-dihydroxy-2-butanone 4-phosphate synthase
A0A0H3PAH1	-0.772769	0.00856745	0.0159825	tyrA	Prephenate dehydrogenase
A1VXG9	-0.767287	0.0720346	0.109518	ung	Uracil-DNA glycosylase
A1VZK1	-0.765329	5.73277e-08	3.3658e-07	murA	UDP-N-acetylglucosamine 1-carboxyvinyltransferase
A0A0H3P9K7	-0.763668	9.96861e-06	3.48166e-05	metS	Methionine--tRNA ligase
A0A0H3PJ06	-0.75855	5.30494e-05	0.000158651	mqnC	Cyclic dehypoxanthine futalosine synthase
A0A0H3PAM8	-0.758206	2.28673e-09	1.98276e-08		Hydrolase, carbon-nitrogen family
A0A0H3PGR5	-0.758133	2.47293e-05	7.96834e-05		Dissimilatory sulfite reductase
A0A0H3PAU4	-0.757641	2.84535e-07	1.39641e-06		Molybdopterin biosynthesis MoeA protein, putative
A0A0H3PHU2	-0.757633	0.0206233	0.0358195		Mannosyl-glycoprotein endo-beta-N-acetylglucosamidase domain protein
A0A0H3PHG1	-0.75719	2.81359e-05	9.03558e-05	coaBC	Phosphopantothenoylcysteine decarboxylase/phosphopantothenate--cysteine ligase
A0A0H3PAV9	-0.757171	2.60819e-06	1.00242e-05		Class I glutamine amidotransferase, putative
A1VYA9	-0.754838	2.46755e-06	9.56051e-06	serS	Serine--tRNA ligase
A1VXG4	-0.754664	0.192561	0.261206	cdtA	Cytolethal distending toxin subunit A
A0A0H3P9S5	-0.751062	4.97918e-06	1.81873e-05	cysQ	CysQ protein
A0A0H3PBV9	-0.748687	1.29473e-05	4.31726e-05	oorD	2-oxoglutarate:acceptor oxidoreductase, delta subunit
A0A0H3P9E4	-0.747612	0.0147303	0.0260091	pepD	Aminoacyl-histidine dipeptidase
A0A0H3P9K6	-0.746986	4.61723e-05	0.000140723		Type II restriction-modification enzyme
A0A0H3PEG8	-0.746798	0.000843268	0.00190332		Phosphate ABC transporter, periplasmic phosphate-binding protein, putative
A1W0S2	-0.746032	4.34966e-10	4.84026e-09	gltX2	Glutamate--tRNA ligase 2
A0A0H3PD80	-0.745805	3.08316e-05	9.71306e-05		Metallo-beta-lactamase family protein
A0A0H3P9H5	-0.74237	9.27398e-07	3.85878e-06	serA	D-3-phosphoglycerate dehydrogenase
A0A0H3PDK8	-0.740984	2.36615e-05	7.65003e-05		Uncharacterized protein
A0A0H3PHE2	-0.74029	3.64682e-08	2.29605e-07		Lipoprotein, NLPA family
A0A0H3PBH7	-0.736889	0.00266092	0.00539513	nspC	Carboxynorspermidine/carboxyspermidine decarboxylase
A0A0H3PAL5	-0.735343	3.56248e-09	2.95855e-08		Uncharacterized protein
A1VYF9	-0.732723	0.00822175	0.0153977	acpP	Acyl carrier protein
A0A0H3PAW5	-0.728845	0.346495	0.428418		Uncharacterized protein
A1VZ23	-0.72476	4.83151e-07	2.19135e-06	rplI	50S ribosomal protein L9
A1W1U6	-0.724367	1.59499e-06	6.33364e-06	rpsH	30S ribosomal protein S8
A0A0H3PI76	-0.723952	6.05068e-06	2.1526e-05		Hydrogenase, (NiFe)/(NiFeSe) small subunit family
A1VYR7	-0.723137	5.64463e-07	2.48936e-06	proA	Gamma-glutamyl phosphate reductase
A0A0H3P9L0	-0.722457	3.24178e-09	2.74547e-08		Cytokinin riboside 5'-monophosphate phosphoribohydrolase
A1W038	-0.721854	6.59717e-05	0.000189334	dapE	Succinyl-diaminopimelate desuccinylase
A0A0H3PEP2	-0.721361	5.57778e-05	0.000165774	polA	DNA polymerase
Q2M5Q2	-0.721335	0.00513464	0.00990697	pseF	Pseudaminic acid cytidylyltransferase
A0A0H3PAQ5	-0.720512	5.84601e-05	0.000172403	thrC	Threonine synthase
A0A0H3PB69	-0.718829	0.00270747	0.0054779		MmgE/PrpD family protein
A1W078	-0.716141	8.38284e-09	6.17106e-08	leuS	Leucine--tRNA ligase
A0A0H3PE69	-0.71605	0.000174926	0.00045213	murI	Glutamate racemase
A0A0H3PID1	-0.711231	8.89392e-10	9.05476e-09	glyS	Glycine--tRNA ligase beta subunit
A0A0H3PHL6	-0.709691	0.00199438	0.00417641		Major antigenic peptide PEB2
A0A0H3PF18	-0.708843	0.00140821	0.00303527		ABC transporter, ATP-binding protein
A1VYQ1	-0.708133	0.200321	0.270391	hemA	Glutamyl-tRNA reductase
A0A0H3PCT3	-0.704055	0.202662	0.272782	msrB	Methionine-R-sulfoxide reductase
Q29W30	-0.703304	1.06139e-08	7.69504e-08		Uncharacterized protein
A0A0H3PAG4	-0.701776	0.00487389	0.00946108		Molybdopterin converting factor, subunit 2
A1VZI8	-0.701539	0.000148682	0.000391979	gltX1	Glutamate--tRNA ligase 1
A1VZ00	-0.701531	3.65334e-10	4.31635e-09	aspS	Aspartate--tRNA(Asp/Asn) ligase
A0A0H3P9I3	-0.699369	2.42254e-08	1.60998e-07		Lipoprotein, NLPA family
A0A0H3PAG1	-0.698614	7.85397e-09	5.84177e-08		Pyridine nucleotide-disulphide oxidoreductase family protein
A1VXT5	-0.694991	5.5771e-05	0.000165774	thrS	Threonine--tRNA ligase
A1VYI6	-0.692469	2.59447e-06	1.00117e-05	tuf	Elongation factor Tu
Q0Q7I1	-0.686678	5.04847e-05	0.00015193	purM	Phosphoribosylformylglycinamidine cyclo-ligase
A0A0H3PB11	-0.685442	1.91334e-08	1.30791e-07		DNA helicase
A0A0H3P989	-0.684158	0.00942369	0.0173761	recJ	Single-stranded-DNA-specific exonuclease RecJ
A1VXV5	-0.683464	0.0477007	0.0762096	pyrE	Orotate phosphoribosyltransferase
A0A0H3PA78	-0.681058	6.40479e-07	2.78609e-06	fliY	Flagellar motor switch protein
Q0Q7K7	-0.677857	8.66278e-11	1.35906e-09	dnaK	Chaperone protein DnaK
A0A0H3PA01	-0.676641	7.29729e-07	3.11764e-06		Uncharacterized protein
A1VZY2	-0.676455	0.0758743	0.11471	argF	Ornithine carbamoyltransferase
A0A0H3PA26	-0.671423	0.0473107	0.0757129		Peptidyl-arginine deiminase family protein
A0A0H3PA08	-0.670657	0.0133783	0.0238417		Uncharacterized protein
A1VYP2	-0.666254	1.59888e-09	1.43003e-08	sucC	Succinyl-CoA ligase [ADP-forming] subunit beta
A0A0H3PJF3	-0.664589	4.86639e-08	2.90891e-07		Pyrazinamidase/nicotinamidase, putative
A0A0H3PAB9	-0.655424	0.282093	0.360913		Endoribonuclease L-PSP, putative
A0A0H3PB96	-0.654318	0.311994	0.392866		Uncharacterized protein
A1W0W2	-0.651727	0.329469	0.41055	dxr	1-deoxy-D-xylulose 5-phosphate reductoisomerase
A0A0H3PAE7	-0.648988	1.63592e-08	1.13448e-07	trxB	Thioredoxin reductase
A0A0H3PHP5	-0.648107	0.00457551	0.00897288		Uncharacterized protein
A0A0H3PIY4	-0.647494	3.12594e-05	9.80827e-05	aroE	Shikimate dehydrogenase (NADP(+))
A0A0H3P9J3	-0.641951	0.00684085	0.0129126		Thioesterase family protein
A1VYA4	-0.64073	0.000649916	0.00149512	kdsA	2-dehydro-3-deoxyphosphooctonate aldolase
A0A0H3PAS3	-0.639524	0.108136	0.156088		Conserved domain protein
A0A0H3PB04	-0.636607	2.3754e-07	1.17786e-06	fabD	Malonyl CoA-acyl carrier protein transacylase
A0A0H3PCL3	-0.636252	0.000210434	0.000531359	cdtB	Cytolethal distending toxin, subunit B
A0A0H3P9K8	-0.634707	0.010888	0.0197719		Iron-sulfur cluster binding protein
A0A0H3PA34	-0.633215	0.039649	0.0640948	cheB	Protein-glutamate methylesterase CheB
A0A0H3PEV5	-0.630481	4.37014e-07	1.99154e-06		Uncharacterized protein
A0A0H3PJ41	-0.629192	7.98216e-05	0.00022336		Response regulator/GGDEF domain protein
A0A0H3PJB0	-0.629098	0.00289613	0.00584726		Oxidoreductase, molybdopterin binding, putative
A0A0H3PAS0	-0.625532	0.160132	0.222097	uvrB	UvrABC system protein B
A1VYZ9	-0.625162	4.57309e-09	3.61689e-08	adk	Adenylate kinase
A0A0H3P9V8	-0.622937	0.0294202	0.0490507		Uncharacterized protein
A1VZR5	-0.620927	2.81145e-08	1.81794e-07	pckA	Phosphoenolpyruvate carboxykinase [ATP]
A0A0H3PBF1	-0.620735	1.4876e-05	4.87545e-05		Polyprenyl synthetase family protein
A1W1E0	-0.619217	3.58612e-09	2.95855e-08		UPF0271 protein CJJ81176_1526
A1VXS5	-0.61611	3.15139e-07	1.52317e-06	dapB	4-hydroxy-tetrahydrodipicolinate reductase
A0A0H3P9Q7	-0.614632	0.00217475	0.00453428	mfd	Transcription-repair-coupling factor
A1W165	-0.612813	0.259682	0.338116	truD	tRNA pseudouridine synthase D
A1W0U8	-0.61216	0.298287	0.378093	hisF2	Putative imidazole glycerol phosphate synthase subunit hisF2
A1VYB8	-0.608407	0.00120988	0.00264351	gatC	Aspartyl/glutamyl-tRNA(Asn/Gln) amidotransferase subunit C
A1W0K3	-0.608352	9.14673e-08	5.0892e-07	groS	10 kDa chaperonin
Q2M5Q5	-0.598611	8.97767e-08	5.04858e-07	fabH2	3-oxoacyl-(Acyl-carrier-protein) synthase, putative
A0A0H3PHT8	-0.598364	0.00413281	0.00820559		Uncharacterized protein
A0A0H3PEB1	-0.593529	9.30962e-09	6.801e-08	mtnA	5'-methylthioadenosine/S-adenosylhomocysteine nucleosidase 1
A0A0H3PHR2	-0.592686	1.1676e-07	6.34883e-07	pheT	Phenylalanine--tRNA ligase beta subunit
A0A0H3PBF3	-0.588979	0.00786685	0.0147909		DNA-binding response regulator
A0A0H3PBY2	-0.587779	0.0227725	0.0387781		ThiF family protein
A0A0H3PEH2	-0.584203	1.38116e-05	4.57368e-05		Oxidoreductase, Gfo/Idh/MocA family
A0A0H3PJ24	-0.583141	1.63459e-10	2.33478e-09	icd	Isocitrate dehydrogenase, NADP-dependent
A1VYV7	-0.581313	1.20022e-07	6.48933e-07	fba	Fructose-bisphosphate aldolase
A0A0H3PBL7	-0.580844	0.272469	0.352447	fur	Ferric uptake regulation protein
A0A0H3PAU2	-0.580627	0.129734	0.184207		MloB
A0A0H3PJ93	-0.57842	1.407e-05	4.64311e-05	lysA	Diaminopimelate decarboxylase
A1VY17	-0.577851	1.58466e-07	8.28697e-07	panC	Pantothenate synthetase
A0A0H3PC06	-0.577815	0.00238925	0.00491723		Uncharacterized protein
A1VY47	-0.575895	0.0039654	0.00788958	fabH	3-oxoacyl-[acyl-carrier-protein] synthase 3
A1VXS1	-0.572728	3.28977e-05	0.000102218	tig	Trigger factor
A0A0H3PJA2	-0.571787	0.131012	0.185471		Hit family protein
A0A0H3PBA4	-0.568799	3.30253e-06	1.2443e-05		Oxidoreductase, putative
A0A0H3P9H6	-0.563944	0.311122	0.392284		Outer-membrane lipoprotein carrier protein
Q0Q7I0	-0.563603	8.87831e-07	3.72655e-06		Peptide ABC transporter, periplasmic peptide-binding protein
A0A0H3PAH7	-0.563396	5.47411e-09	4.22477e-08	oorA	2-oxoglutarate:acceptor oxidoreductase, alpha subunit
A0A0H3PB24	-0.559886	5.162e-06	1.87834e-05		Fibronectin type III domain protein
A1VZZ6	-0.555743	4.30269e-05	0.000132401	aroB	3-dehydroquinate synthase
A0A0H3PDH6	-0.553663	7.18287e-05	0.000202177	kdsB	3-deoxy-manno-octulosonate cytidylyltransferase
A0A0H3PHF5	-0.551265	0.000298372	0.000726571		HIT family protein
A1VZH5	-0.549892	0.00119472	0.00262545	trmA	tRNA/tmRNA (uracil-C(5))-methyltransferase
A0A0H3PAV3	-0.547683	8.52025e-05	0.000236344		CoA-binding domain protein
A0A0H3PBF9	-0.547681	0.0890109	0.131456	rpe	Ribulose-phosphate 3-epimerase
A0A0H3PH15	-0.547295	0.00444805	0.00874083	thiD	Phosphomethylpyrimidine kinase
A0A0H3PAI7	-0.546337	3.17359e-05	9.92523e-05		Uncharacterized protein
A0A0H3P9Z9	-0.546018	0.118963	0.170624		Invasion phenotype protein
A0A0H3PHF9	-0.545435	0.02393	0.0404757		Uncharacterized protein
A0A0H3PB58	-0.545214	0.000114585	0.000309767		Aspartokinase
A0A0H3PAC0	-0.544069	0.242741	0.319098		Uncharacterized protein
A0A0H3PGX2	-0.540871	0.297602	0.377725		Uncharacterized protein
A1VYU6	-0.539379	0.00348132	0.00698453	ligA	DNA ligase
A0A0H3PBS3	-0.538754	4.5353e-06	1.66934e-05	fabG	3-oxoacyl-(Acyl-carrier-protein) reductase
A0A0H3PGV5	-0.537048	7.82403e-05	0.000219578		Molybdopterin oxidoreductase family protein
A0A0H3PA97	-0.535055	4.78666e-05	0.000144506		TolB protein, putative
Q0Q7I7	-0.531649	1.39219e-07	7.32046e-07	mqnE	Aminodeoxyfutalosine synthase
Q8GJE5	-0.528689	1.54061e-06	6.14319e-06	Cjp08	Uncharacterized protein
A0A0H3PEB4	-0.524458	5.13983e-05	0.000154195	nth	Endonuclease III
A0A0H3PBW9	-0.520367	6.23106e-06	2.20856e-05	clpB	ATP-dependent chaperone protein ClpB
Q8GJE8	-0.518536	0.0201048	0.0350462	Cjp04	Uncharacterized protein
A1W057	-0.516412	3.60803e-07	1.70935e-06	rpsF	30S ribosomal protein S6
A0A0H3PAB4	-0.509679	0.000167216	0.000433673		Uncharacterized protein
A1VZB3	-0.505048	5.85484e-05	0.000172403	hisS	Histidine--tRNA ligase
A0A0H3P9N6	-0.504751	0.000312096	0.000756142		Conserved domain protein
A0A0H3PA74	-0.503138	1.15666e-05	3.91139e-05	napB	Periplasmic nitrate reductase, electron transfer subunit
A1VZC8	-0.498586	1.99419e-06	7.78956e-06	napA	Periplasmic nitrate reductase
A0A0H3PC48	-0.495817	0.000112414	0.000304761	purQ	Phosphoribosylformylglycinamidine synthase subunit PurQ
A0A0H3PEH5	-0.495049	9.54856e-05	0.000261833		Ferredoxin, 4Fe-4S
A0A0H3PHD8	-0.494602	4.75795e-06	1.74458e-05	valS	Valine--tRNA ligase
A0A0H3PAA1	-0.494254	0.0126749	0.0227151		Uncharacterized protein
A0A0H3PAQ2	-0.490866	0.202976	0.272821		Amino acid ABC transporter, ATP-binding protein
A0A0H3PA60	-0.489679	4.71693e-05	0.000142851	dcuA	Anaerobic C4-dicarboxylate transporter
A0A0H3PAS5	-0.489199	0.335023	0.415308		Uncharacterized protein
A1W0S0	-0.483572	0.0666385	0.102037	upp	Uracil phosphoribosyltransferase
Q29VH0	-0.479258	0.0720968	0.109518	kpsF	Arabinose-5-phosphate isomerase
A0A0H3P9D4	-0.479032	0.000326367	0.000786734	pepF	Oligoendopeptidase F
A0A0H3PEA7	-0.478192	1.75359e-08	1.20733e-07	oorB	2-oxoglutarate:acceptor oxidoreductase, beta subunit
A1W1X5	-0.475893	0.000199328	0.000510045	queF	NADPH-dependent 7-cyano-7-deazaguanine reductase
A0A0H3PI81	-0.468874	0.000104926	0.00028608	gltA	Citrate synthase
A0A0H3PEV1	-0.468401	2.82998e-06	1.07472e-05	xth	Exodeoxyribonuclease III
Q0Q7K4	-0.467537	0.104663	0.151532		Putative uncharacterized protein
A0A0H3PD50	-0.466647	7.03005e-05	0.000199637	waaD	ADP-L-glycero-D-manno-heptose-6-epimerase
A0A0H3PEW6	-0.46281	0.000867579	0.00195358		Uncharacterized protein
A0A0H3PBW5	-0.461391	1.07008e-05	3.6837e-05		Glutathionylspermidine synthase family protein
A1W163	-0.45892	0.00376518	0.00752251	prfB	Peptide chain release factor 2
A0A0H3PAT8	-0.45775	0.223326	0.296426		Low molecular weight phosphotyrosine protein phosphatase family protein
A0A0H3PE88	-0.45121	5.95948e-05	0.000174946		Uncharacterized protein
A0A0H3PJJ8	-0.450938	1.50225e-06	6.01529e-06	pheA	Chorismate mutase/prephenate dehydratase
A0A0H3PEN5	-0.45087	0.207294	0.277844		Uncharacterized protein
A1W116	-0.449602	1.44754e-05	4.76047e-05	pgk	Phosphoglycerate kinase
A1VXV6	-0.448196	2.75453e-06	1.05023e-05	frr	Ribosome-recycling factor
A1VY80	-0.447165	7.93301e-06	2.80144e-05	glmM	Phosphoglucosamine mutase
Q0Q7K6	-0.445804	0.0765041	0.115298		Putative type I restriction-modification system HsdM subunit
A0A0H3P9S2	-0.445107	5.66391e-06	2.0301e-05	metK	S-adenosylmethionine synthetase
A0A0H3PDX5	-0.444965	0.304675	0.384663	rnc	Ribonuclease 3
A0A0H3PBB3	-0.444808	0.323345	0.405027	rbfA	Ribosome-binding factor A
A0A0H3PBE4	-0.444411	6.31426e-07	2.77173e-06	cheV	Chemotaxis protein CheV
A0A0H3PAM9	-0.4423	0.470977	0.550942		Uncharacterized protein
A0A0H3PH67	-0.441214	0.401873	0.48255	dnaX	DNA polymerase III, gamma/tau subunits
A0A0H3PCQ6	-0.439579	5.41254e-06	1.95464e-05		High affinity branched-chain amino acid ABC transporter, periplasmic amino acid-binding protein
A0A0H3P9N5	-0.439371	9.16387e-05	0.000252733		Cytochrome c family protein
A0A0H3PH05	-0.435836	0.190869	0.259463		D,D-heptose 1,7-bisphosphate phosphatase
A1W0G5	-0.430265	3.35008e-08	2.15169e-07	tsf	Elongation factor Ts
A0A0H3P9A3	-0.429084	0.42392	0.504591		Acetyltransferase, GNAT family
A0A0H3PCN0	-0.428641	0.00117539	0.00259181		Uncharacterized protein
A1W187	-0.426377	1.39204e-07	7.32046e-07	rpsI	30S ribosomal protein S9
A0A0H3P9V7	-0.426369	0.388944	0.468967		Endonuclease III
A0A0H3PBB8	-0.423783	0.461557	0.541976		NUDIX domain protein
A0A0H3P9U1	-0.423253	0.000314476	0.000759984		Uncharacterized protein
A0A0H3PCG8	-0.42294	0.00119613	0.00262545	ccpA-1	Cytochrome c551 peroxidase
A0A0H3PA46	-0.422319	0.00508306	0.00982725	topA	DNA topoisomerase 1
A1W162	-0.421784	0.0207899	0.0359781	rimO	Ribosomal protein S12 methylthiotransferase RimO
A1VY40	-0.415807	0.258517	0.337469	dxs	1-deoxy-D-xylulose-5-phosphate synthase
A1W1D0	-0.414561	0.0846698	0.126017	dapF	Diaminopimelate epimerase
A0A0H3P9M6	-0.414224	2.07684e-06	8.07941e-06		Uncharacterized protein
A0A0H3PCU6	-0.413528	0.277379	0.35727	proC	Pyrroline-5-carboxylate reductase
A0A0H3P9L3	-0.409806	0.265252	0.3449		GTP cyclohydrolase 1 type 2 homolog
A1VZL9	-0.409262	0.000438858	0.00104215	rpsO	30S ribosomal protein S15
A1W0U9	-0.409131	0.00532125	0.0101849	hisH1	Imidazole glycerol phosphate synthase subunit HisH 1
A0A0H3PGY0	-0.405934	0.0272382	0.0458119	ppiB	Peptidyl-prolyl cis-trans isomerase
A1VXP5	-0.404549	0.295612	0.375698	moaA	Cyclic pyranopterin monophosphate synthase
A0A0H3PA98	-0.399461	6.46773e-05	0.000186434		Uncharacterized protein
A0A0H3PBA0	-0.397621	4.19419e-05	0.000129479	carA	Carbamoyl-phosphate synthase small chain
Q0Q7K1	-0.396063	0.126014	0.17919		Putative uncharacterized protein
A0A0H3PDQ6	-0.39111	0.0038267	0.00762949		Uncharacterized protein
A0A0H3PAP0	-0.388744	0.000345541	0.00083086	trx	Thioredoxin
A0A0H3P9H3	-0.387908	0.053057	0.0832385		Thiol:disulfide interchange protein DsbA, putative
A0A0H3PED8	-0.387647	0.00180033	0.00378663		Major antigenic peptide PEB3
A0A0H3P9P3	-0.381716	0.501368	0.577388		UDP-N-acetylglucosamine 2-epimerase
A0A0H3PEH9	-0.375519	5.65082e-06	2.0301e-05	ppa	Inorganic pyrophosphatase
A0A0H3PI47	-0.373964	0.541861	0.6166		HAD-superfamily hydrolase, subfamily IA, variant 1 family protein
A0A0H3P9D8	-0.371601	0.00251401	0.00514083		Uncharacterized protein
A1W1A5	-0.367285	7.07789e-05	0.000200401	purA	Adenylosuccinate synthetase
Q29VV4	-0.366487	0.000150155	0.000393693		Putative nucleotide-sugar epimerase-dehydratase
A0A0H3PIQ2	-0.362949	0.160401	0.222148		Uncharacterized protein
A1VZW5	-0.362631	0.340161	0.421131	cmoB	tRNA U34 carboxymethyltransferase
A1VYR0	-0.359996	0.00582917	0.0111126	efp	Elongation factor P
A0A0H3PDS7	-0.357885	0.364964	0.446318		Uncharacterized protein
Q1HG73	-0.357549	0.00515442	0.00991129		Uncharacterized protein
A0A0H3P999	-0.356572	8.21044e-07	3.47672e-06		Uncharacterized protein
A0A0H3PIF4	-0.356442	0.468273	0.549185		HrEpiB
A0A0H3PA93	-0.352936	0.145883	0.203513	mqnD	1,4-dihydroxy-6-naphtoate synthase
A0A0H3PJK7	-0.348625	0.43717	0.518361	trpF	N-(5'-phosphoribosyl)anthranilate isomerase
A0A0H3PA52	-0.344885	0.000304629	0.000739923	htrA	Protease DO
A0A0H3PA64	-0.344787	0.143439	0.200395	ggt	Gamma-glutamyltransferase
A0A0H3PBY8	-0.343131	0.042032	0.0677182		Antioxidant, AhpC/Tsa family
A0A0H3PAL1	-0.342278	0.0952023	0.139737		Uncharacterized protein
A1VXU8	-0.3403	0.0213438	0.0366715	argB	Acetylglutamate kinase
A0A0H3PHN4	-0.33717	0.379032	0.459581	psd	Phosphatidylserine decarboxylase
A0A0H3PF06	-0.329409	0.00485036	0.00944465		Aminotransferase, classes I and II
A0A0H3PGQ1	-0.324509	0.55448	0.627973	fliA	RNA polymerase sigma factor, sigma-F
A1VX95	-0.324496	0.119098	0.170624	queC	7-cyano-7-deazaguanine synthase
A0A0H3P9Z0	-0.324228	0.383272	0.463705		Cpp14
A0A0H3P986	-0.321927	0.0959607	0.140205		Conserved domain protein
A0A0H3PBP0	-0.319524	0.483951	0.562209		HIT family protein
A0A0H3PHE7	-0.312134	0.0818227	0.122542		Phospho-2-dehydro-3-deoxyheptonate aldolase
A0A0H3PE58	-0.311441	0.483181	0.562209		HAD-superfamily hydrolase, subfamily IA, variant 1 family protein
A1VXZ8	-0.308995	0.0106776	0.0194268	lpxA	Acyl-[acyl-carrier-protein]--UDP-N-acetylglucosamine O-acyltransferase
A1VY04	-0.308263	0.138597	0.193914	tal	Transaldolase
A1W068	-0.302367	0.35501	0.43557	thiE	Thiamine-phosphate synthase
A0A0H3P9G3	-0.299046	0.000161335	0.000421852	rho	Transcription termination factor Rho
A0A0H3PA31	-0.298692	0.652588	0.721996		S4 domain protein
Q2M5Q9	-0.297884	0.010295	0.0188021		Uncharacterized protein
A0A0H3PAS6	-0.295992	0.00944154	0.0173761		Lipoprotein, NLPA family
A0A0H3PDW4	-0.293238	0.479868	0.560041		Capsular biosynthesis sugar kinase, putative
A1VX91	-0.292196	0.0233949	0.0396967	ilvD	Dihydroxy-acid dehydratase
Q29VV3	-0.29047	0.490205	0.567263		Putative glycosyl transferase
A0A0H3PBR0	-0.290383	0.000787201	0.00178519	mdh	Malate dehydrogenase
A1W1W1	-0.287308	0.251712	0.329533	rpsJ	30S ribosomal protein S10
A0A0H3PB53	-0.286063	0.132061	0.186405		ATP-sulfurylase family protein
A1VZU6	-0.285752	8.78604e-05	0.000243013	purL	Phosphoribosylformylglycinamidine synthase subunit PurL
A0A0H3PJ75	-0.285489	0.334762	0.415308		Uncharacterized protein
A1VYQ4	-0.279606	0.379382	0.459581	hemC	Porphobilinogen deaminase
A1VZR4	-0.276051	0.230638	0.304442	argH	Argininosuccinate lyase
A0A0H3P9Y9	-0.275168	0.00158143	0.00337818	ldh	L-lactate dehydrogenase
A0A0H3PAQ3	-0.273806	0.132735	0.18708		Uncharacterized protein
A1W1T3	-0.267387	0.00586365	0.0111561	bioB	Biotin synthase
A0A0H3PGQ5	-0.265281	0.00128867	0.00280285	typA	GTP-binding protein TypA
A0A0H3P9A4	-0.264185	0.418197	0.498399		Aspartate racemase, putative
A1VZF8	-0.263298	0.0292339	0.0488252	nadE	NH(3)-dependent NAD(+) synthetase
A1W1J9	-0.262125	0.000145601	0.000385983	hisG	ATP phosphoribosyltransferase
A0A0H3P9I9	-0.261919	0.0401618	0.0648142	ychF	Ribosome-binding ATPase YchF
A0A0H3PGL6	-0.261534	0.105287	0.152205		Uncharacterized protein
A0A0H3P9R0	-0.259573	0.131484	0.185864		DNA-binding response regulator
A0A0H3PI21	-0.257942	0.0828011	0.12362	nrfH	Cytochrome c-type protein
A0A0H3PBL2	-0.256437	0.0735825	0.111598	def	Peptide deformylase
A0A0H3P9R4	-0.255839	0.0300271	0.0498888	sdaA	L-serine ammonia-lyase
Q2M5Q6	-0.255391	0.314233	0.3951		FkbH domain-containing protein
A0A0H3PAP9	-0.251008	0.00168586	0.00357731		Uncharacterized protein
A1W0R9	-0.249873	0.774116	0.825896	mqnA	Chorismate dehydratase
A0A0H3PIS1	-0.246506	0.171562	0.235196		PhnA domain protein
A0A0H3PJI4	-0.242444	0.438196	0.518361	recN	DNA repair protein RecN
A0A0H3PCJ6	-0.236982	0.069263	0.105549		Uncharacterized protein
A0A0H3PD29	-0.236473	0.57039	0.642192	cobB	NAD-dependent protein deacylase
A0A0H3PA81	-0.233815	0.00120666	0.0026425	thyX	Thymidylate synthase ThyX
A0A0H3PAZ2	-0.23095	0.000401499	0.000955807	slyD	Peptidyl-prolyl cis-trans isomerase
A1VZU7	-0.230064	0.663294	0.731305	mnmE	tRNA modification GTPase MnmE
A1VXT6	-0.229785	0.0560911	0.0872833	infC	Translation initiation factor IF-3
A0A0H3PEE7	-0.22558	0.212892	0.284153	oorC	2-oxoglutarate:acceptor oxidoreductase, gamma subunit
A1W1J6	-0.222381	0.00238265	0.00491421	rpsD	30S ribosomal protein S4
A0A0H3PAG5	-0.217227	0.695331	0.759557	radA	DNA repair protein RadA
A0A0H3P9T3	-0.214948	0.468844	0.549185		Capsular biosynthesis nucleotidyltransferase, putative
Q7X518	-0.212599	0.353649	0.434581	pseD	PseD
A0A0H3P9Q6	-0.211827	0.414142	0.494182		Cytochrome P450 family protein
A1W1V6	-0.209248	0.00835834	0.0156229	rpsS	30S ribosomal protein S19
A1W0N3	-0.209198	0.278916	0.358767	guaA	GMP synthase [glutamine-hydrolyzing]
Q939J7	-0.208974	0.0198736	0.0347062	pseA	Flagellin modification protein, PseA
A0A0H3P9P9	-0.204862	0.0883348	0.130861	guaB	Inosine-5'-monophosphate dehydrogenase
A0A0H3PBV0	-0.204524	0.051832	0.081657	ilvH	Acetolactate synthase, small subunit
A0A0H3PIA1	-0.202811	0.32518	0.406794		Type I restriction-modification system, M subunit
A1VZZ8	-0.202732	0.770337	0.822782	tgt	Queuine tRNA-ribosyltransferase
A0A0H3PAU9	-0.201122	0.671476	0.736085		Uncharacterized protein
A1VYH4	-0.193323	0.452925	0.532493	miaB	tRNA-2-methylthio-N(6)-dimethylallyladenosine synthase
A0A0H3PBN8	-0.191282	0.273938	0.35379		Uncharacterized protein
A0A0H3PAU6	-0.185563	0.765827	0.819795	pyrC	Dihydroorotase
Q29VV7	-0.183367	0.00669563	0.0126886	wcbK	GDP-mannose 4,6-dehydratase
A0A0H3P979	-0.183051	0.064299	0.099409		Hydrolase, carbon-nitrogen family
A0A0H3PJ65	-0.182922	0.0518782	0.081657		Uncharacterized protein
A0A0H3PCA0	-0.182172	0.137339	0.192436		Cpp12
Q8GJC5	-0.174399	0.797153	0.84576	Cjp29	Uncharacterized protein
A0A0H3PAH4	-0.169532	0.677947	0.742329		Conserved domain protein
A1W1K9	-0.167207	0.557293	0.629464	ispDF	Bifunctional enzyme IspD/IspF
A0A0H3P9B6	-0.166634	0.655104	0.723943	thiF	Thiamine biosynthesis protein ThiF
A0A0H3PJA6	-0.158043	0.368167	0.449408		Endoribonuclease L-PSP family protein
A0A0H3PJH9	-0.15326	0.173413	0.23708	ctpA	Carboxyl-terminal protease
A0A0H3PE83	-0.149858	0.0339151	0.0554817		PDZ domain protein
A0A0H3PCX6	-0.149795	0.396184	0.476916		Uncharacterized protein
A0A0H3P9T4	-0.149516	0.334598	0.415308		Nitroreductase family protein
A1VXZ7	-0.148398	0.0550178	0.0860327	fabZ	3-hydroxyacyl-[acyl-carrier-protein] dehydratase FabZ
A0A0H3PAY9	-0.132355	0.753149	0.809847		Radical SAM domain protein
A0A0H3PCA8	-0.129897	0.281895	0.360913		TetO
A0A0H3P9M1	-0.127833	0.748979	0.807177	napD	NapD protein
A0A0H3PB10	-0.122891	0.557769	0.629464		Nicotinate phosphoribosyltransferase
A0A0H3P9P2	-0.121165	0.304417	0.384663		Acyl carrier protein, putative
A0A0H3PEI3	-0.120002	0.276122	0.35613	rlpA	Rare lipoprotein A
A0A0H3P9B2	-0.118397	0.732419	0.792901	thiH	ThiH protein
A0A0H3P9N0	-0.11571	0.5743	0.645835	flhF	Flagellar biosynthetic protein FlhF
A0A0H3PHZ1	-0.112523	0.157331	0.218528	fumC	Fumarate hydratase class II
A1VYZ7	-0.109959	0.807392	0.850027	msrA	Peptide methionine sulfoxide reductase MsrA
A0A0H3PGM1	-0.108907	0.227384	0.300977	aspA	Aspartate ammonia-lyase
A0A0H3P987	-0.105244	0.0881637	0.13081		Oxaloacetate decarboxylase, alpha subunit, putative
A1VY31	-0.102283	0.755043	0.810063	pth	Peptidyl-tRNA hydrolase
Q2M5Q7	-0.0950753	0.807312	0.850027		Uncharacterized protein
A0A0H3PH92	-0.0889735	0.495714	0.571573	glcD	Glycolate oxidase, subunit GlcD
A0A0H3PAZ8	-0.0866939	0.579104	0.64971		DnaK suppressor protein, putative
A1W1V3	-0.0857311	0.205613	0.275978	rplP	50S ribosomal protein L16
A1W1V1	-0.0839398	0.407804	0.488446	rpsQ	30S ribosomal protein S17
A0A0H3PBG9	-0.0836185	0.665765	0.733184	purN	Phosphoribosylglycinamide formyltransferase
A1VYM4	-0.0821551	0.548833	0.622547	purC	Phosphoribosylaminoimidazole-succinocarboxamide synthase
A0A0H3PD77	-0.079331	0.809637	0.851454		Uncharacterized protein
A1W1D6	-0.0750457	0.611684	0.680676	acsA	Acetyl-coenzyme A synthetase
Q0Q7K2	-0.0722883	0.719957	0.783843		Putative type I restriction-modification system HsdR subunit
A0A0H3PER6	-0.0652488	0.483693	0.562209	nusG	Transcription termination/antitermination protein NusG
A0A0H3PBK9	-0.0651728	0.53236	0.607233	flaG	Flagellar protein FlaG
A0A0H3PCR9	-0.0631212	0.413645	0.494182		Conserved domain protein
A0A0H3PA51	-0.0629325	0.775551	0.826506	napG	Ferredoxin-type protein NapG
A0A0H3PIC7	-0.0597499	0.727592	0.789695		ThiS family protein
A0A0H3PAL4	-0.0584402	0.91817	0.937768	fliG	Flagellar motor switch protein FliG
A0A0H3P9N1	-0.0580737	0.764068	0.818827		Uncharacterized protein
A0A0H3PH37	-0.0566855	0.804937	0.850027		Lipoprotein, putative
A0A0H3PAT0	-0.0541303	0.648471	0.718272	cysK	Cysteine synthase A
A1W1J7	-0.0528369	0.511049	0.58753	rpoA	DNA-directed RNA polymerase subunit alpha
Q2M5Q0	-0.0509836	0.920379	0.938678		Uncharacterized protein
A0A0H3PII9	-0.0502054	0.939815	0.953768		Uncharacterized protein
A0A0H3PAN1	-0.0491096	0.754418	0.810063		Sialic acid synthase
Q5QKR8	-0.0433606	0.667376	0.733271	pseB	UDP-N-acetylglucosamine 4,6-dehydratase (inverting)
A0A0H3PEJ1	-0.040552	0.733615	0.793298	ilvB	Acetolactate synthase
A0A0H3PI95	-0.0386492	0.685534	0.749778	racR	DNA-binding response regulator
A1VYJ8	-0.0367018	0.450785	0.531282	fusA	Elongation factor G
A0A0H3PIE6	-0.0362037	0.843421	0.876389		Uncharacterized protein
Q2TJD3	-0.0351878	0.854067	0.883613		Cj1132c
A1VXU6	-0.0303522	0.838206	0.873816	argC	N-acetyl-gamma-glutamyl-phosphate reductase
A0A0H3PJ52	-0.0286495	0.935761	0.950661		Conserved domain protein
A0A0H3PAP2	-0.0271569	0.752242	0.809781	pgi	Glucose-6-phosphate isomerase
A0A0H3PJF7	-0.0246061	0.952504	0.96358	coaX	Type III pantothenate kinase
A0A0H3PBI3	-0.0245	0.846123	0.877793		Bifunctional protein PutA
A1VZU4	-0.021868	0.777221	0.827364	purH	Bifunctional purine biosynthesis protein PurH
A0A0H3P984	-0.0217445	0.816448	0.856076		Uncharacterized protein
A1VYA3	-0.018683	0.827408	0.8635	ribH	6,7-dimethyl-8-ribityllumazine synthase
A0A0H3P9L2	-0.0162912	0.914706	0.936228	fliM	Flagellar motor switch protein FliM
A1VYN0	-0.0156924	0.870775	0.898955	htpG	Chaperone protein HtpG
A0A0H3PEP7	-0.0144557	0.95245	0.96358		Uncharacterized protein
A0A0H3PIL0	-0.00906299	0.988382	0.990452		Uncharacterized protein
A0A0H3P9R8	-0.00623595	0.959977	0.969091		Sigma-54 dependent DNA-binding response regulator
A0A0H3PDF2	-0.00290347	0.989535	0.99057		DNA-binding response regulator
A1W1U8	0.00203107	0.982404	0.987995	rplE	50S ribosomal protein L5
A0A0H3P9L8	0.002414	0.997486	0.997486	atpF	ATP synthase subunit b
A0A0H3PIA8	0.00300351	0.965592	0.973732	fabI	Enoyl-[acyl-carrier-protein] reductase [NADH]
A0A0H3PAT9	0.00407987	0.986272	0.989374	uvrA	UvrABC system protein A
A0A0H3PBT1	0.00647101	0.921023	0.938678		Uncharacterized protein
A0A0H3P973	0.00710327	0.983866	0.987995		Conserved domain protein
A1VZB4	0.0101746	0.982924	0.987995	tmk	Thymidylate kinase
A0A0H3PDU8	0.010434	0.911559	0.935007		NifU family protein
A0A0H3PJH5	0.0105378	0.850846	0.881233	carB	Carbamoyl-phosphate synthase large chain
A0A0H3PIG5	0.0116723	0.97558	0.982769		Type I restriction-modification enzyme, R subunit
A0A0H3PHN8	0.0169616	0.864989	0.893946		Amino acid-binding protein
Q0Q7I9	0.0179569	0.818667	0.856245	glmS	Glutamine--fructose-6-phosphate aminotransferase [isomerizing]
A0A0H3PHQ7	0.0190938	0.913539	0.936035	ilvA	Threonine dehydratase
A1VZ21	0.0198534	0.816717	0.856076	hslU	ATP-dependent protease ATPase subunit HslU
A1W1K1	0.0267893	0.839646	0.874365	hisB	Histidine biosynthesis bifunctional protein HisB
A0A0H3P9S8	0.0274719	0.805103	0.850027		Conserved domain protein
A0A0H3PEI7	0.0274974	0.954757	0.964839	folP	Dihydropteroate synthase
A0A0H3PAZ6	0.0332074	0.881842	0.9094	hypB	Hydrogenase accessory protein HypB
A0A0H3PHX0	0.0384233	0.846607	0.877793		Iron-sulfur cluster-binding domain protein
A0A0H3P9L7	0.0398105	0.814799	0.855941		Uncharacterized protein
A0A0H3PA89	0.0422593	0.79863	0.846389	pyrD	Dihydroorotate dehydrogenase (quinone)
A1VZ10	0.0430877	0.915858	0.936406	engB	Probable GTP-binding protein EngB
A0A0H3PBC8	0.0450542	0.896727	0.922761		Putative sugar-1-phosphate nucleotidyltransferase
A1VZM8	0.0468218	0.946397	0.95943	ispH	4-hydroxy-3-methylbut-2-enyl diphosphate reductase
A0A0H3PIX1	0.0488625	0.893615	0.920548		Uncharacterized protein
A0A0H3PIW2	0.0493655	0.563548	0.635236		Antioxidant, AhpC/Tsa family
A1W091	0.0497472	0.933865	0.949744	ispE	4-diphosphocytidyl-2-C-methyl-D-erythritol kinase
Q29VV5	0.0537845	0.492963	0.569766		Putative uncharacterized protein
A0A0H3PCU9	0.0569484	0.643922	0.714059	gyrA	DNA gyrase subunit A
A0A0H3P9T5	0.0577852	0.91028	0.934697		Iron permease, FTR1 family
A0A0H3PBR7	0.0578944	0.930588	0.947418		Uncharacterized protein
A0A0H3PEK3	0.0615065	0.399364	0.48014	ilvE	Branched-chain amino acid aminotransferase
A0A0H3PG98	0.0648869	0.555404	0.628276		Cpp45
A0A0H3PA85	0.0651828	0.524949	0.600211	gyrB	DNA gyrase subunit B
A0A0H3PAL9	0.0675854	0.603589	0.673234	rsfS	Ribosomal silencing factor RsfS
A0A0H3P9T7	0.0682745	0.666826	0.733271		Methyl-accepting chemotaxis protein
A0A0H3P9Q2	0.0702438	0.696062	0.759557	nrfA	Cytochrome c-552
A1VYK3	0.0706013	0.451553	0.531532	trpC	Indole-3-glycerol phosphate synthase
A0A0H3PDV7	0.0744663	0.785882	0.835655	selB	Selenocysteine-specific elongation factor
A0A0H3PJK4	0.074491	0.524464	0.600211		GTP-binding protein
A1W1V4	0.0793633	0.376367	0.457086	rpsC	30S ribosomal protein S3
A0A0H3PIW6	0.0816514	0.807102	0.850027		Uncharacterized protein
A0A0H3PBG3	0.0817167	0.412379	0.493308	hypD	Hydrogenase expression/formation protein HypD
A0A0H3P9L6	0.0893962	0.210954	0.282354	ftsA	Cell division protein FtsA
A1W1J5	0.0899044	0.578898	0.64971	rpsK	30S ribosomal protein S11
Q8GJE6	0.0925653	0.825322	0.862263	Cjp07	Uncharacterized protein
A0A0H3PDN2	0.09274	0.471496	0.550942		Putative methyltransferase
A1VZG5	0.0947836	0.431778	0.51267	glmU	Bifunctional protein GlmU
Q2M5R1	0.0969756	0.727807	0.789695		Motility accessory factor
A0A0H3P9C2	0.0973257	0.530785	0.60616		Thioredoxin domain protein
A0A0H3PA59	0.0991976	0.898703	0.923801		Radical SAM domain protein
A1W1V9	0.0994047	0.163276	0.225151	rplD	50S ribosomal protein L4
A0A0H3PHS4	0.100641	0.769195	0.82248		HsdS
A0A0H3P9L9	0.101529	0.215017	0.286589	rpsA	Ribosomal protein S1
A0A0H3PD19	0.110533	0.428808	0.509775		Competence/damage-inducible domain protein
A1VZN9	0.115691	0.792258	0.841499	alr	Alanine racemase
A0A0H3PA44	0.116058	0.237918	0.313188		Lipoprotein, putative
A0A0H3PBQ0	0.120741	0.818543	0.856245		6-pyruvoyl tetrahydrobiopterin synthase, homolog
A0A0H3PA24	0.121315	0.671428	0.736085		Peptidase, M23/M37 family
A0A0H3P9B0	0.121606	0.585125	0.655696		Chromosome partitioning protein, ParA family
A1W0Q9	0.126244	0.045293	0.0726054	pyrH	Uridylate kinase
A1W0G0	0.131231	0.617437	0.68628	tatA	Sec-independent protein translocase protein TatA
A1W0F6	0.13351	0.32571	0.406925		Probable transcriptional regulatory protein CJJ81176_1187
A0A0H3PAG6	0.134141	0.717807	0.782394	tpiA	Triosephosphate isomerase
A0A0H3PDG0	0.136349	0.111207	0.160038		Ankyrin repeat protein
A0A0H3P9W4	0.140396	0.0126445	0.0227032	dapD	2,3,4,5-tetrahydropyridine-2,6-dicarboxylate N-succinyltransferase
A0A0H3PDT1	0.140765	0.272529	0.352447		Uncharacterized protein
A0A0H3P9T9	0.141042	0.511403	0.58753		Alpha-2,3-sialyltransferase
A1W0W6	0.14125	0.841722	0.875574	mobA	Molybdenum cofactor guanylyltransferase
A0A0H3P981	0.143013	0.120318	0.172115		Uncharacterized protein
A0A0H3PAJ8	0.144174	0.484075	0.562209	livF	High affinity branched-chain amino acid ABC transporter, ATP-binding protein
A0A0H3PE81	0.150207	0.295419	0.375698		Uncharacterized protein
A0A0H3PAX9	0.152225	0.747791	0.806804		Uncharacterized protein
A1VY69	0.157612	0.221149	0.293944	trpB	Tryptophan synthase beta chain
A0A0H3PA14	0.159007	0.185729	0.253556	prsA	Ribose-phosphate pyrophosphokinase
A1VXN9	0.161861	0.123409	0.175906	rpmE	50S ribosomal protein L31
A1W059	0.164218	0.130945	0.185471	rpsR	30S ribosomal protein S18
A0A0H3PJL7	0.165127	0.443383	0.523202		GTP-binding protein
A0A0H3PGP1	0.166464	0.723734	0.78706	lctP	L-lactate permease
A0A0H3P9U7	0.167205	0.168293	0.231735	jlpA	Surface-exposed lipoprotein
A0A0H3PAG7	0.167982	0.188034	0.255972	cheW	Purine-binding chemotaxis protein CheW
Q6QNL8	0.168624	0.169429	0.23263		Putative integral membrane protein
A1VYJ7	0.170617	0.0221104	0.0379206	rpsG	30S ribosomal protein S7
A0A0H3PCJ0	0.174483	0.29139	0.371318		Site-determining protein
A1VZ65	0.174566	0.729997	0.791175	rpsP	30S ribosomal protein S16
A0A0H3PAA2	0.175033	0.544815	0.619225		Uncharacterized protein
A1VYG1	0.181485	0.371392	0.452192	accA	Acetyl-coenzyme A carboxylase carboxyl transferase subunit alpha
A0A0H3PJ30	0.184176	0.0105812	0.019288	nrdB	Ribonucleoside-diphosphate reductase subunit beta
A0A0H3PIU8	0.184646	0.101595	0.147537	fliD	Flagellar hook-associated protein 2
A1VZB5	0.18539	0.593724	0.663003	coaD	Phosphopantetheine adenylyltransferase
A0A0H3PJC9	0.193922	0.610589	0.680249		Lipoprotein, putative
A0A0H3PEX3	0.194184	0.742389	0.801881		1-acyl-sn-glycerol-3-phosphate acyltransferase
A0A0H3PA42	0.19462	0.643245	0.714059		Amino acid ABC transporter, ATP-binding protein
A0A0H3PAY8	0.19889	0.150463	0.209293	rplM	50S ribosomal protein L13
A0A0H3P9B7	0.200705	0.187047	0.254991	cyf	Cytochrome c553
A0A0H3PJ11	0.209222	0.171789	0.235196		PP-loop family protein
A0A0H3PAM0	0.215598	0.0631831	0.0980261	cheA	Chemotaxis protein CheA
A0A0H3PD33	0.219292	0.804018	0.850027	sixA	Phosphohistidine phosphatase SixA
A0A0H3PCF8	0.220244	0.109797	0.158246		Membrane protein, putative, degenerate
A1VYA6	0.221504	0.084571	0.126017	der	GTPase Der
A0A0H3PEZ1	0.222373	0.194138	0.262415	frdB	Succinate dehydrogenase iron-sulfur subunit
A0A0H3PAL7	0.231062	0.0486357	0.0773162		Malate dehydrogenase (quinone)
A0A0H3PDH2	0.235505	0.0645797	0.0996042		Uncharacterized protein
Q0Q7I4	0.236466	0.0304774	0.0504616		Molybdopterin biosynthesis MoeA protein, putative
Q3I354	0.237901	0.590091	0.659716	luxS	S-ribosylhomocysteine lyase
A0A0H3PBG2	0.249032	0.40342	0.483801		N-acetylmuramoyl-L-alanine amidase
A1VZ69	0.249281	0.0091995	0.017095	rplS	50S ribosomal protein L19
Q2M5Q4	0.255632	0.00477929	0.00935334	accP	AccP
A1W1J4	0.259091	0.495722	0.571573	rpsM	30S ribosomal protein S13
A1W0R3	0.259315	0.658424	0.726772	trmB	tRNA (guanine-N(7)-)-methyltransferase
A1W0D6	0.259776	0.0371815	0.060412	hldE	Bifunctional protein HldE
A1W1J8	0.261348	0.0250743	0.0423212	rplQ	50S ribosomal protein L17
A1W0N8	0.266442	0.0482267	0.0769217	pnp	Polyribonucleotide nucleotidyltransferase
A0A0H3PB78	0.267752	0.0499248	0.0788417		Adenylylsulfate kinase
Q8GJE0	0.274064	0.00490393	0.00950012	ssb	Single-stranded DNA-binding protein
A0A0H3PI86	0.274861	0.0451339	0.0724718		Lipoprotein, putative
A0A0H3P9N4	0.275632	0.0917118	0.135028	kdpB	Potassium-transporting ATPase ATP-binding subunit
A0A0H3PEY5	0.275715	0.487815	0.565865	fliS	Flagellar protein FliS
A0A0H3PD97	0.276645	0.0811719	0.121758	ffh	Signal recognition particle protein
A1W0X9	0.278999	0.365169	0.446318	ruvB	Holliday junction ATP-dependent DNA helicase RuvB
A0A0H3PC19	0.282159	0.0134569	0.023923		Uncharacterized protein
A0A0H3PE72	0.287425	0.0290627	0.0486242		DNA-binding response regulator, putative
Q8GJA7	0.29027	0.0340453	0.0555996	Cjp48	Uncharacterized protein
A0A0H3PIF6	0.295653	0.11382	0.163552	fliL	Flagellar protein FliL
A0A0H3PAK6	0.31388	0.0675265	0.103067	chuA	TonB-dependent heme receptor
A0A0H3PAK2	0.324217	0.0757361	0.114683		Nitrogen fixation protein NifU
A0A0H3PAL3	0.324402	0.0489271	0.0775219	fldA	Flavodoxin
A0A0H3PCL7	0.327454	0.000379441	0.000907813	nrdA	Ribonucleoside-diphosphate reductase
A0A0H3P968	0.327676	0.21247	0.283986		Cpp29
A0A0H3PAF7	0.329202	0.000164334	0.000428522	accC-2	Acetyl-CoA carboxylase, biotin carboxylase
A0A0H3PA17	0.329922	0.535066	0.609593	putP	Sodium/proline permease
A0A0H3PAW0	0.335361	0.520427	0.596465	corA	Magnesium transport protein CorA
A0A0H3PBM4	0.343743	0.150428	0.209293		OstA family protein
A0A0H3PBJ9	0.344431	0.298907	0.378378		Uncharacterized protein
A0A0H3PDA2	0.344982	0.371104	0.452192	ftsZ	Cell division protein FtsZ
A0A0H3P9J9	0.346637	0.0650772	0.0999662		Methyl-accepting chemotaxis protein
A0A0H3PB61	0.350528	0.0011117	0.00246272	nusA	Transcription termination/antitermination protein NusA
A0A0H3PEL1	0.352962	0.034571	0.0563619		Methyl-accepting chemotaxis protein
A1W062	0.357178	0.518926	0.595458	fliW	Flagellar assembly factor FliW
A0A0H3PEF4	0.358838	0.000149958	0.000393693	frdA	Fumarate reductase, flavoprotein subunit
A0A0H3PA66	0.359074	0.0956402	0.139956	dcuB	Anaerobic C4-dicarboxylate transporter
A0A0H3PDD6	0.36665	0.35375	0.434581		Sensor histidine kinase
A0A0H3P9B9	0.36757	0.00255118	0.00520571	cjaA	CjaA protein
A1VY92	0.369058	0.0295028	0.049103		UPF0323 lipoprotein CJJ81176_0395
A0A0H3PHH2	0.369221	0.328317	0.409648		Uncharacterized protein
A0A0H3PGE8	0.372131	0.0208699	0.0360514		Cpp23
A1VZJ6	0.372161	0.000961826	0.00213565	hemL	Glutamate-1-semialdehyde 2,1-aminomutase
A0A0H3P9C5	0.372905	0.00233012	0.00482668	mapA	Outer membrane liproprotein MapA
Q8GJA8	0.375316	0.00023394	0.000584544	Cjp47	Uncharacterized protein
A0A0H3PBV6	0.377018	0.00046576	0.00109517		Cysteine desulfurase, putative
A0A0H3PH13	0.382571	0.585908	0.655806	clpA	ATP-dependent Clp protease, ATP-binding subunit ClpA
A0A0H3PAU5	0.383705	0.255191	0.333631	pflA	Paralyzed flagella protein PflA
A0A0H3PHZ5	0.388987	4.21638e-06	1.55795e-05		Bacterioferritin, putative
A0A0H3PE25	0.401739	0.0646334	0.0996042		ABC transporter, ATP-binding protein
A0A0H3PF34	0.404536	0.00927634	0.017138	fliF	Flagellar M-ring protein
A1VYJ6	0.410512	0.00428871	0.00847995	rpsL	30S ribosomal protein S12
A0A0H3PA47	0.412121	0.015801	0.0278482	rnj	Ribonuclease J
A0A0H3PB21	0.428333	0.00179495	0.00378363	mrp	Iron-sulfur cluster carrier protein
A0A0H3PEE2	0.428888	0.488542	0.566023	secG	Preprotein translocase, SecG subunit
A1VX79	0.428989	0.279291	0.358767	dnaA	Chromosomal replication initiator protein DnaA
A0A0H3PA88	0.429401	0.000398131	0.000950154		Lipoprotein, putative
A1W1V7	0.430203	1.99236e-07	1.00883e-06	rplB	50S ribosomal protein L2
A0A0H3PBL4	0.440246	0.202191	0.272531	hypE	Hydrogenase expression/formation protein HypE
A0A0H3PE30	0.445432	0.000203942	0.000519076	purB-2	Adenylosuccinate lyase
A1VXS2	0.447413	0.000281913	0.000691771	folE	GTP cyclohydrolase 1
A1W1V8	0.447414	0.267265	0.347045	rplW	50S ribosomal protein L23
A0A0H3PIU0	0.451047	0.438009	0.518361	pcm	Protein-L-isoaspartate O-methyltransferase
A1VXM1	0.452337	0.25001	0.327753	rimP	Ribosome maturation factor RimP
A0A0H3PJ78	0.468221	0.00576781	0.0110176		ATPase, AAA family protein
A0A0H3PAY0	0.472962	0.0800684	0.120291	tatB	Sec-independent protein translocase protein TatB
A1VZE6	0.474593	0.0163351	0.0287365	ddl	D-alanine--D-alanine ligase
A0A0H3PAJ2	0.474975	0.00485556	0.00944465		Cytochrome c family protein
A0A0H3PEL5	0.475666	0.349072	0.431047		Uncharacterized protein
A0A0H3PGP7	0.476008	0.0523213	0.0822192	flgE	Flagellar hook protein FlgE
A0A0H3PHH8	0.476677	0.268285	0.347899		Uncharacterized protein
A1VZQ5	0.47751	0.00877491	0.0163377	peb1C	Probable ABC transporter ATP-binding protein PEB1C
A0A0H3PAM2	0.478329	0.000480555	0.00112718	mreB	Cell shape-determining protein MreB
A0A0H3PJB3	0.479575	0.192697	0.261206		Mechanosensitive ion channel family protein
A0A0H3PB85	0.482555	0.549038	0.622547		Transferase, hexapeptide repeat family
A1W0H2	0.493604	0.00656341	0.0124627	mnmG	tRNA uridine 5-carboxymethylaminomethyl modification enzyme MnmG
A0A0H3P9C8	0.497063	0.0319669	0.0526545	bamD	Outer membrane protein assembly factor BamD
A0A0H3PAW3	0.497833	0.226932	0.300795		Uncharacterized protein
A0A0H3PER2	0.500486	0.0283559	0.0475246	dnaB	Replicative DNA helicase
A0A0H3PAF1	0.500841	0.258832	0.337469		Uncharacterized protein
Q8GJC6	0.506519	0.000235987	0.000588123	Cjp27	Uncharacterized protein
A0A0H3PED2	0.509003	0.219526	0.292193		McrBC restriction endonuclease system, McrB subunit, putative
A0A0H3PAP4	0.519387	3.02086e-07	1.4675e-06		Oxidoreductase, putative
A0A0H3PDC4	0.52218	0.122645	0.17518	dnaE	DNA-directed DNA polymerase
A1W0G6	0.522312	0.00010231	0.000279745	rpsB	30S ribosomal protein S2
A0A0H3PAX0	0.522375	0.0558953	0.0871203	tpx	Probable thiol peroxidase
A0A0H3PAC6	0.528938	1.16767e-06	4.77545e-06	hemB	Delta-aminolevulinic acid dehydratase
A1W0Z5	0.532255	0.0134739	0.023923	selA	L-seryl-tRNA(Sec) selenium transferase
A1W0M1	0.533778	0.000700666	0.001608	pdxJ	Pyridoxine 5'-phosphate synthase
A1W018	0.53439	0.01309	0.0233715	lepA	Elongation factor 4
Q8GJC7	0.535463	0.00260224	0.00529861	Cjp26	Para protein
A0A0H3PD99	0.538369	0.0647791	0.0996682		Uncharacterized protein
A0A0H3P9J8	0.540672	0.000206552	0.000523895	cjaC	CjaC protein
A1VXH7	0.543367	0.00020693	0.000523895	rplU	50S ribosomal protein L21
A1VYT7	0.543588	0.358908	0.439788	queA	S-adenosylmethionine:tRNA ribosyltransferase-isomerase
A1W1U5	0.544213	1.25888e-05	4.21239e-05	rplF	50S ribosomal protein L6
A0A0H3PAU3	0.544383	0.0210626	0.0363187		Uncharacterized protein
A0A0H3PBJ8	0.552599	0.135009	0.189449		DNA polymerase III, delta prime subunit, homolog
A0A0H3PHG6	0.556322	0.389091	0.468967		Uncharacterized protein
A0A0H3PB39	0.565987	0.38656	0.467093		Uncharacterized protein
A0A0H3PCT8	0.566041	0.000140088	0.000375529		Cytochrome c biogenesis protein, CcmF/CycK/CcsA family
A1VZ22	0.575982	6.03339e-06	2.1526e-05	hslV	ATP-dependent protease subunit HslV
A1VY90	0.576114	0.000785885	0.00178519	rpsU	30S ribosomal protein S21
A0A0H3PAK5	0.578954	0.0278755	0.0468016	rpoD	RNA polymerase sigma factor RpoD
A1VYJ4	0.580052	7.18966e-07	3.08543e-06	rpoB	DNA-directed RNA polymerase subunit beta
A0A0H3PB02	0.584328	0.330169	0.410887		Uncharacterized protein
A0A0H3PHF3	0.584363	2.91419e-05	9.29628e-05		Peptidyl-prolyl cis-trans isomerase D, homolog
A1VXH9	0.584948	0.000143511	0.000382564	obg	GTPase Obg
A0A0H3PJ70	0.585809	2.65649e-07	1.31044e-06	argD	Acetylornithine aminotransferase
A0A0H3PI91	0.591277	2.94845e-05	9.3743e-05	porA	Major outer membrane protein
A0A0H3PAB7	0.592378	0.000200373	0.000511352		Putative sugar transferase
A1W0P5	0.595698	0.0207399	0.0359567	dnaJ	Chaperone protein DnaJ
A0A0H3P9X6	0.596691	0.231395	0.305021		Nitroreducatase family protein, authentic frameshift
A0A0H3PIY7	0.597457	3.84042e-09	3.11465e-08	pyk	Pyruvate kinase
A0A0H3PAM7	0.598535	0.372904	0.453455		Acetyltransferase, GNAT family
A0A0H3PD90	0.601006	0.101224	0.147221	purE	N5-carboxyaminoimidazole ribonucleotide mutase
Q2M5Q3	0.604268	0.00317514	0.00638363		Putative uncharacterized protein
A1W1V0	0.605027	1.62506e-08	1.13448e-07	rplN	50S ribosomal protein L14
A0A0H3PIR6	0.613558	0.0109958	0.01993		Peptidase, M23/M37 family
A0A0H3PAD0	0.623255	3.04751e-10	3.83746e-09		Pyruvate-flavodoxin oxidoreductase
A0A0H3PEF7	0.625644	0.000217272	0.000544317		Methyl-accepting chemotaxis protein
A0A0H3PGL0	0.631372	0.102276	0.148301		Uncharacterized protein
A1W0X7	0.631793	0.0533329	0.0835346	ppk	Polyphosphate kinase
A0A0H3P9M8	0.631951	0.00175913	0.00371631		Chromosome partitioning protein, ParB family
A0A0H3PBB0	0.634629	0.284537	0.363554		Uncharacterized protein
A0A0H3PBE2	0.651363	0.0325053	0.0534191		Conserved domain protein
Q29W27	0.652453	1.09477e-07	5.98681e-07	kpsD	Capsular polysaccharide ABC transporter, periplasmic polysaccharide-binding protein
A1VYJ3	0.65545	1.15633e-05	3.91139e-05	rplL	50S ribosomal protein L7/L12
Q0Q7J3	0.661513	7.60749e-07	3.23572e-06		Probable enterochelin uptake periplasmi-binding protein
A1VYJ5	0.662985	4.16009e-08	2.5741e-07	rpoC	DNA-directed RNA polymerase subunit beta'
A0A0H3PBJ1	0.66477	3.23611e-05	0.000100878	kpsE	Capsular polysaccharide ABC transporter
A0A0H3P9C4	0.665878	0.000215417	0.000542511		Methyl-accepting chemotaxis protein
A0A0H3PCE2	0.666974	0.000295765	0.000722059	cstA	Carbon starvation protein A
A0A0H3PCX2	0.667621	6.6079e-05	0.000189334		Uncharacterized protein
A0A0H3PA90	0.671557	1.85092e-06	7.28944e-06		3-octaprenyl-4-hydroxybenzoate carboxy-lyase, putative
A0A0H3PBT4	0.672788	6.14526e-05	0.000178213		SPFH domain / Band 7 family protein
A0A0H3PA35	0.673111	0.000525046	0.00122255	dsbA	Thiol:disulfide interchange protein DsbA
A0A0H3PIU3	0.682841	0.00137183	0.00297024		Uncharacterized protein
A0A0H3PJE6	0.690127	0.0313091	0.0516601		DNA/RNA non-specific endonuclease
A0A0H3PC09	0.691933	0.00117444	0.00259181	hypC	Hydrogenase assembly chaperone HypC/HupF
A0A0H3P9E6	0.692297	0.00192761	0.00404544		Uncharacterized protein
A0A0H3PAR2	0.693844	0.133467	0.18756	fliI	Flagellum-specific ATP synthase FliI
A0A0H3P9Q3	0.694498	0.288848	0.368569	csrA	Carbon storage regulator
A0A0H3PBJ5	0.694984	0.133365	0.18756	dsbD	Thiol:disulfide interchange protein DsbD
A1W1L3	0.701295	0.0226271	0.0386173	rpsT	30S ribosomal protein S20
Q0Q7K5	0.718771	0.443227	0.523202		Putative type I restriction-modification system HsdS subunit
A1W1H5	0.723874	1.38441e-07	7.32046e-07	nuoD	NADH-quinone oxidoreductase subunit D
A0A0H3PIS8	0.72527	5.05543e-07	2.26077e-06	clpX	ATP-dependent Clp protease ATP-binding subunit ClpX
A1W1V5	0.729717	1.48449e-09	1.35301e-08	rplV	50S ribosomal protein L22
A1VXI8	0.735733	9.02407e-07	3.7712e-06	atpA	ATP synthase subunit alpha
A0A0H3PHE3	0.735955	0.000763572	0.00174401	metN	Methionine import ATP-binding protein MetN
A0A0H3PJ47	0.741484	1.00873e-05	3.49765e-05	bamA	Outer membrane protein assembly factor BamA
A0A0H3PDD9	0.750364	0.000601909	0.00138929	flaC	Flagellin subunit protein FlaC
A0A0H3PAL8	0.750837	0.229665	0.303576		TrkA domain protein
A0A0H3PET5	0.756495	4.36761e-09	3.48317e-08		TonB-dependent receptor, putative, degenerate
A0A0H3PAC1	0.75698	7.9428e-08	4.52456e-07	nuoG	NADH-quinone oxidoreductase, G subunit
A0A0H3PJ97	0.75887	0.0498169	0.0788012		Bifunctional NAD(P)H-hydrate repair enzyme
A0A0H3PAA5	0.759244	8.14725e-08	4.61356e-07		Lipoprotein, putative
A0A0H3PBX6	0.761089	0.281936	0.360913		Chemotaxis protein MotB, putative
A0A0H3PEV8	0.770865	0.0213431	0.0366715	pbpA	Penicillin-binding protein 1A
A0A0H3PD54	0.774894	1.12241e-09	1.08499e-08	accC-1	Acetyl-CoA carboxylase, biotin carboxylase
A0A0H3PCI0	0.776952	1.24439e-06	5.04611e-06		Disulfide bond formation protein, DsbB family
A0A0H3PBD1	0.778129	5.24684e-08	3.09952e-07	ccoP	Cbb3-type cytochrome c oxidase subunit
A1W1S5	0.778879	4.31262e-07	1.98422e-06	recA	Protein RecA
A0A0H3ADZ7	0.78477	0.000942696	0.00210294	hup	DNA-binding protein HU
A0A0H3PDE7	0.788473	0.314594	0.3951		ABC transporter, ATP-binding protein
A1VXL9	0.789724	1.14746e-08	8.13421e-08	infB	Translation initiation factor IF-2
Q1HG72	0.789885	9.12917e-10	9.19643e-09	gltD	Glutamate synthase, small subunit
A0A0H3PGW7	0.791285	8.25676e-05	0.000230371	lon	Lon protease
A0A0H3PAN9	0.792253	2.85002e-05	9.12196e-05		Methyl-accepting chemotaxis protein
A1VXS0	0.793459	2.29976e-09	1.98276e-08	clpP	ATP-dependent Clp protease proteolytic subunit
A0A0H3PIR1	0.795756	0.0762634	0.115117	fdhA	Formate dehydrogenase, alpha subunit, selenocysteine-containing
A0A0H3P994	0.798454	0.000909202	0.00203772		MotA/TolQ/ExbB proton channel family protein
A0A0H3PD61	0.798955	1.14965e-09	1.10022e-08		Uncharacterized protein
A0A0H3PEA5	0.803778	0.095644	0.139956		Macrolide-specific efflux protein macA
A0A0H3PDM3	0.805201	3.08544e-05	9.71306e-05	sdaC	Serine transporter
A0A0H3P9J7	0.812012	0.353564	0.434581		ATP synthase F0, B' subunit
A0A0H3PAF3	0.812866	0.00050166	0.00117095		Uncharacterized protein
A0A0H3PBF8	0.815426	0.000446978	0.00105875		Membrane protein, putative
A1VXI1	0.831589	0.162379	0.224562	fmt	Methionyl-tRNA formyltransferase
Q1HG74	0.833291	3.58228e-08	2.28503e-07	gltB	Glutamate synthase, large subunit
Q29VV2	0.833405	0.0919639	0.135191		Putative glycosyl transferase
A1W0J3	0.835455	0.00521519	0.0100019	rny	Ribonuclease Y
A0A0H3P9J1	0.836861	3.49119e-07	1.66222e-06	yidC	Membrane protein insertase YidC
A0A0H3P9R9	0.844638	5.37312e-07	2.38059e-06	ccoO	Cytochrome c oxidase, cbb3-type, subunit II
A1VZT4	0.849778	3.45183e-06	1.29039e-05	secA	Protein translocase subunit SecA
A1W1U4	0.851511	4.30368e-08	2.64014e-07	rplR	50S ribosomal protein L18
A0A0H3PA38	0.861105	6.64269e-07	2.8765e-06	cydA	Cytochrome d ubiquinol oxidase, subunit I
A0A0H3P9S3	0.86499	0.025947	0.0437171	hydD	Hydrogenase maturation protease HydD
A1VXH8	0.867554	0.000145356	0.000385983	rpmA	50S ribosomal protein L27
A0A0H3PI11	0.875017	2.1268e-05	6.89949e-05		Uncharacterized protein
A0A0H3PES2	0.875122	0.00293519	0.00591363		Phosphatase, Ppx/GppA family
A0A0H3PB29	0.877344	0.00139524	0.00301409		Membrane protein, putative
A0A0H3PGV9	0.884956	0.00414846	0.00821962		Cyclopropane-fatty-acyl-phospholipid synthase, putative
A0A0H3PA94	0.889086	1.34827e-10	1.98506e-09		Peptidase, putative
A0A0H3PB67	0.895337	1.42969e-06	5.77303e-06		Uncharacterized protein
A0A0H3PF31	0.901018	0.0175108	0.0307483		Uncharacterized protein
A0A0H3PA18	0.911244	5.1889e-07	2.30966e-06		Transporter
A0A0H3PCC6	0.912917	4.07875e-06	1.51882e-05		Cpp45
A1W1U3	0.915107	7.82999e-08	4.50929e-07	rpsE	30S ribosomal protein S5
A0A0H3PB07	0.919603	2.09746e-07	1.05646e-06	lptD	LPS-assembly protein LptD
A0A0H3PAF2	0.925169	4.18213e-07	1.93348e-06	secD	Protein translocase subunit SecD
A0A0H3PHB9	0.928559	1.75782e-07	8.99592e-07	petA	Ubiquinol-cytochrome c reductase iron-sulfur subunit
A0A0H3PAV1	0.937188	3.37888e-06	1.26807e-05		Chemotaxis protein MotA, putative
A0A0H3P9Q4	0.938002	8.7546e-10	9.00876e-09	katA	Catalase
A0A0H3PEU8	0.943722	1.17786e-06	4.79663e-06		Peptidoglycan-associated lipoprotein Omp18
A1W1J3	0.946849	1.35013e-08	9.50056e-08	rpmJ	50S ribosomal protein L36
A1W1H0	0.953892	4.17865e-06	1.54999e-05	nuoI	NADH-quinone oxidoreductase subunit I
Q29VW3	0.968536	0.09714	0.141712		Putative sugar transferase
A0A0H3PEX7	0.975393	0.0186008	0.0325429		Uncharacterized protein
A0A0H3P9D5	0.980032	1.29082e-07	6.93998e-07	ftsH	ATP-dependent zinc metalloprotease FtsH
Q29W37	0.993235	1.92821e-07	9.81538e-07	panB	3-methyl-2-oxobutanoate hydroxymethyltransferase
A0A0H3PCP8	0.994401	1.38118e-05	4.57368e-05		Lipoprotein, putative
A0A0H3PBZ1	1.00483	0.0185013	0.0324282		Conserved domain protein
A0A0H3PAN7	1.00579	3.02078e-05	9.57247e-05	secF	Protein-export membrane protein SecF
A0A0H3PI37	1.01048	3.82769e-07	1.78688e-06	nuoC	NADH-quinone oxidoreductase
A0A0H3PAQ1	1.0156	1.14651e-05	3.91139e-05		Na+/H+ antiporter family protein
A0A0H3P9T1	1.01979	2.69496e-12	8.59691e-11	gapA	Glyceraldehyde-3-phosphate dehydrogenase
A0A0H3PB76	1.02103	0.00350124	0.00700981	dnaJ-1	Co-chaperone protein DnaJ
A1VXJ1	1.02116	0.000147838	0.000390831	atpC	ATP synthase epsilon chain
A0A0H3P9E8	1.02676	1.95451e-08	1.32657e-07	petC	Ubiquinol--cytochrome c reductase, cytochrome c1 subunit
Q7X517	1.03117	2.28812e-07	1.14049e-06	pseE	PseE
A0A0H3PBU8	1.03475	0.00083285	0.00188425	accD	Acetyl-coenzyme A carboxylase carboxyl transferase subunit beta
A0A0H3P9Y0	1.03956	0.00479861	0.00937198		Peptidase, M23/M37 family
A1VYJ2	1.04452	1.43767e-11	3.12536e-10	rplJ	50S ribosomal protein L10
A0A0H3PDG2	1.04461	0.00170695	0.00361404		RrF2 family protein, putative
A1VXI9	1.06101	1.0808e-09	1.06631e-08	atpG	ATP synthase gamma chain
A0A0H3PET1	1.07006	3.76757e-10	4.34406e-09	trpD	Anthranilate phosphoribosyltransferase
A0A0H3PI52	1.08329	5.41861e-11	9.42838e-10	rplO	50S ribosomal protein L15
A0A0H3PIZ8	1.08333	1.10675e-05	3.79627e-05	fliE	Flagellar hook-basal body complex protein FliE
A0A0H3PHJ5	1.08397	0.00156573	0.00335213		Uncharacterized protein
A0A0H3PBE0	1.09599	0.0092628	0.017138		Oligopeptide transporter, OPT family
A0A0H3P9U0	1.10052	0.000459787	0.00108378		Glycolate oxidase iron-sulfur subunit
A0A0H3PB43	1.11326	0.030197	0.0500841		Outer membrane efflux protein
A0A0H3PH34	1.11988	0.169021	0.232404		Uncharacterized protein
A0A0H3P9M5	1.12237	4.52509e-15	4.33051e-13	purB-1	Adenylosuccinate lyase
A0A0H3P9N8	1.13124	0.000877317	0.00197088		TonB system transport protein ExbD, putative
A0A0H3PAI8	1.15115	0.0889401	0.131456		Uncharacterized protein
A0A0H3PBB6	1.16377	8.2408e-12	1.92352e-10	trpE	Anthranilate synthase component I
A0A0H3P9B1	1.1643	9.22155e-06	3.23261e-05	yajC	Preprotein translocase, YajC subunit
A0A0H3PA15	1.19494	2.43818e-10	3.24075e-09		Oxidoreductase, short chain dehydrogenase/reductase family
A0A0H3PB93	1.1979	0.321576	0.40334		ModE repressor domain protein
A1VY43	1.2238	0.00262187	0.00532724	ubiE	Ubiquinone/menaquinone biosynthesis C-methyltransferase UbiE
A1VZM0	1.2322	0.000759261	0.00173831	ftsK	DNA translocase FtsK
A0A0H3PAC7	1.25239	0.000260682	0.000642971	nuoM	NADH-quinone oxidoreductase, M subunit
A0A0H3P9W6	1.25253	0.00988523	0.0181229		Uncharacterized protein
A0A0H3PAL0	1.25318	3.24809e-10	3.98516e-09	cadF	Fibronectin-binding protein
A0A0H3PCR0	1.27761	5.10174e-11	9.04143e-10	petB	Cytochrome b
A0A0H3PAC4	1.28173	0.0485915	0.0773162		Cryptic C4-dicarboxylate transporter DcuD, authentic frameshift
A1VYJ0	1.28281	1.52466e-13	6.9481e-12	rplK	50S ribosomal protein L11
A0A0H3PCH6	1.31708	3.55136e-14	1.78877e-12	rplC	Ribosomal protein L3
A0A0H3P9M2	1.32066	0.0138744	0.024543		Uncharacterized protein
A0A0H3P9J0	1.32296	0.00248017	0.00508249		Amino acid carrier protein
A0A0H3P9V0	1.32626	0.0631997	0.0980261		Putative sugar transferase
A0A0H3PBG5	1.35474	4.70705e-12	1.45311e-10		Flagellin
A1VXW7	1.36643	2.02765e-11	4.02585e-10	rplT	50S ribosomal protein L20
Q2M5R2	1.36689	3.98227e-15	4.23448e-13	flaA	Flagellin
A1W1S4	1.37324	6.84338e-07	2.95005e-06	eno	Enolase
Q5QKR5	1.37429	2.15763e-07	1.08107e-06	accB	Acetyl-CoA carboxylase, biotin carboxyl carrier protein
A0A0H3P9I8	1.37572	3.45516e-15	4.23448e-13	speA	Arginine decarboxylase
A0A0H3P9D1	1.3945	2.95514e-14	1.57115e-12		Uncharacterized protein
A0A0H3PH47	1.4049	1.18796e-09	1.12562e-08		Uncharacterized protein
A1VXI7	1.4116	0.00436989	0.00860491	atpH	ATP synthase subunit delta
A0A0H3P9F0	1.44391	0.0135359	0.0239887	pglF	General glycosylation pathway protein
A1W085	1.45794	2.0613e-11	4.02585e-10	pyrB	Aspartate carbamoyltransferase
A1W1V2	1.46742	2.61913e-14	1.56657e-12	rpmC	50S ribosomal protein L29
A0A0H3PB37	1.46987	0.0667942	0.102112		Transcriptional regulator, MerR family
A0A0H3PIT1	1.48032	2.89174e-14	1.57115e-12	ftn	Ferritin
A0A0H3PCS4	1.49456	1.42845e-09	1.31445e-08	ribE	Riboflavin synthase, alpha subunit
A1VYI7	1.51249	0.00924261	0.017138	rpmG	50S ribosomal protein L33
A0A0H3PBU4	1.53374	0.0307022	0.050746		Iron-sulfur cluster-binding domain protein
A0A0H3PA75	1.55786	5.24041e-12	1.46729e-10	comEA	Competence protein ComEA
A0A0H3PA02	1.55944	6.876e-11	1.15444e-09		Peptidase, M16 family
A0A0H3PH83	1.56799	3.82375e-13	1.52472e-11	ssb	Single-stranded DNA-binding protein
A1VYZ2	1.56888	3.92493e-15	4.23448e-13	ilvC	Ketol-acid reductoisomerase
A0A0H3PCI2	1.58186	1.07775e-08	7.75493e-08		Uncharacterized protein
A0A0H3P9D3	1.59431	5.3106e-15	4.62022e-13		Dihydroorotase, putative
A0A0H3PBI5	1.64819	0.00129842	0.00281766		ABC transporter, periplasmic substrate-binding protein, putative
A0A0H3PEJ9	1.66138	0.00168556	0.00357731	frdC	Fumarate reductase, cytochrome b subunit
A1VXJ0	1.68961	4.54344e-13	1.68668e-11	atpD	ATP synthase subunit beta
A0A0H3PAJ7	1.77535	2.25355e-14	1.43777e-12	hydB	Quinone-reactive Ni/Fe-hydrogenase, large subunit
A0A0H3PHL1	1.77652	9.02097e-08	5.04858e-07	ubiX	Flavin prenyltransferase UbiX
A0A0H3P9I4	1.7934	1.46471e-06	5.88959e-06	purU	Formyltetrahydrofolate deformylase
A0A0H3PHD6	1.80965	8.2662e-14	3.95538e-12	glnA	Glutamine synthetase
A0A0H3PB47	1.88091	6.1981e-09	4.74526e-08		Membrane protein, putative
A1W0K4	1.93314	1.08482e-16	3.46058e-14	groL	60 kDa chaperonin
A0A0H3PGK7	1.93379	5.11615e-12	1.46729e-10	pepA	Probable cytosol aminopeptidase
A0A0H3P9R1	1.95631	0.0125767	0.0226239	pglJ	General glycosylation pathway protein
A1VYJ1	1.97717	2.63382e-06	1.00823e-05	rplA	50S ribosomal protein L1
A1VXF1	2.03781	0.00791206	0.0148468	aroQ	3-dehydroquinate dehydratase
A0A0H3PCE6	2.11684	0.000941045	0.00210294		DedA family protein
A0A0H3PAD9	2.1667	0.000236691	0.000588345	pglD	General glycosylation pathway protein
A0A0H3PAE3	2.19851	4.15479e-16	6.62689e-14	hydA	Quinone-reactive Ni/Fe-hydrogenase, small subunit
A0A0H3PB49	2.20177	0.000175277	0.00045213		Methyl-accepting chemotaxis protein
A1VY30	2.2421	2.86906e-16	5.49138e-14	rplY	50S ribosomal protein L25
A0A0H3PAE4	2.36633	1.0977e-09	1.07194e-08	cmeC	RND efflux system, outer membrane lipoprotein CmeC
A0A0H3P9J4	2.73346	1.04807e-14	8.35837e-13		Arylsulfate sulfotransferase, degenerate
Q9KIS1	2.81982	0.00241661	0.00496287	virB9	VirB9
A0A0H3PB79	3.06466	3.24109e-13	1.34857e-11	cmeB	RND efflux system, inner membrane transporter CmeB
A0A0H3PIS5	3.08849	4.55993e-18	4.36385e-15	cmeA	RND efflux system, membrane fusion protein CmeA
A0A0H3PAI3	3.75876	1.45777e-16	3.48772e-14		Uncharacterized protein

## Sheet: UDCA - Diff_exp_6_9
UniProt_Accession	logFC	P.Value	adj.P.Val	Gene	proteins.function
A0A0H3PI47	-2.05942	0.008337	0.0361018		HAD-superfamily hydrolase, subfamily IA, variant 1 family protein
A0A0H3PE81	-1.80901	8.95667e-08	1.71431e-05		Uncharacterized protein
A0A0H3PB49	-1.42844	0.0839979	0.192931		Methyl-accepting chemotaxis protein
A0A0H3PA38	-1.34523	0.0996512	0.217262	cydA	Cytochrome d ubiquinol oxidase, subunit I
A0A0H3PEF7	-0.984981	2.08412e-05	0.00068776		Methyl-accepting chemotaxis protein
A0A0H3PGX2	-0.942134	0.117077	0.240993		Uncharacterized protein
A1W1J4	-0.941026	0.056724	0.143992	rpsM	30S ribosomal protein S13
A1VYL9	-0.911258	0.202622	0.344421		Maf-like protein CJJ81176_0535
A0A0H3PEG8	-0.877796	0.118065	0.240993		Phosphate ABC transporter, periplasmic phosphate-binding protein, putative
A0A0H3PBC8	-0.78483	0.186745	0.324937		Putative sugar-1-phosphate nucleotidyltransferase
A0A0H3PEA5	-0.765388	0.218559	0.358767		Macrolide-specific efflux protein macA
A0A0H3PBB3	-0.761066	0.249906	0.394003	rbfA	Ribosome-binding factor A
A0A0H3PB07	-0.754996	0.0450271	0.123825	lptD	LPS-assembly protein LptD
A0A0H3PHP5	-0.703441	0.000237911	0.00350278		Uncharacterized protein
A0A0H3PIV9	-0.66388	7.14683e-07	7.59946e-05		Cation ABC transporter, periplasmic cation-binding protein
A0A0H3PH94	-0.660572	0.0273427	0.0866838	gmk	Guanylate kinase
A0A0H3P9M1	-0.657004	0.224972	0.367404	napD	NapD protein
A0A0H3PA70	-0.653035	0.080329	0.188882	proB	Glutamate 5-kinase
A1W165	-0.624022	0.118746	0.241274	truD	tRNA pseudouridine synthase D
A0A0H3P9N4	-0.603153	0.00721191	0.0330229	kdpB	Potassium-transporting ATPase ATP-binding subunit
A1VYZ7	-0.595943	0.322387	0.471029	msrA	Peptide methionine sulfoxide reductase MsrA
A0A0H3PDX5	-0.587197	0.213612	0.355704	rnc	Ribonuclease 3
Q0Q7I0	-0.570129	2.81896e-09	1.76879e-06		Peptide ABC transporter, periplasmic peptide-binding protein
A0A0H3PES2	-0.559295	0.0560671	0.142703		Phosphatase, Ppx/GppA family
A0A0H3PJC9	-0.55686	0.284562	0.434331		Lipoprotein, putative
A0A0H3PAQ1	-0.539414	0.179316	0.316019		Na+/H+ antiporter family protein
A0A0H3P9Z2	-0.521039	4.41171e-06	0.000211101		Soluble lytic murein transglycosylase, putative
A0A0H3P971	-0.510797	0.365764	0.513395		Cpp4
A0A0H3PIC7	-0.509019	0.395099	0.542481		ThiS family protein
A0A0H3P9N8	-0.500131	0.378737	0.525292		TonB system transport protein ExbD, putative
A0A0H3PAJ5	-0.493347	0.110285	0.232472		Uncharacterized protein
A0A0H3PAT8	-0.48473	0.298242	0.446664		Low molecular weight phosphotyrosine protein phosphatase family protein
A0A0H3PCP8	-0.482971	0.0180327	0.0641804		Lipoprotein, putative
A0A0H3PIL0	-0.477103	0.00515664	0.0255702		Uncharacterized protein
A0A0H3PAN9	-0.467911	0.00157928	0.0107955		Methyl-accepting chemotaxis protein
A1VXZ7	-0.457411	1.90002e-05	0.000649401	fabZ	3-hydroxyacyl-[acyl-carrier-protein] dehydratase FabZ
A0A0H3PGI9	-0.452921	0.0697127	0.168855		Uncharacterized protein
A0A0H3PAL4	-0.446047	0.452855	0.592862	fliG	Flagellar motor switch protein FliG
A0A0H3PIF6	-0.445778	0.0105846	0.0429215	fliL	Flagellar protein FliL
A0A0H3P9Y0	-0.4457	0.117471	0.240993		Peptidase, M23/M37 family
A0A0H3PCE2	-0.441845	0.00161707	0.0109754	cstA	Carbon starvation protein A
A0A0H3PB76	-0.430612	0.330572	0.479673	dnaJ-1	Co-chaperone protein DnaJ
Q2M5Q9	-0.429366	0.00217853	0.0134506		Uncharacterized protein
A0A0H3PD90	-0.428438	0.209888	0.352392	purE	N5-carboxyaminoimidazole ribonucleotide mutase
A0A0H3PEW9	-0.418272	0.488443	0.624919		RNB-like protein
A0A0H3PBH6	-0.413145	1.11414e-06	8.88526e-05		Amino acid adenylation domain protein
A0A0H3PA75	-0.411122	0.000112582	0.00218004	comEA	Competence protein ComEA
A0A0H3PAC0	-0.407833	0.367854	0.515426		Uncharacterized protein
A0A0H3PDU5	-0.404805	1.76051e-06	0.000129601	tyrS	Tyrosine--tRNA ligase
A1W0W2	-0.402864	0.533859	0.660936	dxr	1-deoxy-D-xylulose 5-phosphate reductoisomerase
A0A0H3PHT8	-0.399006	0.000855384	0.00737496		Uncharacterized protein
Q9KIS1	-0.398155	0.714857	0.806743	virB9	VirB9
A0A0H3PEY5	-0.393401	0.409267	0.553352	fliS	Flagellar protein FliS
A0A0H3PBB8	-0.384169	0.594076	0.714235		NUDIX domain protein
A1W1X2	-0.383661	0.0557041	0.142281	leuA	2-isopropylmalate synthase
A0A0H3PB24	-0.379273	3.59136e-05	0.0010415		Fibronectin type III domain protein
A0A0H3PBB6	-0.378682	5.20555e-05	0.00131098	trpE	Anthranilate synthase component I
A0A0H3PEG0	-0.377949	0.363319	0.513395	lpxB	Lipid-A-disaccharide synthetase
A0A0H3PCL3	-0.374796	0.00350471	0.0188427	cdtB	Cytolethal distending toxin, subunit B
A0A0H3PAK6	-0.374653	0.0194335	0.0671402	chuA	TonB-dependent heme receptor
A0A0H3P984	-0.363359	0.000505749	0.00542283		Uncharacterized protein
A0A0H3PI41	-0.362299	9.00336e-07	8.3065e-05		Uncharacterized protein
A0A0H3PEL1	-0.362295	0.00780299	0.0347324		Methyl-accepting chemotaxis protein
A0A0H3PD99	-0.360163	0.179639	0.316019		Uncharacterized protein
A0A0H3PA97	-0.357007	0.00109268	0.00876216		TolB protein, putative
A0A0H3PD65	-0.356209	0.00179345	0.0117557		High affinity branched-chain amino acid ABC transporter, periplasmic amino acid-binding protein
A0A0H3P9J9	-0.355671	0.0397492	0.111554		Methyl-accepting chemotaxis protein
A0A0H3P9T7	-0.354068	0.0253452	0.0819438		Methyl-accepting chemotaxis protein
A0A0H3PAD5	-0.353129	1.41438e-07	1.93366e-05	lpxD	UDP-3-O-acylglucosamine N-acyltransferase
A0A0H3PAJ8	-0.350742	0.0998906	0.217262	livF	High affinity branched-chain amino acid ABC transporter, ATP-binding protein
A0A0H3PEW2	-0.344659	0.000125953	0.00231803		Iron ABC transporter, periplasmic iron-binding protein
A0A0H3PAI2	-0.342931	0.156377	0.290588		Uncharacterized protein
A0A0H3PAF1	-0.342716	0.460468	0.59912		Uncharacterized protein
A0A0H3PJ75	-0.337495	0.562804	0.686118		Uncharacterized protein
A0A0H3PAG9	-0.33315	0.00503556	0.0254305		Hydrolase, TatD family
A1VY80	-0.327716	0.000784794	0.00697596	glmM	Phosphoglucosamine mutase
A0A0H3PBE5	-0.326619	0.000433534	0.00505966		Lipoprotein, putative
A0A0H3P9C5	-0.32574	0.00144844	0.0103159	mapA	Outer membrane liproprotein MapA
A1VYC1	-0.323213	3.07469e-06	0.000180099	lysS	Lysine--tRNA ligase
A0A0H3PCG8	-0.321986	0.000653253	0.0062604	ccpA-1	Cytochrome c551 peroxidase
A0A0H3P9J1	-0.319882	0.00456745	0.0236608	yidC	Membrane protein insertase YidC
A0A0H3PJB0	-0.313879	0.417265	0.560847		Oxidoreductase, molybdopterin binding, putative
A0A0H3PAX9	-0.313584	0.499066	0.63382		Uncharacterized protein
A1VXW7	-0.312489	0.00416471	0.02202	rplT	50S ribosomal protein L20
A0A0H3PA76	-0.310778	0.000976878	0.00812932		Hemin ABC transporter, periplasmic hemin-binding protein, putative
A0A0H3PED8	-0.309436	0.000387913	0.00469915		Major antigenic peptide PEB3
A0A0H3P9C2	-0.306685	0.0184436	0.0651313		Thioredoxin domain protein
Q8GJE8	-0.306105	0.589158	0.710106	Cjp04	Uncharacterized protein
A0A0H3PBG0	-0.305993	4.25025e-05	0.00116214		Uncharacterized protein
A0A0H3P9T4	-0.300172	0.117136	0.240993		Nitroreductase family protein
A0A0H3PBE2	-0.299261	0.29523	0.444237		Conserved domain protein
A0A0H3PA63	-0.298422	7.66428e-05	0.00170198		Uncharacterized protein
A0A0H3PA51	-0.295028	0.0586562	0.148111	napG	Ferredoxin-type protein NapG
A1VY90	-0.294004	0.0103059	0.0424215	rpsU	30S ribosomal protein S21
A0A0H3P9Z7	-0.290631	0.00215203	0.0133733	murE	UDP-N-acetylmuramoyl-L-alanyl-D-glutamate--2,6-diaminopimelate ligase
A0A0H3P991	-0.286067	0.0166846	0.0608539		Uncharacterized protein
A0A0H3PA34	-0.285562	0.317639	0.466228	cheB	Protein-glutamate methylesterase CheB
A0A0H3PA17	-0.282427	0.348769	0.498167	putP	Sodium/proline permease
A0A0H3P9Q4	-0.281675	0.00128274	0.00966603	katA	Catalase
A1W0S0	-0.279303	0.0286774	0.0893523	upp	Uracil phosphoribosyltransferase
A0A0H3PGE8	-0.278774	0.0165124	0.0605456		Cpp23
A1W0U9	-0.277344	0.0107057	0.0432295	hisH1	Imidazole glycerol phosphate synthase subunit HisH 1
A0A0H3P9K6	-0.276149	0.0308403	0.0945968		Type II restriction-modification enzyme
A0A0H3PI11	-0.272707	0.107679	0.229508		Uncharacterized protein
A0A0H3P9J0	-0.271907	0.484109	0.621868		Amino acid carrier protein
A0A0H3PIZ8	-0.271235	0.101645	0.220076	fliE	Flagellar hook-basal body complex protein FliE
A0A0H3PB04	-0.270863	0.000294233	0.00390871	fabD	Malonyl CoA-acyl carrier protein transacylase
A1W1V8	-0.270287	0.584999	0.706874	rplW	50S ribosomal protein L23
A0A0H3PAG7	-0.26586	0.0313786	0.0956348	cheW	Purine-binding chemotaxis protein CheW
A0A0H3P9L8	-0.263009	0.193649	0.333312	atpF	ATP synthase subunit b
A0A0H3PA01	-0.262611	0.00336017	0.0184453		Uncharacterized protein
A0A0H3PAU3	-0.261734	0.208917	0.351377		Uncharacterized protein
A1W1V1	-0.258843	0.00320562	0.0178359	rpsQ	30S ribosomal protein S17
A0A0H3P9P2	-0.25812	0.241896	0.386897		Acyl carrier protein, putative
A0A0H3PA65	-0.257328	0.00260864	0.0151301	map	Methionine aminopeptidase
A0A0H3PEH5	-0.254649	0.000992573	0.00818873		Ferredoxin, 4Fe-4S
A0A0H3PDV4	-0.254307	0.000135763	0.00236228		Putative methyltransferase
A0A0H3PCU6	-0.252356	0.361269	0.5122	proC	Pyrroline-5-carboxylate reductase
A0A0H3PAA5	-0.24824	0.00759692	0.0341326		Lipoprotein, putative
A1VYZ2	-0.247169	1.06428e-05	0.000424382	ilvC	Ketol-acid reductoisomerase
A1VYJ7	-0.246048	0.000571827	0.00582169	rpsG	30S ribosomal protein S7
A0A0H3PHT3	-0.245721	0.00564057	0.0271258		Toluene tolerance protein, putative
A1VYV6	-0.243948	0.00305446	0.0171948	cbf2	Putative peptidyl-prolyl cis-trans isomerase Cbf2
A0A0H3PAU2	-0.241952	0.597168	0.716153		MloB
Q0Q7I4	-0.241882	0.0051568	0.0255702		Molybdopterin biosynthesis MoeA protein, putative
A0A0H3PA60	-0.239675	0.000269435	0.00368357	dcuA	Anaerobic C4-dicarboxylate transporter
A0A0H3PCK6	-0.236419	0.0320429	0.0973493	ansA	L-asparaginase
A0A0H3PH83	-0.235934	0.00135317	0.0098854	ssb	Single-stranded DNA-binding protein
A1VZ69	-0.23581	0.0135434	0.0518441	rplS	50S ribosomal protein L19
A1W1K1	-0.235618	0.0300299	0.0925058	hisB	Histidine biosynthesis bifunctional protein HisB
Q0Q7H5	-0.235186	0.214156	0.355704		Flavohemoprotein, truncation
A0A0H3PE18	-0.234592	0.128822	0.255772	hisF-2	Imidazole glycerol phosphate synthase subunit HisF
A0A0H3PIY4	-0.233405	0.117796	0.240993	aroE	Shikimate dehydrogenase (NADP(+))
A0A0H3PAL0	-0.232797	0.00681292	0.0316155	cadF	Fibronectin-binding protein
A0A0H3PET1	-0.2299	0.00338228	0.0184453	trpD	Anthranilate phosphoribosyltransferase
A0A0H3PAE7	-0.227642	0.000298156	0.00390871	trxB	Thioredoxin reductase
A0A0H3PET5	-0.22666	0.0168731	0.0611648		TonB-dependent receptor, putative, degenerate
A0A0H3PAY0	-0.225788	0.58669	0.708023	tatB	Sec-independent protein translocase protein TatB
A1VY30	-0.221176	0.00140707	0.0101246	rplY	50S ribosomal protein L25
A1W1V7	-0.217962	0.000249758	0.00351497	rplB	50S ribosomal protein L2
A1VY95	-0.216712	0.025556	0.0823472		UPF0234 protein CJJ81176_0398
A0A0H3PEU8	-0.214312	0.0270572	0.0863123		Peptidoglycan-associated lipoprotein Omp18
Q6QNL8	-0.213922	0.0211957	0.0719302		Putative integral membrane protein
A0A0H3PB11	-0.213385	0.000310612	0.00401696		DNA helicase
A1W1V4	-0.212669	0.00173084	0.0115029	rpsC	30S ribosomal protein S3
A0A0H3PAU0	-0.208846	0.000855403	0.00737496		Tungstate ABC transporter, periplasmic tungstate-binding protein, putative
A0A0H3PIS1	-0.207904	0.197355	0.338475		PhnA domain protein
A0A0H3P9I4	-0.207104	0.277185	0.425788	purU	Formyltetrahydrofolate deformylase
A1W1V9	-0.206518	0.00123798	0.00940276	rplD	50S ribosomal protein L4
A0A0H3P9N5	-0.20415	0.0218147	0.073769		Cytochrome c family protein
A0A0H3PEV8	-0.203579	0.72167	0.811561	pbpA	Penicillin-binding protein 1A
A0A0H3PGP7	-0.203305	0.377671	0.524574	flgE	Flagellar hook protein FlgE
A1W078	-0.202937	0.00237577	0.0139485	leuS	Leucine--tRNA ligase
A1VXJ0	-0.202924	0.0190492	0.066533	atpD	ATP synthase subunit beta
A0A0H3PD61	-0.201977	0.00340745	0.0184453		Uncharacterized protein
A1VXV6	-0.200414	0.000407739	0.00481736	frr	Ribosome-recycling factor
A0A0H3PAV1	-0.200224	0.030062	0.0925058		Chemotaxis protein MotA, putative
A1VZF8	-0.200139	0.152009	0.286364	nadE	NH(3)-dependent NAD(+) synthetase
A0A0H3PAM0	-0.198587	0.00709713	0.0326536	cheA	Chemotaxis protein CheA
A0A0H3PBF4	-0.197738	0.490565	0.626796		Flagellar assembly protein FliH, putative
A0A0H3PAF2	-0.196806	0.0682001	0.166516	secD	Protein translocase subunit SecD
A0A0H3PEV1	-0.196596	0.000194775	0.00300645	xth	Exodeoxyribonuclease III
Q2M5R0	-0.195816	0.215441	0.356091		Uncharacterized protein
A1VXA6	-0.195043	0.00172913	0.0115029	pyrG	CTP synthase
A0A0H3PDT4	-0.194965	0.0557526	0.142281		Uncharacterized protein
A0A0H3PAG5	-0.194223	0.662699	0.772476	radA	DNA repair protein RadA
A0A0H3P9B9	-0.193822	0.0234495	0.077048	cjaA	CjaA protein
A1VZQ4	-0.193764	0.00120391	0.00929222	peb1A	Major cell-binding factor
A0A0H3P9Q7	-0.192862	0.12825	0.255167	mfd	Transcription-repair-coupling factor
A0A0H3PH37	-0.191166	0.164832	0.299893		Lipoprotein, putative
A1W057	-0.191164	0.00570143	0.0272814	rpsF	30S ribosomal protein S6
A0A0H3P9K7	-0.189317	0.0178647	0.0641804	metS	Methionine--tRNA ligase
A0A0H3PAB0	-0.189274	0.00511933	0.0255702		Uncharacterized protein
A0A0H3PC06	-0.187896	0.00926733	0.0394201		Uncharacterized protein
Q8GJE2	-0.18781	0.118336	0.240993	topA	DNA topoisomerase I
A0A0H3PBJ1	-0.187478	0.119082	0.241372	kpsE	Capsular polysaccharide ABC transporter
Q8GJA7	-0.186833	0.101144	0.21949	Cjp48	Uncharacterized protein
A1VZ10	-0.185693	0.636377	0.751868	engB	Probable GTP-binding protein EngB
A0A0H3PCI0	-0.185305	0.0616678	0.154089		Disulfide bond formation protein, DsbB family
A1VYV7	-0.185041	0.00233851	0.0138739	fba	Fructose-bisphosphate aldolase
A0A0H3PEB4	-0.182812	0.0157492	0.0579691	nth	Endonuclease III
A0A0H3PJ47	-0.182098	0.0847166	0.193033	bamA	Outer membrane protein assembly factor BamA
A1VYT7	-0.181687	0.730758	0.818496	queA	S-adenosylmethionine:tRNA ribosyltransferase-isomerase
A0A0H3PCH2	-0.181397	0.00381829	0.020414	rbr	Rubrerythrin
A1W1U8	-0.180241	0.0887411	0.199355	rplE	50S ribosomal protein L5
A1VY70	-0.177536	0.172398	0.30954	trpA	Tryptophan synthase alpha chain
A0A0H3PB89	-0.174732	0.523086	0.650121		Non-heme iron protein, hemerythrin family
A0A0H3PCT8	-0.174216	0.0841872	0.192931		Cytochrome c biogenesis protein, CcmF/CycK/CcsA family
A0A0H3P9M6	-0.173551	0.00228584	0.0138452		Uncharacterized protein
A0A0H3PA99	-0.169613	0.000783822	0.00697596	dnaN	DNA polymerase III subunit beta
A1W1U4	-0.169158	0.0210447	0.0716717	rplR	50S ribosomal protein L18
A0A0H3PAU6	-0.168268	0.668685	0.776616	pyrC	Dihydroorotase
A0A0H3PHZ5	-0.165245	0.00645187	0.0302669		Bacterioferritin, putative
A0A0H3P9T6	-0.164006	0.384381	0.53158	ribA	GTP cyclohydrolase-2
A1VXI8	-0.162718	0.0639372	0.157701	atpA	ATP synthase subunit alpha
A1W1V5	-0.161236	0.0492401	0.130896	rplV	50S ribosomal protein L22
A1W0U8	-0.160923	0.73847	0.824639	hisF2	Putative imidazole glycerol phosphate synthase subunit hisF2
A0A0H3PB37	-0.159443	0.819581	0.87893		Transcriptional regulator, MerR family
A0A0H3PDK8	-0.159269	0.0840393	0.192931		Uncharacterized protein
A1VXZ8	-0.157783	0.0491666	0.130896	lpxA	Acyl-[acyl-carrier-protein]--UDP-N-acetylglucosamine O-acyltransferase
A0A0H3P9U7	-0.156139	0.138085	0.269139	jlpA	Surface-exposed lipoprotein
A0A0H3PAK7	-0.154308	0.0351999	0.103016		Peptidase, M24 family
A1W059	-0.153351	0.0691789	0.168459	rpsR	30S ribosomal protein S18
A0A0H3PBJ6	-0.153256	0.0146666	0.0552598		Uncharacterized protein
A0A0H3PAG1	-0.152117	0.027475	0.0866838		Pyridine nucleotide-disulphide oxidoreductase family protein
A0A0H3P9D2	-0.151916	0.0776654	0.18352		Exodeoxyribonuclease 7 small subunit
A0A0H3PI52	-0.150939	0.0100755	0.0417412	rplO	50S ribosomal protein L15
A1W1J3	-0.149329	0.0935349	0.206727	rpmJ	50S ribosomal protein L36
A0A0H3P9T9	-0.146031	0.155681	0.290588		Alpha-2,3-sialyltransferase
Q6QNL7	-0.145901	0.675296	0.780505		Plasmid stabilization system protein, RelE/ParE family
A0A0H3PEK3	-0.144706	0.000333967	0.00415073	ilvE	Branched-chain amino acid aminotransferase
A1VY17	-0.144083	0.0252058	0.0817694	panC	Pantothenate synthetase
A0A0H3PBA4	-0.143979	0.00332439	0.0183898		Oxidoreductase, putative
A1VZQ5	-0.142991	0.200636	0.342262	peb1C	Probable ABC transporter ATP-binding protein PEB1C
A0A0H3PBI5	-0.142014	0.75238	0.835009		ABC transporter, periplasmic substrate-binding protein, putative
A0A0H3P979	-0.141653	0.129825	0.25617		Hydrolase, carbon-nitrogen family
A0A0H3PAZ8	-0.139565	0.508723	0.639747		DnaK suppressor protein, putative
A0A0H3PC19	-0.139159	0.111432	0.233861		Uncharacterized protein
A0A0H3PB64	-0.138513	0.457877	0.597801	trpS	Tryptophan--tRNA ligase
A1VZ24	-0.138255	0.00341152	0.0184453	argG	Argininosuccinate synthase
A0A0H3P9L3	-0.135873	0.829842	0.886338		GTP cyclohydrolase 1 type 2 homolog
A0A0H3PAQ2	-0.135299	0.196518	0.337644		Amino acid ABC transporter, ATP-binding protein
A0A0H3PA86	-0.134987	0.0533562	0.138379		Peptidase, U32 family
A1VYJ6	-0.134684	0.109038	0.230862	rpsL	30S ribosomal protein S12
A1VZ22	-0.134512	0.276935	0.425788	hslV	ATP-dependent protease subunit HslV
A0A0H3PBG5	-0.134226	0.0807399	0.189383		Flagellin
A1VZZ6	-0.134085	0.159543	0.293056	aroB	3-dehydroquinate synthase
A0A0H3PIT1	-0.133817	0.00440108	0.0230155	ftn	Ferritin
A0A0H3PHL1	-0.132967	0.618665	0.736396	ubiX	Flavin prenyltransferase UbiX
A1VXS0	-0.132609	0.0521427	0.135969	clpP	ATP-dependent Clp protease proteolytic subunit
A0A0H3PID6	-0.13221	0.00151723	0.010446		NADP-dependent malic enzyme, truncation
Q0Q7J3	-0.131013	0.135637	0.26545		Probable enterochelin uptake periplasmi-binding protein
A1VY69	-0.128664	0.242568	0.386897	trpB	Tryptophan synthase beta chain
A0A0H3PBN1	-0.128124	0.066342	0.163212		DNA-binding response regulator
A0A0H3PJM2	-0.127817	0.0030864	0.017273		Saccharopine dehydrogenase
A0A0H3PBF8	-0.127703	0.512758	0.642434		Membrane protein, putative
Q2M5R2	-0.123949	0.0193095	0.0669536	flaA	Flagellin
A1W1V3	-0.123197	0.0511106	0.134008	rplP	50S ribosomal protein L16
A0A0H3PBT4	-0.123085	0.24251	0.386897		SPFH domain / Band 7 family protein
A0A0H3PAC3	-0.123039	0.111192	0.233861		CMP-Neu5Ac synthetase
A1W0I0	-0.122142	0.0391255	0.110814	gpsA	Glycerol-3-phosphate dehydrogenase [NAD(P)+]
A0A0H3PA44	-0.12148	0.175274	0.31236		Lipoprotein, putative
A0A0H3P9T1	-0.121479	0.00748718	0.0338168	gapA	Glyceraldehyde-3-phosphate dehydrogenase
A0A0H3PGS5	-0.121271	0.760816	0.839793	leuB	3-isopropylmalate dehydrogenase
A1W043	-0.120325	0.0842566	0.192931	murC	UDP-N-acetylmuramate--L-alanine ligase
A0A0H3PEH9	-0.119358	0.0116694	0.0465318	ppa	Inorganic pyrophosphatase
A0A0H3PD77	-0.118729	0.55336	0.676509		Uncharacterized protein
A0A0H3PBV9	-0.118585	0.208256	0.351375	oorD	2-oxoglutarate:acceptor oxidoreductase, delta subunit
A1W038	-0.118438	0.182772	0.320354	dapE	Succinyl-diaminopimelate desuccinylase
A0A0H3PAQ3	-0.118327	0.0118787	0.0471696		Uncharacterized protein
A0A0H3PJE6	-0.118052	0.752992	0.835009		DNA/RNA non-specific endonuclease
A0A0H3PJK7	-0.118022	0.852616	0.905283	trpF	N-(5'-phosphoribosyl)anthranilate isomerase
A1VYR7	-0.11791	0.0822594	0.192475	proA	Gamma-glutamyl phosphate reductase
A0A0H3PF34	-0.117838	0.280494	0.429084	fliF	Flagellar M-ring protein
A0A0H3PJJ8	-0.116697	0.0137629	0.0524747	pheA	Chorismate mutase/prephenate dehydratase
A0A0H3PAM8	-0.115639	0.0338969	0.100431		Hydrolase, carbon-nitrogen family
A0A0H3PAE1	-0.115002	0.643337	0.755428		Ribosomal RNA small subunit methyltransferase E
A0A0H3P9S5	-0.114857	0.187224	0.325179	cysQ	CysQ protein
A0A0H3PB10	-0.11419	0.604936	0.723364		Nicotinate phosphoribosyltransferase
A1W0F9	-0.113529	0.042236	0.11682	argS	Arginine--tRNA ligase
A0A0H3PJH5	-0.111572	0.0124166	0.04855	carB	Carbamoyl-phosphate synthase large chain
A0A0H3P9H3	-0.111432	0.180885	0.317627		Thiol:disulfide interchange protein DsbA, putative
A0A0H3PBF1	-0.110914	0.206763	0.349598		Polyprenyl synthetase family protein
A0A0H3PAS8	-0.110906	0.488238	0.624919		Uncharacterized protein
A1VYE9	-0.109945	0.548888	0.673443	murD	UDP-N-acetylmuramoylalanine--D-glutamate ligase
A0A0H3PA88	-0.109107	0.271708	0.420752		Lipoprotein, putative
A0A0H3PIA8	-0.108701	0.0494163	0.131001	fabI	Enoyl-[acyl-carrier-protein] reductase [NADH]
Q0Q7K4	-0.108525	0.687569	0.788974		Putative uncharacterized protein
A0A0H3PCQ6	-0.10774	0.0391379	0.110814		High affinity branched-chain amino acid ABC transporter, periplasmic amino acid-binding protein
A1VY45	-0.107309	0.00427048	0.0224552	serC	Phosphoserine aminotransferase
Q29VV6	-0.105815	0.00974474	0.040982	fcl	GDP-L-fucose synthase
A0A0H3P9J5	-0.105486	0.0360759	0.105258	ciaB	Invasion antigen B
A1W0K3	-0.103293	0.112736	0.23608	groS	10 kDa chaperonin
Q29VW3	-0.103057	0.865561	0.91326		Putative sugar transferase
A0A0H3P9I8	-0.100593	0.0507479	0.13379	speA	Arginine decarboxylase
A0A0H3P9Z9	-0.100355	0.707066	0.800784		Invasion phenotype protein
A0A0H3PEB1	-0.0996081	0.0462274	0.125789	mtnA	5'-methylthioadenosine/S-adenosylhomocysteine nucleosidase 1
Q29W27	-0.0989969	0.14536	0.280076	kpsD	Capsular polysaccharide ABC transporter, periplasmic polysaccharide-binding protein
A1VYJ3	-0.0985926	0.287859	0.437966	rplL	50S ribosomal protein L7/L12
A0A0H3PJ24	-0.0975701	0.0231744	0.0766988	icd	Isocitrate dehydrogenase, NADP-dependent
A1VYC2	-0.0974838	0.054633	0.140733	glyA	Serine hydroxymethyltransferase
A0A0H3PI86	-0.0972432	0.258858	0.403615		Lipoprotein, putative
A0A0H3PB14	-0.0968496	0.0595803	0.150048		D-isomer specific 2-hydroxyacid dehydrogenase family protein
A0A0H3PA94	-0.0961942	0.0983732	0.215807		Peptidase, putative
A0A0H3PAQ8	-0.0947515	0.245862	0.390847		HAD-superfamily hydrolase, subfamily IIA
A0A0H3PGM1	-0.0916588	0.347741	0.497444	aspA	Aspartate ammonia-lyase
A0A0H3P9Z0	-0.091309	0.790866	0.860129		Cpp14
A0A0H3PDM3	-0.0906865	0.329984	0.479673	sdaC	Serine transporter
A0A0H3PBM5	-0.0875104	0.0908489	0.203136		Uncharacterized protein
A1VXJ1	-0.0872712	0.680454	0.783628	atpC	ATP synthase epsilon chain
A1VYL8	-0.0869537	0.161297	0.295146	alaS	Alanine--tRNA ligase
A0A0H3PIY7	-0.0860553	0.0453802	0.124438	pyk	Pyruvate kinase
Q8GJA8	-0.0856901	0.173647	0.310618	Cjp47	Uncharacterized protein
A1W1L3	-0.0839714	0.799703	0.866722	rpsT	30S ribosomal protein S20
A0A0H3PDH6	-0.0839048	0.391176	0.538641	kdsB	3-deoxy-manno-octulosonate cytidylyltransferase
A0A0H3PCH6	-0.0838491	0.13163	0.258666	rplC	Ribosomal protein L3
A0A0H3PAF7	-0.0835785	0.272736	0.421662	accC-2	Acetyl-CoA carboxylase, biotin carboxylase
Q29VV7	-0.0833195	0.0710486	0.17041	wcbK	GDP-mannose 4,6-dehydratase
A0A0H3PI91	-0.0821068	0.521309	0.6496	porA	Major outer membrane protein
A0A0H3PJ70	-0.0807987	0.176963	0.313373	argD	Acetylornithine aminotransferase
A0A0H3PIQ2	-0.0800999	0.500444	0.634337		Uncharacterized protein
A1W0I5	-0.0800125	0.248535	0.393788	metE	5-methyltetrahydropteroyltriglutamate--homocysteine methyltransferase
A1VY51	-0.0798649	0.0701205	0.169031	ndk	Nucleoside diphosphate kinase
A1W187	-0.0796143	0.0488558	0.130601	rpsI	30S ribosomal protein S9
A0A0H3P9S8	-0.0793976	0.319659	0.468475		Conserved domain protein
A0A0H3PCX2	-0.0783886	0.359474	0.511168		Uncharacterized protein
A0A0H3PAV3	-0.0778677	0.365868	0.513395		CoA-binding domain protein
A0A0H3PAL5	-0.0771017	0.201274	0.342739		Uncharacterized protein
A0A0H3PIX1	-0.0768665	0.766154	0.844711		Uncharacterized protein
A0A0H3PIV6	-0.0763069	0.156251	0.290588	ribB	3,4-dihydroxy-2-butanone 4-phosphate synthase
A0A0H3PA50	-0.0751904	0.198769	0.340289		Lipoprotein, putative
A0A0H3PJ41	-0.0749836	0.0961144	0.211939		Response regulator/GGDEF domain protein
A0A0H3PDD3	-0.0733403	0.185554	0.323452	mog	Molybdenum cofactor biosynthesis protein
A0A0H3PEC2	-0.0733018	0.8551	0.906236		RNA methyltransferase, TrmH family
A0A0H3PB69	-0.0726655	0.652338	0.764122		MmgE/PrpD family protein
A1W1J6	-0.0726017	0.0624345	0.155194	rpsD	30S ribosomal protein S4
A0A0H3P9D1	-0.0687405	0.285378	0.434884		Uncharacterized protein
A0A0H3PAE4	-0.0685209	0.781709	0.854967	cmeC	RND efflux system, outer membrane lipoprotein CmeC
A1W1T3	-0.0684978	0.412061	0.554631	bioB	Biotin synthase
A0A0H3PHA3	-0.067204	0.513739	0.642434	asd	Aspartate-semialdehyde dehydrogenase
A0A0H3PGV5	-0.0661058	0.328948	0.479152		Molybdopterin oxidoreductase family protein
A1VZZ8	-0.065308	0.926921	0.955887	tgt	Queuine tRNA-ribosyltransferase
A0A0H3PBE0	-0.0651888	0.771195	0.848315		Oligopeptide transporter, OPT family
A0A0H3PA18	-0.0644908	0.486291	0.623835		Transporter
A0A0H3PB67	-0.0635864	0.626972	0.742822		Uncharacterized protein
A0A0H3PGG1	-0.0630007	0.419778	0.562107		Single-stranded DNA-binding protein
A0A0H3PBL7	-0.0623898	0.917245	0.948977	fur	Ferric uptake regulation protein
A1VXS2	-0.0623172	0.522275	0.649957	folE	GTP cyclohydrolase 1
A1W1V6	-0.0620659	0.402407	0.5478	rpsS	30S ribosomal protein S19
A0A0H3PJ93	-0.0602701	0.368768	0.515951	lysA	Diaminopimelate decarboxylase
A1W1V2	-0.0595936	0.129468	0.255994	rpmC	50S ribosomal protein L29
A0A0H3PEH2	-0.058686	0.595912	0.715543		Oxidoreductase, Gfo/Idh/MocA family
A0A0H3PBA0	-0.0586583	0.125804	0.252906	carA	Carbamoyl-phosphate synthase small chain
A0A0H3PB47	-0.0585107	0.719132	0.809659		Membrane protein, putative
A1VXT5	-0.0583869	0.298243	0.446664	thrS	Threonine--tRNA ligase
A0A0H3PIL4	-0.0582008	0.249144	0.393788	hisD	Histidinol dehydrogenase
A1VZR5	-0.0566826	0.10445	0.223622	pckA	Phosphoenolpyruvate carboxykinase [ATP]
A0A0H3P9V0	-0.0556095	0.945565	0.964812		Putative sugar transferase
A0A0H3P9I3	-0.0549816	0.423537	0.563734		Lipoprotein, NLPA family
A0A0H3PAL9	-0.0547786	0.569263	0.69223	rsfS	Ribosomal silencing factor RsfS
Q0Q7I9	-0.0544343	0.44852	0.587991	glmS	Glutamine--fructose-6-phosphate aminotransferase [isomerizing]
A1W1J9	-0.0540224	0.144366	0.280076	hisG	ATP phosphoribosyltransferase
A1VZF4	-0.0514709	0.278289	0.426798	dapA	4-hydroxy-tetrahydrodipicolinate synthase
A0A0H3PHN8	-0.0500837	0.411387	0.554631		Amino acid-binding protein
A0A0H3PHF3	-0.0484297	0.565082	0.688019		Peptidyl-prolyl cis-trans isomerase D, homolog
A0A0H3PIW2	-0.0477927	0.211627	0.35345		Antioxidant, AhpC/Tsa family
A0A0H3PAC6	-0.0471843	0.411803	0.554631	hemB	Delta-aminolevulinic acid dehydratase
Q8GJE5	-0.0471572	0.400852	0.546461	Cjp08	Uncharacterized protein
A1VZ23	-0.0435241	0.579159	0.700702	rplI	50S ribosomal protein L9
A0A0H3PAL8	-0.0433405	0.939773	0.963947		TrkA domain protein
A0A0H3PCX6	-0.0404776	0.757542	0.839083		Uncharacterized protein
A0A0H3PEI3	-0.0376672	0.655392	0.765824	rlpA	Rare lipoprotein A
A0A0H3PF03	-0.0368664	0.291717	0.441197	fabF	3-oxoacyl-[acyl-carrier-protein] synthase 2
A0A0H3PAY1	-0.0363467	0.434973	0.57457	sucD	Succinyl-CoA ligase [ADP-forming] subunit alpha
Q939J8	-0.0363364	0.524135	0.65058	pseI	Pseudaminic acid synthase
A0A0H3PID1	-0.035586	0.362845	0.513395	glyS	Glycine--tRNA ligase beta subunit
A0A0H3PE88	-0.0345526	0.66965	0.776793		Uncharacterized protein
A1VXN9	-0.0327391	0.706475	0.800784	rpmE	50S ribosomal protein L31
A1W0I1	-0.031013	0.501345	0.634639	gatB	Aspartyl/glutamyl-tRNA(Asn/Gln) amidotransferase subunit B
A1W1E0	-0.0292649	0.514216	0.642434		UPF0271 protein CJJ81176_1526
A0A0H3PAH9	-0.0270145	0.70494	0.800784		Flavodoxin-like fold domain protein
A0A0H3P9L0	-0.0264374	0.541616	0.667134		Cytokinin riboside 5'-monophosphate phosphoribohydrolase
A0A0H3PHH8	-0.0246767	0.94711	0.964812		Uncharacterized protein
A1VYA9	-0.0238263	0.743974	0.827887	serS	Serine--tRNA ligase
A0A0H3PAI3	-0.0233571	0.873876	0.918002		Uncharacterized protein
A0A0H3PAV9	-0.0226091	0.817806	0.878384		Class I glutamine amidotransferase, putative
A1VZU4	-0.0222995	0.691281	0.791335	purH	Bifunctional purine biosynthesis protein PurH
A0A0H3PAA8	-0.0218708	0.833778	0.889549		DegT/DnrJ/EryC1/StrS aminotransferase family
A0A0H3PBR0	-0.0214254	0.606961	0.723364	mdh	Malate dehydrogenase
A0A0H3PC48	-0.0211593	0.820151	0.87893	purQ	Phosphoribosylformylglycinamidine synthase subunit PurQ
A0A0H3PE25	-0.0209487	0.899118	0.937316		ABC transporter, ATP-binding protein
A0A0H3PJB3	-0.0201466	0.934275	0.959336		Mechanosensitive ion channel family protein
A0A0H3P9P8	-0.018869	0.828941	0.886338	tkt	Transketolase
A0A0H3PAN7	-0.0182062	0.913764	0.947424	secF	Protein-export membrane protein SecF
A0A0H3PA24	-0.0172277	0.945979	0.964812		Peptidase, M23/M37 family
A0A0H3P9D5	-0.0171346	0.850473	0.904336	ftsH	ATP-dependent zinc metalloprotease FtsH
A1W1X5	-0.0166666	0.823639	0.881681	queF	NADPH-dependent 7-cyano-7-deazaguanine reductase
A0A0H3PHG1	-0.0156422	0.816543	0.878013	coaBC	Phosphopantothenoylcysteine decarboxylase/phosphopantothenate--cysteine ligase
A0A0H3PH92	-0.0151571	0.891833	0.93331	glcD	Glycolate oxidase, subunit GlcD
A0A0H3P981	-0.0143933	0.866499	0.91326		Uncharacterized protein
A0A0H3PAP4	-0.013595	0.806993	0.870679		Oxidoreductase, putative
A1VXI9	-0.0122248	0.86177	0.910281	atpG	ATP synthase gamma chain
Q8GJE0	-0.011981	0.848823	0.903586	ssb	Single-stranded DNA-binding protein
A0A0H3P9B7	-0.0118308	0.927978	0.955947	cyf	Cytochrome c553
A0A0H3PAQ5	-0.0101443	0.907055	0.94251	thrC	Threonine synthase
A0A0H3P9W4	-0.00896269	0.787137	0.85992	dapD	2,3,4,5-tetrahydropyridine-2,6-dicarboxylate N-succinyltransferase
A0A0H3P9L2	-0.00824821	0.946981	0.964812	fliM	Flagellar motor switch protein FliM
A0A0H3PHQ7	-0.00779718	0.96006	0.971264	ilvA	Threonine dehydratase
A1W1V0	-0.00772595	0.873366	0.918002	rplN	50S ribosomal protein L14
Q2M5Q2	-0.00715991	0.96845	0.97456	pseF	Pseudaminic acid cytidylyltransferase
Q2A947	-0.00309596	0.962468	0.971264		Deoxyuridine triphosphatase domain protein
A0A0H3PBD0	-0.00296839	0.980807	0.983891	bioA	Adenosylmethionine--8-amino-7-oxononanoate aminotransferase
Q1HG72	-0.000542154	0.99251	0.99251	gltD	Glutamate synthase, small subunit
A0A0H3P9G3	0.00100722	0.98549	0.987554	rho	Transcription termination factor Rho
A1VYA1	0.0012707	0.976864	0.980964	pyrF	Orotidine 5'-phosphate decarboxylase
A1VY92	0.00158856	0.990408	0.991444		UPF0323 lipoprotein CJJ81176_0395
A1VYJ0	0.00325036	0.975281	0.980404	rplK	50S ribosomal protein L11
A1VYQ2	0.00393038	0.924314	0.955257	proS	Proline--tRNA ligase
A0A0H3PEN1	0.00425215	0.91508	0.947762		Putative cytochrome C-type haem-binding periplasmic protein
A0A0H3P9D8	0.00466689	0.964159	0.971264		Uncharacterized protein
A0A0H3P9U4	0.00572531	0.962263	0.971264	hipO	Hippurate hydrolase
A1VZL9	0.00580534	0.926261	0.955887	rpsO	30S ribosomal protein S15
A1W0F6	0.00876497	0.955657	0.969845		Probable transcriptional regulatory protein CJJ81176_1187
A0A0H3PBK5	0.00906552	0.947673	0.964812	purS	Phosphoribosylformylglycinamidine synthase subunit PurS
A0A0H3PA15	0.00910125	0.860139	0.909727		Oxidoreductase, short chain dehydrogenase/reductase family
A1VZR4	0.00993893	0.963093	0.971264	argH	Argininosuccinate lyase
A0A0H3PHD8	0.0104907	0.853255	0.905283	valS	Valine--tRNA ligase
A1VYJ2	0.0110602	0.860295	0.909727	rplJ	50S ribosomal protein L10
A0A0H3PHJ0	0.0113429	0.932736	0.959336		5-hydroxyisourate hydrolase
A0A0H3P9C8	0.0118289	0.957911	0.971103	bamD	Outer membrane protein assembly factor BamD
A0A0H3P9F6	0.0118343	0.706212	0.800784		Cpp47
A0A0H3PI21	0.0136132	0.906467	0.94251	nrfH	Cytochrome c-type protein
A0A0H3PAU4	0.0152439	0.810651	0.87364		Molybdopterin biosynthesis MoeA protein, putative
A0A0H3PH47	0.0163636	0.898158	0.937316		Uncharacterized protein
A1VZ59	0.017015	0.687026	0.788974	glyQ	Glycine--tRNA ligase alpha subunit
A0A0H3PD50	0.0186537	0.805997	0.870585	waaD	ADP-L-glycero-D-manno-heptose-6-epimerase
A1W1U6	0.0194797	0.815884	0.878013	rpsH	30S ribosomal protein S8
A0A0H3PCC6	0.0211869	0.846565	0.902186		Cpp45
A0A0H3PE30	0.0232519	0.788072	0.85996	purB-2	Adenylosuccinate lyase
A1VZU6	0.0250632	0.574348	0.696642	purL	Phosphoribosylformylglycinamidine synthase subunit PurL
A0A0H3PHN4	0.025499	0.944918	0.964812	psd	Phosphatidylserine decarboxylase
A0A0H3PA82	0.0267779	0.760169	0.839793	algC	Phosphomannomutase/phosphoglucomutase
A0A0H3PEX3	0.0274368	0.872278	0.918002		1-acyl-sn-glycerol-3-phosphate acyltransferase
A0A0H3PAT0	0.0298052	0.731023	0.818496	cysK	Cysteine synthase A
A0A0H3PH73	0.0300077	0.790923	0.860129	pglE	General glycosylation pathway protein
A0A0H3PEE2	0.0312669	0.954089	0.969282	secG	Preprotein translocase, SecG subunit
A0A0H3PAB9	0.0315394	0.963957	0.971264		Endoribonuclease L-PSP, putative
Q0ZSS3	0.031647	0.505234	0.637035		UDP-GlcNAc/Glc 4-epimerase
A0A0H3PDH2	0.0316549	0.749729	0.833323		Uncharacterized protein
A1VXS1	0.0320116	0.493814	0.629268	tig	Trigger factor
A0A0H3PAI4	0.0320189	0.419548	0.562107	ileS	Isoleucine--tRNA ligase
A1VYU6	0.0326327	0.793704	0.862173	ligA	DNA ligase
A1VZG5	0.0338196	0.658517	0.768538	glmU	Bifunctional protein GlmU
A0A0H3PBB5	0.0351224	0.667143	0.775767	purD	Phosphoribosylamine--glycine ligase
A0A0H3P9M4	0.0351675	0.546668	0.672444	aspC	Aspartate aminotransferase
A1W0M7	0.0376567	0.504552	0.637013	hemE	Uroporphyrinogen decarboxylase
A1W0Q9	0.0378905	0.441363	0.580997	pyrH	Uridylate kinase
A0A0H3PGQ1	0.0383119	0.9501	0.966255	fliA	RNA polymerase sigma factor, sigma-F
Q0Q7I7	0.0385584	0.42255	0.563203	mqnE	Aminodeoxyfutalosine synthase
A1VXH7	0.0388475	0.640754	0.753319	rplU	50S ribosomal protein L21
A0A0H3PB91	0.0395457	0.637409	0.752158		Ferredoxin, 4Fe-4S
A0A0H3PAB4	0.0397269	0.52584	0.65185		Uncharacterized protein
A1W0G5	0.0398711	0.432147	0.572462	tsf	Elongation factor Ts
Q0Q7K3	0.0405466	0.664728	0.773898		Uncharacterized protein
A1VXH9	0.0413856	0.912209	0.946838	obg	GTPase Obg
A1W0K4	0.0422068	0.217227	0.357646	groL	60 kDa chaperonin
Q2M5Q3	0.0424965	0.874877	0.918046		Putative uncharacterized protein
A0A0H3PHR2	0.0438455	0.458987	0.598434	pheT	Phenylalanine--tRNA ligase beta subunit
A0A0H3PF18	0.0452373	0.772229	0.848476		ABC transporter, ATP-binding protein
Q29VV2	0.0452888	0.943119	0.964812		Putative glycosyl transferase
A1W085	0.0458479	0.409376	0.553352	pyrB	Aspartate carbamoyltransferase
A0A0H3PEA7	0.0459154	0.274027	0.422974	oorB	2-oxoglutarate:acceptor oxidoreductase, beta subunit
A0A0H3PAD1	0.0459603	0.790306	0.860129		TenA/Thi-4 family protein
A1VYR0	0.046496	0.621259	0.738565	efp	Elongation factor P
A1VYF1	0.0468354	0.308707	0.458007	gpmI	2,3-bisphosphoglycerate-independent phosphoglycerate mutase
A0A0H3PA42	0.0471961	0.767559	0.845287		Amino acid ABC transporter, ATP-binding protein
A0A0H3PAS5	0.047632	0.889344	0.932204		Uncharacterized protein
A1VYP2	0.0477578	0.343605	0.493738	sucC	Succinyl-CoA ligase [ADP-forming] subunit beta
A0A0H3P9V8	0.0488787	0.638992	0.752172		Uncharacterized protein
A1W163	0.0508638	0.67723	0.781796	prfB	Peptide chain release factor 2
A1VZK1	0.0509032	0.385909	0.532921	murA	UDP-N-acetylglucosamine 1-carboxyvinyltransferase
A1VY36	0.0511552	0.375608	0.523249	hisC	Histidinol-phosphate aminotransferase
A0A0H3PBW5	0.0512165	0.454141	0.593734		Glutathionylspermidine synthase family protein
A0A0H3PF06	0.051428	0.499353	0.63382		Aminotransferase, classes I and II
A1VZY2	0.0518665	0.893325	0.93331	argF	Ornithine carbamoyltransferase
A1VZ01	0.0520636	0.759708	0.839793	nadK	NAD kinase
A1VZC8	0.0536348	0.291786	0.441197	napA	Periplasmic nitrate reductase
A1VY10	0.055121	0.703021	0.800784	greA	Transcription elongation factor GreA
A0A0H3PA52	0.055232	0.421231	0.562862	htrA	Protease DO
Q29VV4	0.0557474	0.238999	0.385054		Putative nucleotide-sugar epimerase-dehydratase
A0A0H3PCR9	0.0562559	0.472823	0.609827		Conserved domain protein
A1W0Z5	0.0566152	0.739787	0.824863	selA	L-seryl-tRNA(Sec) selenium transferase
A1W0S2	0.0586969	0.158172	0.291659	gltX2	Glutamate--tRNA ligase 2
A0A0H3PAP0	0.0587009	0.217503	0.357646	trx	Thioredoxin
A0A0H3P9J8	0.0593458	0.590977	0.711403	cjaC	CjaC protein
A1VZI4	0.059506	0.321307	0.47017	fbp	Fructose-1,6-bisphosphatase class 1
A0A0H3PBY8	0.0618895	0.36454	0.513395		Antioxidant, AhpC/Tsa family
Q2M5Q0	0.0631062	0.892601	0.93331		Uncharacterized protein
A1VZ00	0.0645159	0.14535	0.280076	aspS	Aspartate--tRNA(Asp/Asn) ligase
A1W091	0.0650377	0.933598	0.959336	ispE	4-diphosphocytidyl-2-C-methyl-D-erythritol kinase
A0A0H3PEP2	0.0654976	0.309214	0.458007	polA	DNA polymerase
A1VZ41	0.0661948	0.691063	0.791335	ispG	4-hydroxy-3-methylbut-2-en-1-yl diphosphate synthase (flavodoxin)
A0A0H3P9N0	0.0662514	0.627168	0.742822	flhF	Flagellar biosynthetic protein FlhF
A1W1U5	0.0665092	0.46637	0.605023	rplF	50S ribosomal protein L6
A0A0H3PBF3	0.0680504	0.432487	0.572462		DNA-binding response regulator
A1W0J3	0.0683128	0.606774	0.723364	rny	Ribonuclease Y
[truncated: 471 more rows]

[truncated: 1 more sheets: GCA - Diff_exp_7_9]
